# Supplementary material for: Temporal patterns in road crossing behaviour in roe deer (Capreolus capreolus) at sites with wildlife warning reflectors
Source: PLoS One. 2017 Sep 27;12(9):e0184761. doi: 10.1371/journal.pone.0184761 (PMC5617160; doi:10.1371/journal.pone.0184761)
Supplement: S1 Data — (TXT) [file pone.0184761.s006.txt]

animal_id	Week	DIST	weekstamp	crossings_week	Year	mult	Week_ID	MEAN_Dayli	Sex	Site_ID	Road_ha_HR	HR_Posit	Bio_season	Reflec_ratio	sect_ha_HR	Reflector	SQcross	DISTs	SECTs	DAYLs
1	8	18549	2010_8	10	2010	0	8	10.6442857143	female	Sand	19.38738739	Intersect	Gestation	1	19.38738739	absent	3.16227766016838	0.563964846300355	0.0773687956519878	-0.674272441762248
1	9	23501	2010_9	2	2010	0	9	11.0528571429	female	Sand	19.38738739	Intersect	Gestation	1	19.38738739	absent	1.4142135623731	1.3542118613082	0.0773687956519878	-0.5211189064214
1	10	20510	2010_10	2	2010	0	10	11.47	female	Sand	19.38738739	Intersect	Gestation	1	19.38738739	absent	1.4142135623731	0.876903940894536	0.0773687956519878	-0.364752359876624
1	11	16697	2010_11	4	2010	0	11	11.89	female	Sand	19.38738739	Intersect	Gestation	1	19.38738739	absent	2	0.268420122593867	0.0773687956519878	-0.207314809572216
1	12	16473	2010_12	0	2010	0	12	12.3085714286	female	Sand	19.38738739	Intersect	Gestation	1	19.38738739	absent	0	0.232673892512737	0.0773687956519878	-0.0504127611288823
1	13	18690	2010_13	2	2010	0	13	12.72	female	Sand	19.38738739	Intersect	Gestation	1	19.38738739	absent	1.4142135623731	0.586465821485352	0.0773687956519878	0.103811777934113
1	14	19311	2010_14	2	2010	0	14	13.1342857143	female	Sand	19.38738739	Intersect	Gestation	1	19.38738739	absent	1.4142135623731	0.685565861129915	0.0773687956519878	0.259107320756741
1	15	15214	2010_15	2	2010	0	15	13.5442857143	female	Sand	19.38738739	Intersect	Gestation	1	19.38738739	absent	1.4142135623731	0.0317609296906694	0.0773687956519878	0.412796357958663
1	16	13912	2010_16	4	2010	0	16	13.9414285714	female	Sand	19.38738739	Intersect	Gestation	1	19.38738739	absent	2	-0.176014032655901	0.0773687956519878	0.561665878298466
1	17	10398	2010_17	0	2010	0	17	14.3271428571	female	Sand	19.38738739	Intersect	Gestation	1	19.38738739	absent	0	-0.736783017053633	0.0773687956519878	0.706251383674711
1	18	10811	2010_18	0	2010	0	18	14.6971428571	female	Sand	19.38738739	Intersect	Lactation	1	19.38738739	absent	0	-0.670875905341549	0.0773687956519878	0.844946368466688
1	19	9788	2010_19	0	2010	0	19	15.04	female	Sand	19.38738739	Intersect	Lactation	1	19.38738739	absent	0	-0.834127661470996	0.0773687956519878	0.973466817710842
1	20	13721	2010_20	0	2010	0	20	15.3528571429	female	Sand	19.38738739	Intersect	Lactation	1	19.38738739	absent	0	-0.206494077055436	0.0773687956519878	1.09074172764754
1	21	13611	2010_21	2	2010	0	21	15.6242857143	female	Sand	19.38738739	Intersect	Lactation	1	19.38738739	absent	1.4142135623731	-0.22404802932742	0.0773687956519878	1.19248708327573
1	22	14225	2010_22	4	2010	0	22	15.8471428571	female	Sand	19.38738739	Intersect	Lactation	1	19.38738739	absent	2	-0.126065059372893	0.0773687956519878	1.27602537525257
1	23	12914	2010_23	4	2010	0	23	16.0128571429	female	Sand	19.38738739	Intersect	Lactation	1	19.38738739	absent	2	-0.33527625417808	0.0773687956519878	1.33814359241161
1	24	12415	2010_24	2	2010	0	24	16.1142857143	female	Sand	19.38738739	Intersect	Lactation	1	19.38738739	absent	1.4142135623731	-0.414907364939169	0.0773687956519878	1.37616422529754
1	25	13422	2010_25	8	2010	0	25	16.1442857143	female	Sand	19.38738739	Intersect	Lactation	1	19.38738739	absent	2.82842712474619	-0.254208910958373	0.0773687956519878	1.387409764605
1	26	13622	2010_26	8	2010	0	26	16.1057142857	female	Sand	19.38738739	Intersect	Lactation	1	19.38738739	absent	2.82842712474619	-0.222292634100221	0.0773687956519878	1.37295121405613
1	27	15823	2010_27	0	2010	0	27	15.9971428571	female	Sand	19.38738739	Intersect	Lactation	1	19.38738739	absent	0	0.128945992723742	0.0773687956519878	1.33225307178986
1	28	17236	2010_28	0	2010	0	28	15.8242857143	female	Sand	19.38738739	Intersect	Lactation	1	19.38738739	absent	0	0.354434488726587	0.0773687956519878	1.26745734532545
1	29	18370	2010_29	0	2010	0	29	15.5942857143	female	Sand	19.38738739	Intersect	Rut	1	19.38738739	absent	0	0.535399778512309	0.0773687956519878	1.18124154396827
1	30	18337	2010_30	12	2010	0	30	15.3214285714	female	Sand	19.38738739	Intersect	Rut	1	19.38738739	absent	3.46410161513775	0.530133592830714	0.0773687956519878	1.07896068644152
1	31	13393	2010_31	16	2010	0	31	15.0071428571	female	Sand	19.38738739	Intersect	Rut	1	19.38738739	absent	4	-0.258836771102805	0.0773687956519878	0.961150274643752
1	32	13092	2010_32	2	2010	0	32	14.6657142857	female	Sand	19.38738739	Intersect	Rut	1	19.38738739	absent	1.4142135623731	-0.306870767774324	0.0773687956519878	0.833165327298157
1	33	10654	2010_33	6	2010	0	33	14.3	female	Sand	19.38738739	Intersect	Rut	1	19.38738739	absent	2.44948974278318	-0.695930182675198	0.0773687956519878	0.696076848126886
1	34	12281	2010_34	4	2010	0	34	13.9171428571	female	Sand	19.38738739	Intersect	Diapause	1	19.38738739	absent	2	-0.436291270434131	0.0773687956519878	0.552562346472789
1	35	12169	2010_35	2	2010	0	35	13.5228571429	female	Sand	19.38738739	Intersect	Diapause	1	19.38738739	absent	1.4142135623731	-0.454164385474696	0.0773687956519878	0.404763829892617
1	36	12980	2010_36	2	2010	0	36	13.12	female	Sand	19.38738739	Intersect	Diapause	1	19.38738739	absent	1.4142135623731	-0.324743882814889	0.0773687956519878	0.253752302033549
1	37	12179	2010_37	2	2010	0	37	12.7128571429	female	Sand	19.38738739	Intersect	Diapause	1	19.38738739	absent	1.4142135623731	-0.452568571631788	0.0773687956519878	0.10113426859126
1	38	12327	2010_38	2	2010	0	38	12.3	female	Sand	19.38738739	Intersect	Diapause	1	19.38738739	absent	1.4142135623731	-0.428950526756756	0.0773687956519878	-0.0536257723702945
1	39	12032	2010_39	2	2010	0	39	11.89	female	Sand	19.38738739	Intersect	Diapause	1	19.38738739	absent	1.4142135623731	-0.47602703512253	0.0773687956519878	-0.207314809572216
1	40	14577	2010_40	2	2010	0	40	11.4771428571	female	Sand	19.38738739	Intersect	Diapause	1	19.38738739	absent	1.4142135623731	-0.069892412102545	0.0773687956519878	-0.362074850533771
1	41	15658	2010_41	2	2010	0	41	11.0671428571	female	Sand	19.38738739	Intersect	Diapause	1	19.38738739	absent	1.4142135623731	0.102615064315767	0.0773687956519878	-0.515763887735693
1	42	16333	2010_42	8	2010	0	42	10.6642857143	female	Sand	19.38738739	Intersect	Diapause	1	19.38738739	absent	2.82842712474619	0.21033249871203	0.0773687956519878	-0.666775415557276
1	43	11607	2010_43	2	2010	0	43	10.27	female	Sand	19.38738739	Intersect	Diapause	1	19.38738739	absent	1.4142135623731	-0.543849123446103	0.0773687956519878	-0.814573932174933
1	44	12374	2010_44	8	2010	0	44	9.88714285714	female	Sand	19.38738739	Intersect	Diapause	1	19.38738739	absent	2.82842712474619	-0.42145020169509	0.0773687956519878	-0.958088433814035
1	45	15249	2010_45	6	2010	0	45	9.53	female	Sand	19.38738739	Intersect	Diapause	1	19.38738739	absent	2.44948974278318	0.037346278140846	0.0773687956519878	-1.09196390175889
1	46	13140	2010_46	0	2010	0	46	9.19285714286	female	Sand	19.38738739	Intersect	Diapause	1	19.38738739	absent	0	-0.299210861328368	0.0773687956519878	-1.21834234349877
1	47	19086	2010_47	4	2010	0	47	8.9	female	Sand	19.38738739	Intersect	Diapause	1	19.38738739	absent	2	0.649660049664494	0.0773687956519878	-1.3281202272155
1	48	19368	2010_48	2	2010	0	48	8.64714285714	female	Sand	19.38738739	Intersect	Diapause	1	19.38738739	absent	1.4142135623731	0.694662000034488	0.0773687956519878	-1.42290405852229
1	49	14441	2010_49	2	2010	0	49	8.45714285714	female	Sand	19.38738739	Intersect	Diapause	1	19.38738739	absent	1.4142135623731	-0.0915954803660884	0.0773687956519878	-1.49412580746952
1	50	17476	2010_50	0	2010	0	50	8.33571428571	female	Sand	19.38738739	Intersect	Diapause	1	19.38738739	absent	0	0.392734020956369	0.0773687956519878	-1.53964346657167
1	51	14592	2010_51	0	2010	0	51	8.28571428571	female	Sand	19.38738739	Intersect	Diapause	1	19.38738739	absent	0	-0.0674986913381836	0.0773687956519878	-1.5583860320841
1	52	10914	2010_52	0	2010	0	52	8.31875	female	Sand	19.38738739	Intersect	Diapause	1	19.38738739	absent	0	-0.6544390227596	0.0773687956519878	-1.54600255129749
1	1	17690	2011_1	2	2011	52	53	8.43857142857	female	Sand	19.38738739	Intersect	Gestation	1	19.38738739	absent	1.4142135623731	0.426884437194592	0.0773687956519878	-1.50108733180217
1	2	16189	2011_2	2	2011	52	54	8.61857142857	female	Sand	19.38738739	Intersect	Gestation	1	19.38738739	absent	1.4142135623731	0.187352779374161	0.0773687956519878	-1.43361409595743
1	3	13261	2011_3	0	2011	52	55	8.87142857143	female	Sand	19.38738739	Intersect	Gestation	1	19.38738739	absent	0	-0.279901513829186	0.0773687956519878	-1.33883026465064
1	4	14739	2011_4	3	2011	52	56	9.16571428571	female	Sand	19.38738739	Intersect	Gestation	1	19.38738739	absent	1.73205080756888	-0.0440402278474418	0.0773687956519878	-1.22851687906534
1	5	15456	2011_5	6	2011	52	57	9.5	female	Sand	19.38738739	Intersect	Gestation	1	19.38738739	absent	2.44948974278318	0.0703796246890334	0.0773687956519878	-1.10320944106635
1	6	8872	2011_6	0	2011	52	58	9.86	female	Sand	19.38738739	Intersect	Gestation	1	19.38738739	absent	0	-0.980304209481333	0.0773687956519878	-0.968262969376855
1	7	20402	2011_7	0	2011	52	59	10.2457142857	female	Sand	19.38738739	Intersect	Gestation	1	19.38738739	absent	0	0.859669151391134	0.0773687956519878	-0.82367746400061
1	8	14127	2011_8	2	2011	52	60	10.6442857143	female	Sand	19.38738739	Intersect	Gestation	1	19.38738739	absent	1.4142135623731	-0.141704035033387	0.0773687956519878	-0.674272441762248
1	9	15028	2011_9	0	2011	52	61	11.0528571429	female	Sand	19.38738739	Intersect	Gestation	1	19.38738739	absent	0	0.00207879221258793	0.0773687956519878	-0.5211189064214
1	10	17596	2011_10	1	2011	52	62	11.47	female	Sand	19.38738739	Intersect	Gestation	1	19.38738739	absent	1	0.411883787071261	0.0773687956519878	-0.364752359876624
1	11	17456	2011_11	0	2011	52	63	11.89	female	Sand	19.38738739	Intersect	Gestation	1	19.38738739	absent	0	0.389542393270554	0.0773687956519878	-0.207314809572216
1	12	13166	2011_12	0	2011	52	64	12.3085714286	female	Sand	19.38738739	Intersect	Gestation	1	19.38738739	absent	0	-0.295061745336808	0.0773687956519878	-0.0504127611288823
1	13	15807	2011_13	0	2011	52	65	12.72	female	Sand	19.38738739	Intersect	Gestation	1	19.38738739	absent	0	0.12639269057509	0.0773687956519878	0.103811777934113
1	14	13840	2011_14	0	2011	52	66	13.1342857143	female	Sand	19.38738739	Intersect	Gestation	1	19.38738739	absent	0	-0.187503892324835	0.0773687956519878	0.259107320756741
1	15	8947	2011_15	0	2011	52	67	13.5442857143	female	Sand	19.38738739	Intersect	Gestation	1	19.38738739	absent	0	-0.968335605659526	0.0773687956519878	0.412796357958663
1	16	8617	2011_16	0	2011	52	68	13.9414285714	female	Sand	19.38738739	Intersect	Gestation	1	19.38738739	absent	0	-1.02099746247548	0.0773687956519878	0.561665878298466
1	17	11718	2011_17	0	2011	52	69	14.3271428571	female	Sand	19.38738739	Intersect	Gestation	1	19.38738739	absent	0	-0.526135589789829	0.0773687956519878	0.706251383674711
1	18	9874	2011_18	0	2011	52	70	14.6971428571	female	Sand	19.38738739	Intersect	Lactation	1	19.38738739	absent	0	-0.820403662421991	0.0773687956519878	0.844946368466688
1	19	10937	2011_19	2	2011	52	71	15.04	female	Sand	19.38738739	Intersect	Lactation	1	19.38738739	absent	1.4142135623731	-0.650768650920913	0.0773687956519878	0.973466817710842
1	20	8878	2011_20	6	2011	52	72	15.3528571429	female	Sand	19.38738739	Intersect	Lactation	1	19.38738739	absent	2.44948974278318	-0.979346721175589	0.0773687956519878	1.09074172764754
1	21	8719	2011_21	10	2011	52	73	15.6242857143	female	Sand	19.38738739	Intersect	Lactation	1	19.38738739	absent	3.16227766016838	-1.00472016127782	0.0773687956519878	1.19248708327573
1	22	11058	2011_22	12	2011	52	74	15.8471428571	female	Sand	19.38738739	Intersect	Lactation	1	19.38738739	absent	3.46410161513775	-0.631459303421731	0.0773687956519878	1.27602537525257
1	23	11935	2011_23	4	2011	52	75	16.0128571429	female	Sand	19.38738739	Intersect	Lactation	1	19.38738739	absent	2	-0.491506429398734	0.0773687956519878	1.33814359241161
1	24	10958	2011_24	18	2011	52	76	16.1142857143	female	Sand	19.38738739	Intersect	Lactation	1	19.38738739	absent	4.24264068711928	-0.647417441850807	0.0773687956519878	1.37616422529754
1	25	10935	2011_25	10	2011	52	77	16.1442857143	female	Sand	19.38738739	Intersect	Lactation	1	19.38738739	absent	3.16227766016838	-0.651087813689494	0.0773687956519878	1.387409764605
1	26	13192	2011_26	10	2011	52	78	16.1057142857	female	Sand	19.38738739	Intersect	Lactation	1	19.38738739	absent	3.16227766016838	-0.290912629345248	0.0773687956519878	1.37295121405613
1	27	13142	2011_27	21	2011	52	79	15.9971428571	female	Sand	19.38738739	Intersect	Lactation	1	19.38738739	absent	4.58257569495584	-0.298891698559786	0.0773687956519878	1.33225307178986
1	28	13142	2011_28	15	2011	52	80	15.8242857143	female	Sand	19.38738739	Intersect	Lactation	1	19.38738739	absent	3.87298334620742	-0.298891698559786	0.0773687956519878	1.26745734532545
1	29	12042	2011_29	10	2011	52	81	15.5942857143	female	Sand	19.38738739	Intersect	Rut	1	19.38738739	absent	3.16227766016838	-0.474431221279623	0.0773687956519878	1.18124154396827
1	30	13274	2011_30	4	2011	52	82	15.3214285714	female	Sand	19.38738739	Intersect	Rut	1	19.38738739	absent	2	-0.277826955833406	0.0773687956519878	1.07896068644152
1	31	10980	2011_31	12	2011	52	83	15.0071428571	female	Sand	19.38738739	Intersect	Rut	1	19.38738739	absent	3.46410161513775	-0.64390665139641	0.0773687956519878	0.961150274643752
1	32	13046	2011_32	0	2011	52	84	14.6657142857	female	Sand	19.38738739	Intersect	Rut	1	19.38738739	absent	0	-0.314211511451699	0.0773687956519878	0.833165327298157
1	33	12714	2011_33	0	2011	52	85	14.3	female	Sand	19.38738739	Intersect	Rut	1	19.38738739	absent	0	-0.367192531036232	0.0773687956519878	0.696076848126886
1	34	14408	2011_34	2	2011	52	86	13.9171428571	female	Sand	19.38738739	Intersect	Diapause	1	19.38738739	absent	1.4142135623731	-0.0968616660476835	0.0773687956519878	0.552562346472789
1	35	8893	2011_35	0	2011	52	87	13.5228571429	female	Sand	19.38738739	Intersect	Diapause	1	19.38738739	absent	0	-0.976953000411227	0.0773687956519878	0.404763829892617
1	52	4828	2011_52	0	2011	52	104	8.31875	female	Sand	19.38738739	Intersect	Diapause	1	19.38738739	absent	0	-1.62565132755317	0.0773687956519878	-1.54600255129749
3	8	8724	2010_8	4	2010	0	8	10.6442857143	male	Sand	48.54368932	Intersect	Gestation	0.389473684	18.90648952	absent	2	-1.00392225435637	0.0299040771517615	-0.674272441762248
3	9	19958	2010_9	30	2010	0	9	11.0528571429	male	Sand	48.54368932	Intersect	Gestation	0.389473684	18.90648952	absent	5.47722557505166	0.788815016766037	0.0299040771517615	-0.5211189064214
3	10	21301	2010_10	22	2010	0	10	11.47	male	Sand	48.54368932	Intersect	Gestation	0.389473684	18.90648952	absent	4.69041575982343	1.00313281586853	0.0299040771517615	-0.364752359876624
3	11	25081	2010_11	34	2010	0	11	11.89	male	Sand	48.54368932	Intersect	Gestation	0.389473684	18.90648952	absent	5.8309518948453	1.6063504484876	0.0299040771517615	-0.207314809572216
3	12	22871	2010_12	21	2010	0	12	12.3085714286	male	Sand	48.54368932	Intersect	Gestation	0.389473684	18.90648952	absent	4.58257569495584	1.25367558920502	0.0299040771517615	-0.0504127611288823
3	13	28831	2010_13	21	2010	0	13	12.72	male	Sand	48.54368932	Intersect	Gestation	0.389473684	18.90648952	absent	4.58257569495584	2.20478063957795	0.0299040771517615	0.103811777934113
3	14	25188	2010_14	16	2010	0	14	13.1342857143	male	Sand	48.54368932	Intersect	Gestation	0.389473684	18.90648952	absent	4	1.62342565660671	0.0299040771517615	0.259107320756741
3	15	15224	2010_15	6	2010	0	15	13.5442857143	male	Sand	48.54368932	Intersect	Gestation	0.389473684	18.90648952	absent	2.44948974278318	0.033356743533577	0.0299040771517615	0.412796357958663
3	16	22312	2010_16	2	2010	0	16	13.9414285714	male	Sand	48.54368932	Intersect	Gestation	0.389473684	18.90648952	absent	1.4142135623731	1.16446959538649	0.0299040771517615	0.561665878298466
3	17	16433	2010_17	2	2010	0	17	14.3271428571	male	Sand	48.54368932	Intersect	Gestation	0.389473684	18.90648952	absent	1.4142135623731	0.226290637141106	0.0299040771517615	0.706251383674711
3	18	22631	2010_18	10	2010	0	18	14.6971428571	male	Sand	48.54368932	Intersect	Lactation	0.389473684	18.90648952	absent	3.16227766016838	1.21537605697524	0.0299040771517615	0.844946368466688
3	19	17801	2010_19	0	2010	0	19	15.04	male	Sand	48.54368932	Intersect	Lactation	0.389473684	18.90648952	absent	0	0.444597970850866	0.0299040771517615	0.973466817710842
3	20	16742	2010_20	0	2010	0	20	15.3528571429	male	Sand	48.54368932	Intersect	Lactation	0.389473684	18.90648952	absent	0	0.275601284886951	0.0299040771517615	1.09074172764754
3	21	22080	2010_21	2	2010	0	21	15.6242857143	male	Sand	48.54368932	Intersect	Lactation	0.389473684	18.90648952	absent	1.4142135623731	1.12744671423103	0.0299040771517615	1.19248708327573
3	22	20728	2010_22	6	2010	0	22	15.8471428571	male	Sand	48.54368932	Intersect	Lactation	0.389473684	18.90648952	absent	2.44948974278318	0.911692682669922	0.0299040771517615	1.27602537525257
3	23	15521	2010_23	0	2010	0	23	16.0128571429	male	Sand	48.54368932	Intersect	Lactation	0.389473684	18.90648952	absent	0	0.0807524146679328	0.0299040771517615	1.33814359241161
3	24	15471	2010_24	2	2010	0	24	16.1142857143	male	Sand	48.54368932	Intersect	Lactation	0.389473684	18.90648952	absent	1.4142135623731	0.0727733454533948	0.0299040771517615	1.37616422529754
3	25	16000	2010_25	0	2010	0	25	16.1442857143	male	Sand	48.54368932	Intersect	Lactation	0.389473684	18.90648952	absent	0	0.157191897743207	0.0299040771517615	1.387409764605
3	26	20193	2010_26	0	2010	0	26	16.1057142857	male	Sand	48.54368932	Intersect	Lactation	0.389473684	18.90648952	absent	0	0.826316642074365	0.0299040771517615	1.37295121405613
3	27	25446	2010_27	0	2010	0	27	15.9971428571	male	Sand	48.54368932	Intersect	Lactation	0.389473684	18.90648952	absent	0	1.66459765375373	0.0299040771517615	1.33225307178986
3	28	28299	2010_28	4	2010	0	28	15.8242857143	male	Sand	48.54368932	Intersect	Lactation	0.389473684	18.90648952	absent	2	2.11988334313527	0.0299040771517615	1.26745734532545
3	29	33991	2010_29	6	2010	0	29	15.5942857143	male	Sand	48.54368932	Intersect	Rut	0.389473684	18.90648952	absent	2.44948974278318	3.02822058251828	0.0299040771517615	1.18124154396827
3	30	43397	2010_30	6	2010	0	30	15.3214285714	male	Sand	48.54368932	Intersect	Rut	0.389473684	18.90648952	absent	2.44948974278318	4.52924308315717	0.0299040771517615	1.07896068644152
3	31	37945	2010_31	2	2010	0	31	15.0071428571	male	Sand	48.54368932	Intersect	Rut	0.389473684	18.90648952	absent	1.4142135623731	3.65920537600394	0.0299040771517615	0.961150274643752
3	32	38809	2010_32	10	2010	0	32	14.6657142857	male	Sand	48.54368932	Intersect	Rut	0.389473684	18.90648952	absent	3.16227766016838	3.79708369203116	0.0299040771517615	0.833165327298157
3	33	21353	2010_33	2	2010	0	33	14.3	male	Sand	48.54368932	Intersect	Rut	0.389473684	18.90648952	absent	1.4142135623731	1.01143104785165	0.0299040771517615	0.696076848126886
3	34	14654	2010_34	0	2010	0	34	13.9171428571	male	Sand	48.54368932	Intersect	Diapause	0.389473684	18.90648952	absent	0	-0.0576046455121565	0.0299040771517615	0.552562346472789
3	35	13857	2010_35	2	2010	0	35	13.5228571429	male	Sand	48.54368932	Intersect	Diapause	0.389473684	18.90648952	absent	1.4142135623731	-0.184791008791892	0.0299040771517615	0.404763829892617
3	36	14972	2010_36	4	2010	0	36	13.12	male	Sand	48.54368932	Intersect	Diapause	0.389473684	18.90648952	absent	2	-0.00685776530769465	0.0299040771517615	0.253752302033549
3	37	14943	2010_37	4	2010	0	37	12.7128571429	male	Sand	48.54368932	Intersect	Diapause	0.389473684	18.90648952	absent	2	-0.0114856254521267	0.0299040771517615	0.10113426859126
3	38	15216	2010_38	0	2010	0	38	12.3	male	Sand	48.54368932	Intersect	Diapause	0.389473684	18.90648952	absent	0	0.0320800924592509	0.0299040771517615	-0.0536257723702945
3	39	13669	2010_39	4	2010	0	39	11.89	male	Sand	48.54368932	Intersect	Diapause	0.389473684	18.90648952	absent	2	-0.214792309038555	0.0299040771517615	-0.207314809572216
3	40	14438	2010_40	0	2010	0	40	11.4771428571	male	Sand	48.54368932	Intersect	Diapause	0.389473684	18.90648952	absent	0	-0.0920742245189607	0.0299040771517615	-0.362074850533771
3	41	18320	2010_41	0	2010	0	41	11.0671428571	male	Sand	48.54368932	Intersect	Diapause	0.389473684	18.90648952	absent	0	0.527420709297771	0.0299040771517615	-0.515763887735693
3	42	19730	2010_42	0	2010	0	42	10.6642857143	male	Sand	48.54368932	Intersect	Diapause	0.389473684	18.90648952	absent	0	0.752430461147743	0.0299040771517615	-0.666775415557276
3	43	15722	2010_43	0	2010	0	43	10.27	male	Sand	48.54368932	Intersect	Diapause	0.389473684	18.90648952	absent	0	0.112828272910376	0.0299040771517615	-0.814573932174933
3	44	13857	2010_44	0	2010	0	44	9.88714285714	male	Sand	48.54368932	Intersect	Diapause	0.389473684	18.90648952	absent	0	-0.184791008791892	0.0299040771517615	-0.958088433814035
3	45	15327	2010_45	0	2010	0	45	9.53	male	Sand	48.54368932	Intersect	Diapause	0.389473684	18.90648952	absent	0	0.0497936261155253	0.0299040771517615	-1.09196390175889
3	46	17880	2010_46	0	2010	0	46	9.19285714286	male	Sand	48.54368932	Intersect	Diapause	0.389473684	18.90648952	absent	0	0.457204900209837	0.0299040771517615	-1.21834234349877
3	47	1214	2010_47	0	2010	0	47	8.9	male	Sand	48.54368932	Intersect	Diapause	0.389473684	18.90648952	absent	0	-2.20237845037998	0.0299040771517615	-1.3281202272155
5	9	24971	2010_9	2	2010	0	9	11.0528571429	male	Sand	20.29769959	Intersect	Gestation	1	20.29769959	absent	1.4142135623731	1.58879649621562	0.16721679668456	-0.5211189064214
5	10	19960	2010_10	2	2010	0	10	11.47	male	Sand	20.29769959	Intersect	Gestation	1	20.29769959	absent	1.4142135623731	0.789134179534618	0.16721679668456	-0.364752359876624
5	11	16622	2010_11	0	2010	0	11	11.89	male	Sand	20.29769959	Intersect	Gestation	1	20.29769959	absent	0	0.25645151877206	0.16721679668456	-0.207314809572216
5	12	17474	2010_12	0	2010	0	12	12.3085714286	male	Sand	20.29769959	Intersect	Gestation	1	20.29769959	absent	0	0.392414858187788	0.16721679668456	-0.0504127611288823
5	13	19558	2010_13	2	2010	0	13	12.72	male	Sand	20.29769959	Intersect	Gestation	1	20.29769959	absent	1.4142135623731	0.724982463049732	0.16721679668456	0.103811777934113
5	14	17514	2010_14	2	2010	0	14	13.1342857143	male	Sand	20.29769959	Intersect	Gestation	1	20.29769959	absent	1.4142135623731	0.398798113559418	0.16721679668456	0.259107320756741
5	15	19397	2010_15	2	2010	0	15	13.5442857143	male	Sand	20.29769959	Intersect	Gestation	1	20.29769959	absent	1.4142135623731	0.69928986017892	0.16721679668456	0.412796357958663
5	16	15839	2010_16	0	2010	0	16	13.9414285714	male	Sand	20.29769959	Intersect	Gestation	1	20.29769959	absent	0	0.131499294872395	0.16721679668456	0.561665878298466
5	17	12798	2010_17	2	2010	0	17	14.3271428571	male	Sand	20.29769959	Intersect	Gestation	1	20.29769959	absent	1.4142135623731	-0.353787694755808	0.16721679668456	0.706251383674711
5	18	12433	2010_18	0	2010	0	18	14.6971428571	male	Sand	20.29769959	Intersect	Lactation	1	20.29769959	absent	0	-0.412034900021935	0.16721679668456	0.844946368466688
5	19	14910	2010_19	0	2010	0	19	15.04	male	Sand	20.29769959	Intersect	Lactation	1	20.29769959	absent	0	-0.0167518111337218	0.16721679668456	0.973466817710842
5	20	11018	2010_20	0	2010	0	20	15.3528571429	male	Sand	20.29769959	Intersect	Lactation	1	20.29769959	absent	0	-0.637842558793361	0.16721679668456	1.09074172764754
5	21	12105	2010_21	0	2010	0	21	15.6242857143	male	Sand	20.29769959	Intersect	Lactation	1	20.29769959	absent	0	-0.464377594069305	0.16721679668456	1.19248708327573
5	22	14551	2010_22	0	2010	0	22	15.8471428571	male	Sand	20.29769959	Intersect	Lactation	1	20.29769959	absent	0	-0.0740415280941048	0.16721679668456	1.27602537525257
5	23	15074	2010_23	4	2010	0	23	16.0128571429	male	Sand	20.29769959	Intersect	Lactation	1	20.29769959	absent	2	0.00941953588996291	0.16721679668456	1.33814359241161
5	24	12035	2010_24	2	2010	0	24	16.1142857143	male	Sand	20.29769959	Intersect	Lactation	1	20.29769959	absent	1.4142135623731	-0.475548290969658	0.16721679668456	1.37616422529754
5	25	11781	2010_25	0	2010	0	25	16.1442857143	male	Sand	20.29769959	Intersect	Lactation	1	20.29769959	absent	0	-0.516081962579511	0.16721679668456	1.387409764605
5	26	12008	2010_26	0	2010	0	26	16.1057142857	male	Sand	20.29769959	Intersect	Lactation	1	20.29769959	absent	0	-0.479856988345508	0.16721679668456	1.37295121405613
5	27	13514	2010_27	0	2010	0	27	15.9971428571	male	Sand	20.29769959	Intersect	Lactation	1	20.29769959	absent	0	-0.239527423603623	0.16721679668456	1.33225307178986
5	28	15236	2010_28	0	2010	0	28	15.8242857143	male	Sand	20.29769959	Intersect	Lactation	1	20.29769959	absent	0	0.0352717201450661	0.16721679668456	1.26745734532545
5	29	16186	2010_29	2	2010	0	29	15.5942857143	male	Sand	20.29769959	Intersect	Rut	1	20.29769959	absent	1.4142135623731	0.186874035221288	0.16721679668456	1.18124154396827
5	30	33575	2010_30	14	2010	0	30	15.3214285714	male	Sand	20.29769959	Intersect	Rut	1	20.29769959	absent	3.74165738677394	2.96183472665332	0.16721679668456	1.07896068644152
5	31	35700	2010_31	2	2010	0	31	15.0071428571	male	Sand	20.29769959	Intersect	Rut	1	20.29769959	absent	1.4142135623731	3.30094516827119	0.16721679668456	0.961150274643752
5	32	8085	2010_32	0	2010	0	32	14.6657142857	male	Sand	20.29769959	Intersect	Rut	1	20.29769959	absent	0	-1.10589475891816	0.16721679668456	0.833165327298157
6	11	16431	2010_11	4	2010	0	11	11.89	female	Sand	23.21374736	Intersect	Gestation	1	23.21374736	absent	2	0.225971474372525	0.455031310265713	-0.207314809572216
6	12	22488	2010_12	4	2010	0	12	12.3085714286	female	Sand	23.21374736	Intersect	Gestation	1	23.21374736	absent	2	1.19255591902166	0.455031310265713	-0.0504127611288823
6	13	16075	2010_13	0	2010	0	13	12.72	female	Sand	23.21374736	Intersect	Gestation	1	23.21374736	absent	0	0.169160501565014	0.455031310265713	0.103811777934113
6	14	17541	2010_14	0	2010	0	14	13.1342857143	female	Sand	23.21374736	Intersect	Gestation	1	23.21374736	absent	0	0.403106810935269	0.455031310265713	0.259107320756741
6	15	17048	2010_15	0	2010	0	15	13.5442857143	female	Sand	23.21374736	Intersect	Gestation	1	23.21374736	absent	0	0.324433188479924	0.455031310265713	0.412796357958663
6	16	16180	2010_16	0	2010	0	16	13.9414285714	female	Sand	23.21374736	Intersect	Gestation	1	23.21374736	absent	0	0.185916546915544	0.455031310265713	0.561665878298466
6	17	12021	2010_17	0	2010	0	17	14.3271428571	female	Sand	23.21374736	Intersect	Gestation	1	23.21374736	absent	0	-0.477782430349729	0.455031310265713	0.706251383674711
6	18	13540	2010_18	0	2010	0	18	14.6971428571	female	Sand	23.21374736	Intersect	Lactation	1	23.21374736	absent	0	-0.235378307612064	0.455031310265713	0.844946368466688
6	19	12333	2010_19	2	2010	0	19	15.04	female	Sand	23.21374736	Intersect	Lactation	1	23.21374736	absent	1.4142135623731	-0.427993038451011	0.455031310265713	0.973466817710842
6	20	10187	2010_20	0	2010	0	20	15.3528571429	female	Sand	23.21374736	Intersect	Lactation	1	23.21374736	absent	0	-0.770454689138983	0.455031310265713	1.09074172764754
6	21	8247	2010_21	2	2010	0	21	15.6242857143	female	Sand	23.21374736	Intersect	Lactation	1	23.21374736	absent	1.4142135623731	-1.08004257466306	0.455031310265713	1.19248708327573
6	22	7869	2010_22	0	2010	0	22	15.8471428571	female	Sand	23.21374736	Intersect	Lactation	1	23.21374736	absent	0	-1.14036433792497	0.455031310265713	1.27602537525257
6	23	10727	2010_23	0	2010	0	23	16.0128571429	female	Sand	23.21374736	Intersect	Lactation	1	23.21374736	absent	0	-0.684280741621972	0.455031310265713	1.33814359241161
6	24	8045	2010_24	0	2010	0	24	16.1142857143	female	Sand	23.21374736	Intersect	Lactation	1	23.21374736	absent	0	-1.11227801428979	0.455031310265713	1.37616422529754
6	25	10891	2010_25	0	2010	0	25	16.1442857143	female	Sand	23.21374736	Intersect	Lactation	1	23.21374736	absent	0	-0.658109394598288	0.455031310265713	1.387409764605
6	26	11890	2010_26	2	2010	0	26	16.1057142857	female	Sand	23.21374736	Intersect	Lactation	1	23.21374736	absent	1.4142135623731	-0.498687591691818	0.455031310265713	1.37295121405613
6	27	11112	2010_27	2	2010	0	27	15.9971428571	female	Sand	23.21374736	Intersect	Lactation	1	23.21374736	absent	1.4142135623731	-0.62284190867003	0.455031310265713	1.33225307178986
6	28	7439	2010_28	2	2010	0	28	15.8242857143	female	Sand	23.21374736	Intersect	Lactation	1	23.21374736	absent	1.4142135623731	-1.20898433316999	0.455031310265713	1.26745734532545
6	29	9890	2010_29	0	2010	0	29	15.5942857143	female	Sand	23.21374736	Intersect	Rut	1	23.21374736	absent	0	-0.817850360273339	0.455031310265713	1.18124154396827
6	30	9940	2010_30	4	2010	0	30	15.3214285714	female	Sand	23.21374736	Intersect	Rut	1	23.21374736	absent	2	-0.809871291058801	0.455031310265713	1.07896068644152
6	31	11192	2010_31	2	2010	0	31	15.0071428571	female	Sand	23.21374736	Intersect	Rut	1	23.21374736	absent	1.4142135623731	-0.610075397926769	0.455031310265713	0.961150274643752
6	32	10278	2010_32	0	2010	0	32	14.6657142857	female	Sand	23.21374736	Intersect	Rut	1	23.21374736	absent	0	-0.755932783168524	0.455031310265713	0.833165327298157
6	33	12146	2010_33	0	2010	0	33	14.3	female	Sand	23.21374736	Intersect	Rut	1	23.21374736	absent	0	-0.457834757313384	0.455031310265713	0.696076848126886
6	34	11166	2010_34	0	2010	0	34	13.9171428571	female	Sand	23.21374736	Intersect	Diapause	1	23.21374736	absent	0	-0.614224513918329	0.455031310265713	0.552562346472789
6	35	13775	2010_35	2	2010	0	35	13.5228571429	female	Sand	23.21374736	Intersect	Diapause	1	23.21374736	absent	1.4142135623731	-0.197876682303735	0.455031310265713	0.404763829892617
6	36	15125	2010_36	6	2010	0	36	13.12	female	Sand	23.21374736	Intersect	Diapause	1	23.21374736	absent	2.44948974278318	0.0175581864887917	0.455031310265713	0.253752302033549
6	37	13788	2010_37	0	2010	0	37	12.7128571429	female	Sand	23.21374736	Intersect	Diapause	1	23.21374736	absent	0	-0.195802124307955	0.455031310265713	0.10113426859126
6	38	11329	2010_38	2	2010	0	38	12.3	female	Sand	23.21374736	Intersect	Diapause	1	23.21374736	absent	1.4142135623731	-0.588212748278935	0.455031310265713	-0.0536257723702945
6	39	14950	2010_39	1	2010	0	39	11.89	female	Sand	23.21374736	Intersect	Diapause	1	23.21374736	absent	1	-0.0103685557620914	0.455031310265713	-0.207314809572216
6	40	15034	2010_40	0	2010	0	40	11.4771428571	female	Sand	23.21374736	Intersect	Diapause	1	23.21374736	absent	0	0.00303628051833249	0.455031310265713	-0.362074850533771
6	41	16769	2010_41	0	2010	0	41	11.0671428571	female	Sand	23.21374736	Intersect	Diapause	1	23.21374736	absent	0	0.279909982262802	0.455031310265713	-0.515763887735693
6	42	18742	2010_42	4	2010	0	42	10.6642857143	female	Sand	23.21374736	Intersect	Diapause	1	23.21374736	absent	2	0.594764053468472	0.455031310265713	-0.666775415557276
6	43	16027	2010_43	0	2010	0	43	10.27	female	Sand	23.21374736	Intersect	Diapause	1	23.21374736	absent	0	0.161500595119058	0.455031310265713	-0.814573932174933
6	44	16112	2010_44	0	2010	0	44	9.88714285714	female	Sand	23.21374736	Intersect	Diapause	1	23.21374736	absent	0	0.175065012783772	0.455031310265713	-0.958088433814035
6	45	14222	2010_45	0	2010	0	45	9.53	female	Sand	23.21374736	Intersect	Diapause	1	23.21374736	absent	0	-0.126543803525765	0.455031310265713	-1.09196390175889
6	46	19150	2010_46	2	2010	0	46	9.19285714286	female	Sand	23.21374736	Intersect	Diapause	1	23.21374736	absent	1.4142135623731	0.659873258259102	0.455031310265713	-1.21834234349877
6	47	17438	2010_47	2	2010	0	47	8.9	female	Sand	23.21374736	Intersect	Diapause	1	23.21374736	absent	1.4142135623731	0.38666992835332	0.455031310265713	-1.3281202272155
6	48	25586	2010_48	7	2010	0	48	8.64714285714	female	Sand	23.21374736	Intersect	Diapause	1	23.21374736	absent	2.64575131106459	1.68693904755444	0.455031310265713	-1.42290405852229
6	49	20777	2010_49	4	2010	0	49	8.45714285714	female	Sand	23.21374736	Intersect	Diapause	1	23.21374736	absent	2	0.919512170500169	0.455031310265713	-1.49412580746952
6	50	16543	2010_50	4	2010	0	50	8.33571428571	female	Sand	23.21374736	Intersect	Diapause	1	23.21374736	absent	2	0.24384458941309	0.455031310265713	-1.53964346657167
6	51	17466	2010_51	2	2010	0	51	8.28571428571	female	Sand	23.21374736	Intersect	Diapause	1	23.21374736	absent	1.4142135623731	0.391138207113462	0.455031310265713	-1.5583860320841
6	52	11848	2010_52	0	2010	0	52	8.31875	female	Sand	23.21374736	Intersect	Diapause	1	23.21374736	absent	0	-0.50539000983203	0.455031310265713	-1.54600255129749
6	1	24583	2011_1	4	2011	52	53	8.43857142857	female	Sand	23.21374736	Intersect	Gestation	1	23.21374736	absent	2	1.5268789191108	0.455031310265713	-1.50108733180217
6	2	19401	2011_2	2	2011	52	54	8.61857142857	female	Sand	23.21374736	Intersect	Gestation	1	23.21374736	absent	1.4142135623731	0.699928185716083	0.455031310265713	-1.43361409595743
6	3	18853	2011_3	0	2011	52	55	8.87142857143	female	Sand	23.21374736	Intersect	Gestation	1	23.21374736	absent	0	0.612477587124746	0.455031310265713	-1.33883026465064
6	4	20450	2011_4	5	2011	52	56	9.16571428571	female	Sand	23.21374736	Intersect	Gestation	1	23.21374736	absent	2.23606797749979	0.867329057837091	0.455031310265713	-1.22851687906534
6	5	20043	2011_5	0	2011	52	57	9.5	female	Sand	23.21374736	Intersect	Gestation	1	23.21374736	absent	0	0.802379434430751	0.455031310265713	-1.10320944106635
6	6	11492	2011_6	4	2011	52	58	9.86	female	Sand	23.21374736	Intersect	Gestation	1	23.21374736	absent	2	-0.562200982639541	0.455031310265713	-0.968262969376855
6	7	19467	2011_7	2	2011	52	59	10.2457142857	female	Sand	23.21374736	Intersect	Gestation	1	23.21374736	absent	1.4142135623731	0.710460557079273	0.455031310265713	-0.82367746400061
6	8	5754	2011_8	0	2011	52	60	10.6442857143	female	Sand	23.21374736	Intersect	Gestation	1	23.21374736	absent	0	-1.47787896569992	0.455031310265713	-0.674272441762248
6	52	6563	2011_52	0	2011	52	104	8.31875	female	Sand	23.21374736	Intersect	Diapause	1	23.21374736	absent	0	-1.3487776258087	0.455031310265713	-1.54600255129749
7	50	18447	2010_50	2	2010	0	50	8.33571428571	female	Gamshurst	0	Adjacent	Diapause	1	0	absent	1.4142135623731	0.547687545102698	-1.8361703200883	-1.53964346657167
7	51	25909	2010_51	0	2010	0	51	8.28571428571	female	Gamshurst	0	Adjacent	Diapause	1	0	absent	0	1.73848383468035	-1.8361703200883	-1.5583860320841
7	52	20279	2010_52	0	2010	0	52	8.31875	female	Gamshurst	0	Adjacent	Diapause	1	0	absent	0	0.840040641123371	-1.8361703200883	-1.54600255129749
7	1	23127	2011_1	2	2011	52	53	8.43857142857	female	Gamshurst	0	Adjacent	Gestation	1	0	absent	1.4142135623731	1.29452842358346	-1.8361703200883	-1.50108733180217
7	2	19392	2011_2	0	2011	52	54	8.61857142857	female	Gamshurst	0	Adjacent	Gestation	1	0	absent	0	0.698491953257466	-1.8361703200883	-1.43361409595743
7	3	22132	2011_3	0	2011	52	55	8.87142857143	female	Gamshurst	0	Adjacent	Gestation	1	0	absent	0	1.13574494621415	-1.8361703200883	-1.33883026465064
7	4	18064	2011_4	0	2011	52	56	9.16571428571	female	Gamshurst	0	Adjacent	Gestation	1	0	absent	0	0.486567874919336	-1.8361703200883	-1.22851687906534
7	5	18434	2011_5	0	2011	52	57	9.5	female	Gamshurst	0	Adjacent	Gestation	1	0	absent	0	0.545612987106918	-1.8361703200883	-1.10320944106635
7	6	21449	2011_6	0	2011	52	58	9.86	female	Gamshurst	0	Adjacent	Gestation	1	0	absent	0	1.02675086074356	-1.8361703200883	-0.968262969376855
7	7	21191	2011_7	0	2011	52	59	10.2457142857	female	Gamshurst	0	Adjacent	Gestation	1	0	absent	0	0.985578863596544	-1.8361703200883	-0.82367746400061
7	8	22612	2011_8	0	2011	52	60	10.6442857143	female	Gamshurst	0	Adjacent	Gestation	1	0	absent	0	1.21234401067371	-1.8361703200883	-0.674272441762248
7	9	12431	2011_9	0	2011	52	61	11.0528571429	female	Gamshurst	0	Adjacent	Gestation	1	0	absent	0	-0.412354062790517	-1.8361703200883	-0.5211189064214
7	10	14507	2011_10	0	2011	52	62	11.47	female	Gamshurst	0	Adjacent	Gestation	1	0	absent	0	-0.0810631090028982	-1.8361703200883	-0.364752359876624
7	11	11748	2011_11	0	2011	52	63	11.89	female	Gamshurst	0	Adjacent	Gestation	1	0	absent	0	-0.521348148261106	-1.8361703200883	-0.207314809572216
7	12	12786	2011_12	0	2011	52	64	12.3085714286	female	Gamshurst	0	Adjacent	Gestation	1	0	absent	0	-0.355702671367297	-1.8361703200883	-0.0504127611288823
7	13	10660	2011_13	0	2011	52	65	12.72	female	Gamshurst	0	Adjacent	Gestation	1	0	absent	0	-0.694972694369453	-1.8361703200883	0.103811777934113
7	14	12477	2011_14	0	2011	52	66	13.1342857143	female	Gamshurst	0	Adjacent	Gestation	1	0	absent	0	-0.405013319113142	-1.8361703200883	0.259107320756741
7	15	14734	2011_15	0	2011	52	67	13.5442857143	female	Gamshurst	0	Adjacent	Gestation	1	0	absent	0	-0.0448381347688956	-1.8361703200883	0.412796357958663
7	16	9577	2011_16	0	2011	52	68	13.9414285714	female	Gamshurst	0	Adjacent	Gestation	1	0	absent	0	-0.867799333556347	-1.8361703200883	0.561665878298466
7	17	11585	2011_17	0	2011	52	69	14.3271428571	female	Gamshurst	0	Adjacent	Gestation	1	0	absent	0	-0.5473599139005	-1.8361703200883	0.706251383674711
7	18	9594	2011_18	0	2011	52	70	14.6971428571	female	Gamshurst	0	Adjacent	Lactation	1	0	absent	0	-0.865086450023404	-1.8361703200883	0.844946368466688
7	19	13515	2011_19	0	2011	52	71	15.04	female	Gamshurst	0	Adjacent	Lactation	1	0	absent	0	-0.239367842219333	-1.8361703200883	0.973466817710842
7	20	16653	2011_20	0	2011	52	72	15.3528571429	female	Gamshurst	0	Adjacent	Lactation	1	0	absent	0	0.261398541685074	-1.8361703200883	1.09074172764754
7	21	22265	2011_21	0	2011	52	73	15.6242857143	female	Gamshurst	0	Adjacent	Lactation	1	0	absent	0	1.15696927032482	-1.8361703200883	1.19248708327573
7	22	16977	2011_22	0	2011	52	74	15.8471428571	female	Gamshurst	0	Adjacent	Lactation	1	0	absent	0	0.31310291019528	-1.8361703200883	1.27602537525257
7	23	22339	2011_23	0	2011	52	75	16.0128571429	female	Gamshurst	0	Adjacent	Lactation	1	0	absent	0	1.16877829276234	-1.8361703200883	1.33814359241161
7	24	22727	2011_24	0	2011	52	76	16.1142857143	female	Gamshurst	0	Adjacent	Lactation	1	0	absent	0	1.23069586986715	-1.8361703200883	1.37616422529754
7	25	21481	2011_25	0	2011	52	77	16.1442857143	female	Gamshurst	0	Adjacent	Lactation	1	0	absent	0	1.03185746504086	-1.8361703200883	1.387409764605
7	26	16286	2011_26	0	2011	52	78	16.1057142857	female	Gamshurst	0	Adjacent	Lactation	1	0	absent	0	0.202832173650364	-1.8361703200883	1.37295121405613
7	27	20615	2011_27	0	2011	52	79	15.9971428571	female	Gamshurst	0	Adjacent	Lactation	1	0	absent	0	0.893659986245066	-1.8361703200883	1.33225307178986
7	28	19592	2011_28	0	2011	52	80	15.8242857143	female	Gamshurst	0	Adjacent	Lactation	1	0	absent	0	0.730408230115618	-1.8361703200883	1.26745734532545
7	29	19938	2011_29	0	2011	52	81	15.5942857143	female	Gamshurst	0	Adjacent	Rut	1	0	absent	0	0.785623389080221	-1.8361703200883	1.18124154396827
7	30	21011	2011_30	0	2011	52	82	15.3214285714	female	Gamshurst	0	Adjacent	Rut	1	0	absent	0	0.956854214424207	-1.8361703200883	1.07896068644152
7	31	22427	2011_31	0	2011	52	83	15.0071428571	female	Gamshurst	0	Adjacent	Rut	1	0	absent	0	1.18282145457992	-1.8361703200883	0.961150274643752
7	32	21233	2011_32	0	2011	52	84	14.6657142857	female	Gamshurst	0	Adjacent	Rut	1	0	absent	0	0.992281281736756	-1.8361703200883	0.833165327298157
7	33	17649	2011_33	0	2011	52	85	14.3	female	Gamshurst	0	Adjacent	Rut	1	0	absent	0	0.420341600438671	-1.8361703200883	0.696076848126886
7	34	18716	2011_34	0	2011	52	86	13.9171428571	female	Gamshurst	0	Adjacent	Diapause	1	0	absent	0	0.590614937476912	-1.8361703200883	0.552562346472789
7	35	20531	2011_35	0	2011	52	87	13.5228571429	female	Gamshurst	0	Adjacent	Diapause	1	0	absent	0	0.880255149964642	-1.8361703200883	0.404763829892617
7	36	17314	2011_36	0	2011	52	88	13.12	female	Gamshurst	0	Adjacent	Diapause	1	0	absent	0	0.366881836701266	-1.8361703200883	0.253752302033549
7	37	18891	2011_37	0	2011	52	89	12.7128571429	female	Gamshurst	0	Adjacent	Diapause	1	0	absent	0	0.618541679727795	-1.8361703200883	0.10113426859126
7	38	17481	2011_38	0	2011	52	90	12.3	female	Gamshurst	0	Adjacent	Diapause	1	0	absent	0	0.393531927877823	-1.8361703200883	-0.0536257723702945
7	39	18368	2011_39	0	2011	52	91	11.89	female	Gamshurst	0	Adjacent	Diapause	1	0	absent	0	0.535080615743728	-1.8361703200883	-0.207314809572216
7	40	21306	2011_40	0	2011	52	92	11.4771428571	female	Gamshurst	0	Adjacent	Diapause	1	0	absent	0	1.00393072278998	-1.8361703200883	-0.362074850533771
7	41	24039	2011_41	0	2011	52	93	11.0671428571	female	Gamshurst	0	Adjacent	Diapause	1	0	absent	0	1.44006664605663	-1.8361703200883	-0.515763887735693
7	42	22767	2011_42	0	2011	52	94	10.6642857143	female	Gamshurst	0	Adjacent	Diapause	1	0	absent	0	1.23707912523878	-1.8361703200883	-0.666775415557276
7	43	23173	2011_43	0	2011	52	95	10.27	female	Gamshurst	0	Adjacent	Diapause	1	0	absent	0	1.30186916726083	-1.8361703200883	-0.814573932174933
7	44	23385	2011_44	0	2011	52	96	9.88714285714	female	Gamshurst	0	Adjacent	Diapause	1	0	absent	0	1.33570042073047	-1.8361703200883	-0.958088433814035
7	45	26445	2011_45	0	2011	52	97	9.53	female	Gamshurst	0	Adjacent	Diapause	1	0	absent	0	1.8240194566602	-1.8361703200883	-1.09196390175889
7	46	23368	2011_46	0	2011	52	98	9.19285714286	female	Gamshurst	0	Adjacent	Diapause	1	0	absent	0	1.33298753719753	-1.8361703200883	-1.21834234349877
7	47	24664	2011_47	0	2011	52	99	8.9	female	Gamshurst	0	Adjacent	Diapause	1	0	absent	0	1.53980501123836	-1.8361703200883	-1.3281202272155
7	48	19136	2011_48	2	2011	52	100	8.64714285714	female	Gamshurst	0	Adjacent	Diapause	1	0	absent	1.4142135623731	0.657639118879032	-1.8361703200883	-1.42290405852229
7	49	21730	2011_49	2	2011	52	101	8.45714285714	female	Gamshurst	0	Adjacent	Diapause	1	0	absent	1.4142135623731	1.07159322972926	-1.8361703200883	-1.49412580746952
7	50	19714	2011_50	0	2011	52	102	8.33571428571	female	Gamshurst	0	Adjacent	Diapause	1	0	absent	0	0.749877158999091	-1.8361703200883	-1.53964346657167
7	51	23354	2011_51	0	2011	52	103	8.28571428571	female	Gamshurst	0	Adjacent	Diapause	1	0	absent	0	1.33075339781746	-1.8361703200883	-1.5583860320841
7	52	29666	2011_52	7	2011	52	104	8.31875	female	Gamshurst	0	Adjacent	Diapause	1	0	absent	2.64575131106459	2.33803109546074	-1.8361703200883	-1.54600255129749
7	1	18595	2012_1	0	2012	104	105	8.43857142857	female	Gamshurst	0	Adjacent	Gestation	1	0	absent	0	0.57130558997773	-1.8361703200883	-1.50108733180217
7	2	20816	2012_2	0	2012	104	106	8.61857142857	female	Gamshurst	0	Adjacent	Gestation	1	0	absent	0	0.925735844487509	-1.8361703200883	-1.43361409595743
7	3	21315	2012_3	0	2012	104	107	8.87142857143	female	Gamshurst	0	Adjacent	Gestation	1	0	absent	0	1.0053669552486	-1.8361703200883	-1.33883026465064
7	4	19653	2012_4	0	2012	104	108	9.16571428571	female	Gamshurst	0	Adjacent	Gestation	1	0	absent	0	0.740142694557355	-1.8361703200883	-1.22851687906534
7	5	17537	2012_5	0	2012	104	109	9.5	female	Gamshurst	0	Adjacent	Gestation	1	0	absent	0	0.402468485398106	-1.8361703200883	-1.10320944106635
7	6	17900	2012_6	0	2012	104	110	9.86	female	Gamshurst	0	Adjacent	Gestation	1	0	absent	0	0.460396527895652	-1.8361703200883	-0.968262969376855
7	7	17854	2012_7	0	2012	104	111	10.2457142857	female	Gamshurst	0	Adjacent	Gestation	1	0	absent	0	0.453055784218277	-1.8361703200883	-0.82367746400061
7	8	19355	2012_8	0	2012	104	112	10.6442857143	female	Gamshurst	0	Adjacent	Gestation	1	0	absent	0	0.692587442038708	-1.8361703200883	-0.674272441762248
7	9	19656	2012_9	0	2012	104	113	11.0528571429	female	Gamshurst	0	Adjacent	Gestation	1	0	absent	0	0.740621438710227	-1.8361703200883	-0.5211189064214
7	10	21205	2012_10	0	2012	104	114	11.47	female	Gamshurst	0	Adjacent	Gestation	1	0	absent	0	0.987813002976615	-1.8361703200883	-0.364752359876624
7	11	17616	2012_11	0	2012	104	115	11.89	female	Gamshurst	0	Adjacent	Gestation	1	0	absent	0	0.415075414757076	-1.8361703200883	-0.207314809572216
7	12	8711	2012_12	0	2012	104	116	12.3085714286	female	Gamshurst	0	Adjacent	Gestation	1	0	absent	0	-1.00599681235215	-1.8361703200883	-0.0504127611288823
7	13	9422	2012_13	0	2012	104	117	12.72	female	Gamshurst	0	Adjacent	Gestation	1	0	absent	0	-0.892534448121415	-1.8361703200883	0.103811777934113
7	14	14235	2012_14	0	2012	104	118	13.1342857143	female	Gamshurst	0	Adjacent	Gestation	1	0	absent	0	-0.124469245529985	-1.8361703200883	0.259107320756741
7	15	20991	2012_15	0	2012	104	119	13.5442857143	female	Gamshurst	0	Adjacent	Gestation	1	0	absent	0	0.953662586738392	-1.8361703200883	0.412796357958663
7	16	12068	2012_16	0	2012	104	120	13.9414285714	female	Gamshurst	0	Adjacent	Gestation	1	0	absent	0	-0.470282105288063	-1.8361703200883	0.561665878298466
7	17	10892	2012_17	0	2012	104	121	14.3271428571	female	Gamshurst	0	Adjacent	Gestation	1	0	absent	0	-0.657949813213997	-1.8361703200883	0.706251383674711
7	18	14270	2012_18	0	2012	104	122	14.6971428571	female	Gamshurst	0	Adjacent	Lactation	1	0	absent	0	-0.118883897079808	-1.8361703200883	0.844946368466688
7	19	6450	2012_19	0	2012	104	123	15.04	female	Gamshurst	0	Adjacent	Lactation	1	0	absent	0	-1.36681032223355	-1.8361703200883	0.973466817710842
7	52	1475	2012_52	0	2012	104	156	8.31875	female	Gamshurst	0	Adjacent	Diapause	1	0	present	0	-2.16072770908009	-1.8361703200883	-1.54600255129749
8	50	20277	2010_50	0	2010	0	50	8.33571428571	female	Gamshurst	21.44772118	Intersect	Diapause	1	21.44772118	absent	0	0.839721478354789	0.280724163723912	-1.53964346657167
8	51	23353	2010_51	0	2010	0	51	8.28571428571	female	Gamshurst	21.44772118	Intersect	Diapause	1	21.44772118	absent	0	1.33059381643317	0.280724163723912	-1.5583860320841
8	52	16602	2010_52	4	2010	0	52	8.31875	female	Gamshurst	21.44772118	Intersect	Diapause	1	21.44772118	absent	2	0.253259891086245	0.280724163723912	-1.54600255129749
8	1	22257	2011_1	1	2011	52	53	8.43857142857	female	Gamshurst	21.44772118	Intersect	Gestation	1	21.44772118	absent	1	1.15569261925049	0.280724163723912	-1.50108733180217
8	2	19328	2011_2	0	2011	52	54	8.61857142857	female	Gamshurst	21.44772118	Intersect	Gestation	1	21.44772118	absent	0	0.688278744662858	0.280724163723912	-1.43361409595743
8	3	19253	2011_3	4	2011	52	55	8.87142857143	female	Gamshurst	21.44772118	Intersect	Gestation	1	21.44772118	absent	2	0.676310140841051	0.280724163723912	-1.33883026465064
8	4	16410	2011_4	0	2011	52	56	9.16571428571	female	Gamshurst	21.44772118	Intersect	Gestation	1	21.44772118	absent	0	0.222620265302419	0.280724163723912	-1.22851687906534
8	5	21108	2011_5	0	2011	52	57	9.5	female	Gamshurst	21.44772118	Intersect	Gestation	1	21.44772118	absent	0	0.972333608700411	0.280724163723912	-1.10320944106635
8	6	18945	2011_6	3	2011	52	58	9.86	female	Gamshurst	21.44772118	Intersect	Gestation	1	21.44772118	absent	1.73205080756888	0.627159074479496	0.280724163723912	-0.968262969376855
8	7	22445	2011_7	1	2011	52	59	10.2457142857	female	Gamshurst	21.44772118	Intersect	Gestation	1	21.44772118	absent	1	1.18569391949716	0.280724163723912	-0.82367746400061
8	8	18756	2011_8	0	2011	52	60	10.6442857143	female	Gamshurst	21.44772118	Intersect	Gestation	1	21.44772118	absent	0	0.596998192848543	0.280724163723912	-0.674272441762248
8	9	17980	2011_9	0	2011	52	61	11.0528571429	female	Gamshurst	21.44772118	Intersect	Gestation	1	21.44772118	absent	0	0.473163038638913	0.280724163723912	-0.5211189064214
8	10	17190	2011_10	0	2011	52	62	11.47	female	Gamshurst	21.44772118	Intersect	Gestation	1	21.44772118	absent	0	0.347093745049212	0.280724163723912	-0.364752359876624
8	11	16787	2011_11	0	2011	52	63	11.89	female	Gamshurst	21.44772118	Intersect	Gestation	1	21.44772118	absent	0	0.282782447180035	0.280724163723912	-0.207314809572216
8	12	13611	2011_12	2	2011	52	64	12.3085714286	female	Gamshurst	21.44772118	Intersect	Gestation	1	21.44772118	absent	1.4142135623731	-0.22404802932742	0.280724163723912	-0.0504127611288823
8	13	14734	2011_13	0	2011	52	65	12.72	female	Gamshurst	21.44772118	Intersect	Gestation	1	21.44772118	absent	0	-0.0448381347688956	0.280724163723912	0.103811777934113
8	14	14682	2011_14	3	2011	52	66	13.1342857143	female	Gamshurst	21.44772118	Intersect	Gestation	1	21.44772118	absent	1.73205080756888	-0.0531363667520152	0.280724163723912	0.259107320756741
8	15	17721	2011_15	0	2011	52	67	13.5442857143	female	Gamshurst	21.44772118	Intersect	Gestation	1	21.44772118	absent	0	0.431831460107606	0.280724163723912	0.412796357958663
8	16	11853	2011_16	2	2011	52	68	13.9414285714	female	Gamshurst	21.44772118	Intersect	Gestation	1	21.44772118	absent	1.4142135623731	-0.504592102910576	0.280724163723912	0.561665878298466
8	17	12489	2011_17	0	2011	52	69	14.3271428571	female	Gamshurst	21.44772118	Intersect	Gestation	1	21.44772118	absent	0	-0.403098342501653	0.280724163723912	0.706251383674711
8	18	10223	2011_18	0	2011	52	70	14.6971428571	female	Gamshurst	21.44772118	Intersect	Lactation	1	21.44772118	absent	0	-0.764709759304516	0.280724163723912	0.844946368466688
8	19	10383	2011_19	0	2011	52	71	15.04	female	Gamshurst	21.44772118	Intersect	Lactation	1	21.44772118	absent	0	-0.739176737817994	0.280724163723912	0.973466817710842
8	20	15585	2011_20	0	2011	52	72	15.3528571429	female	Gamshurst	21.44772118	Intersect	Lactation	1	21.44772118	absent	0	0.0909656232625415	0.280724163723912	1.09074172764754
8	21	13121	2011_21	5	2011	52	73	15.6242857143	female	Gamshurst	21.44772118	Intersect	Lactation	1	21.44772118	absent	2.23606797749979	-0.302242907629892	0.280724163723912	1.19248708327573
8	22	11995	2011_22	4	2011	52	74	15.8471428571	female	Gamshurst	21.44772118	Intersect	Lactation	1	21.44772118	absent	2	-0.481931546341288	0.280724163723912	1.27602537525257
8	23	15712	2011_23	6	2011	52	75	16.0128571429	female	Gamshurst	21.44772118	Intersect	Lactation	1	21.44772118	absent	2.44948974278318	0.111232459067468	0.280724163723912	1.33814359241161
8	24	16436	2011_24	5	2011	52	76	16.1142857143	female	Gamshurst	21.44772118	Intersect	Lactation	1	21.44772118	absent	2.23606797749979	0.226769381293979	0.280724163723912	1.37616422529754
8	25	15767	2011_25	4	2011	52	77	16.1442857143	female	Gamshurst	21.44772118	Intersect	Lactation	1	21.44772118	absent	2	0.12000943520346	0.280724163723912	1.387409764605
8	26	13446	2011_26	0	2011	52	78	16.1057142857	female	Gamshurst	21.44772118	Intersect	Lactation	1	21.44772118	absent	0	-0.250378957735395	0.280724163723912	1.37295121405613
8	27	12794	2011_27	0	2011	52	79	15.9971428571	female	Gamshurst	21.44772118	Intersect	Lactation	1	21.44772118	absent	0	-0.354426020292971	0.280724163723912	1.33225307178986
8	52	8206	2011_52	0	2011	52	104	8.31875	female	Gamshurst	21.44772118	Intersect	Diapause	1	21.44772118	absent	0	-1.08658541141898	0.280724163723912	-1.54600255129749
11	52	1565	2010_52	0	2010	0	52	8.31875	female	Oberbruch	22.72727273	Adjacent	Diapause	1	22.72727273	absent	0	-2.14636538449392	0.407016164408544	-1.54600255129749
11	1	18282	2011_1	0	2011	52	53	8.43857142857	female	Oberbruch	22.72727273	Adjacent	Gestation	1	22.72727273	absent	0	0.521356616694722	0.407016164408544	-1.50108733180217
11	2	19697	2011_2	0	2011	52	54	8.61857142857	female	Oberbruch	22.72727273	Adjacent	Gestation	1	22.72727273	absent	0	0.747164275466148	0.407016164408544	-1.43361409595743
11	3	18723	2011_3	4	2011	52	55	8.87142857143	female	Oberbruch	22.72727273	Adjacent	Gestation	1	22.72727273	absent	2	0.591732007166948	0.407016164408544	-1.33883026465064
11	4	17028	2011_4	6	2011	52	56	9.16571428571	female	Oberbruch	22.72727273	Adjacent	Gestation	1	22.72727273	absent	2.44948974278318	0.321241560794109	0.407016164408544	-1.22851687906534
11	5	18425	2011_5	0	2011	52	57	9.5	female	Oberbruch	22.72727273	Adjacent	Gestation	1	22.72727273	absent	0	0.544176754648301	0.407016164408544	-1.10320944106635
11	6	13296	2011_6	6	2011	52	58	9.86	female	Oberbruch	22.72727273	Adjacent	Gestation	1	22.72727273	absent	2.44948974278318	-0.274316165379009	0.407016164408544	-0.968262969376855
11	7	16350	2011_7	4	2011	52	59	10.2457142857	female	Oberbruch	22.72727273	Adjacent	Gestation	1	22.72727273	absent	2	0.213045382244973	0.407016164408544	-0.82367746400061
11	8	18061	2011_8	10	2011	52	60	10.6442857143	female	Oberbruch	22.72727273	Adjacent	Gestation	1	22.72727273	absent	3.16227766016838	0.486089130766464	0.407016164408544	-0.674272441762248
11	9	16916	2011_9	2	2011	52	61	11.0528571429	female	Oberbruch	22.72727273	Adjacent	Gestation	1	22.72727273	absent	1.4142135623731	0.303368445753544	0.407016164408544	-0.5211189064214
11	10	16160	2011_10	4	2011	52	62	11.47	female	Oberbruch	22.72727273	Adjacent	Gestation	1	22.72727273	absent	2	0.182724919229729	0.407016164408544	-0.364752359876624
11	11	12262	2011_11	4	2011	52	63	11.89	female	Oberbruch	22.72727273	Adjacent	Gestation	1	22.72727273	absent	2	-0.439323316735655	0.407016164408544	-0.207314809572216
11	12	10594	2011_12	4	2011	52	64	12.3085714286	female	Oberbruch	22.72727273	Adjacent	Gestation	1	22.72727273	absent	2	-0.705505065732644	0.407016164408544	-0.0504127611288823
11	13	12578	2011_13	6	2011	52	65	12.72	female	Oberbruch	22.72727273	Adjacent	Gestation	1	22.72727273	absent	2.44948974278318	-0.388895599299775	0.407016164408544	0.103811777934113
11	14	11550	2011_14	2	2011	52	66	13.1342857143	female	Oberbruch	22.72727273	Adjacent	Gestation	1	22.72727273	absent	1.4142135623731	-0.552945262350677	0.407016164408544	0.259107320756741
11	15	8832	2011_15	6	2011	52	67	13.5442857143	female	Oberbruch	22.72727273	Adjacent	Gestation	1	22.72727273	absent	2.44948974278318	-0.986687464852963	0.407016164408544	0.412796357958663
11	16	9548	2011_16	2	2011	52	68	13.9414285714	female	Oberbruch	22.72727273	Adjacent	Gestation	1	22.72727273	absent	1.4142135623731	-0.872427193700779	0.407016164408544	0.561665878298466
11	17	8606	2011_17	2	2011	52	69	14.3271428571	female	Oberbruch	22.72727273	Adjacent	Gestation	1	22.72727273	absent	1.4142135623731	-1.02275285770268	0.407016164408544	0.706251383674711
11	18	7315	2011_18	2	2011	52	70	14.6971428571	female	Oberbruch	22.72727273	Adjacent	Lactation	1	22.72727273	absent	1.4142135623731	-1.22877242482205	0.407016164408544	0.844946368466688
11	19	6045	2011_19	2	2011	52	71	15.04	female	Oberbruch	22.72727273	Adjacent	Lactation	1	22.72727273	absent	1.4142135623731	-1.43144078287131	0.407016164408544	0.973466817710842
11	20	8114	2011_20	6	2011	52	72	15.3528571429	female	Oberbruch	22.72727273	Adjacent	Lactation	1	22.72727273	absent	2.44948974278318	-1.10126689877373	0.407016164408544	1.09074172764754
11	21	10383	2011_21	10	2011	52	73	15.6242857143	female	Oberbruch	22.72727273	Adjacent	Lactation	1	22.72727273	absent	3.16227766016838	-0.739176737817994	0.407016164408544	1.19248708327573
11	22	9281	2011_22	8	2011	52	74	15.8471428571	female	Oberbruch	22.72727273	Adjacent	Lactation	1	22.72727273	absent	2.82842712474619	-0.915035423306412	0.407016164408544	1.27602537525257
11	23	7503	2011_23	10	2011	52	75	16.0128571429	female	Oberbruch	22.72727273	Adjacent	Lactation	1	22.72727273	absent	3.16227766016838	-1.19877112457538	0.407016164408544	1.33814359241161
11	24	9317	2011_24	8	2011	52	76	16.1142857143	female	Oberbruch	22.72727273	Adjacent	Lactation	1	22.72727273	absent	2.82842712474619	-0.909290493471945	0.407016164408544	1.37616422529754
11	25	8959	2011_25	6	2011	52	77	16.1442857143	female	Oberbruch	22.72727273	Adjacent	Lactation	1	22.72727273	absent	2.44948974278318	-0.966420629048037	0.407016164408544	1.387409764605
11	26	8173	2011_26	10	2011	52	78	16.1057142857	female	Oberbruch	22.72727273	Adjacent	Lactation	1	22.72727273	absent	3.16227766016838	-1.09185159710057	0.407016164408544	1.37295121405613
11	27	8858	2011_27	8	2011	52	79	15.9971428571	female	Oberbruch	22.72727273	Adjacent	Lactation	1	22.72727273	absent	2.82842712474619	-0.982538348861404	0.407016164408544	1.33225307178986
11	28	7422	2011_28	10	2011	52	80	15.8242857143	female	Oberbruch	22.72727273	Adjacent	Lactation	1	22.72727273	absent	3.16227766016838	-1.21169721670294	0.407016164408544	1.26745734532545
11	29	8627	2011_29	10	2011	52	81	15.5942857143	female	Oberbruch	22.72727273	Adjacent	Rut	1	22.72727273	absent	3.16227766016838	-1.01940164863257	0.407016164408544	1.18124154396827
11	30	8517	2011_30	6	2011	52	82	15.3214285714	female	Oberbruch	22.72727273	Adjacent	Rut	1	22.72727273	absent	2.44948974278318	-1.03695560090455	0.407016164408544	1.07896068644152
11	31	8290	2011_31	8	2011	52	83	15.0071428571	female	Oberbruch	22.72727273	Adjacent	Rut	1	22.72727273	absent	2.82842712474619	-1.07318057513856	0.407016164408544	0.961150274643752
11	32	10147	2011_32	14	2011	52	84	14.6657142857	female	Oberbruch	22.72727273	Adjacent	Rut	1	22.72727273	absent	3.74165738677394	-0.776837944510613	0.407016164408544	0.833165327298157
11	33	11431	2011_33	6	2011	52	85	14.3	female	Oberbruch	22.72727273	Adjacent	Rut	1	22.72727273	absent	2.44948974278318	-0.571935447081277	0.407016164408544	0.696076848126886
11	34	8844	2011_34	8	2011	52	86	13.9171428571	female	Oberbruch	22.72727273	Adjacent	Diapause	1	22.72727273	absent	2.82842712474619	-0.984772488241474	0.407016164408544	0.552562346472789
11	35	10471	2011_35	4	2011	52	87	13.5228571429	female	Oberbruch	22.72727273	Adjacent	Diapause	1	22.72727273	absent	2	-0.725133576000407	0.407016164408544	0.404763829892617
11	36	7177	2011_36	8	2011	52	88	13.12	female	Oberbruch	22.72727273	Adjacent	Diapause	1	22.72727273	absent	2.82842712474619	-1.25079465585417	0.407016164408544	0.253752302033549
11	37	9193	2011_37	4	2011	52	89	12.7128571429	female	Oberbruch	22.72727273	Adjacent	Diapause	1	22.72727273	absent	2	-0.929078585123999	0.407016164408544	0.10113426859126
11	38	12543	2011_38	4	2011	52	90	12.3	female	Oberbruch	22.72727273	Adjacent	Diapause	1	22.72727273	absent	2	-0.394480947749952	0.407016164408544	-0.0536257723702945
11	39	11797	2011_39	0	2011	52	91	11.89	female	Oberbruch	22.72727273	Adjacent	Diapause	1	22.72727273	absent	0	-0.513528660430859	0.407016164408544	-0.207314809572216
11	40	13959	2011_40	8	2011	52	92	11.4771428571	female	Oberbruch	22.72727273	Adjacent	Diapause	1	22.72727273	absent	2.82842712474619	-0.168513707594235	0.407016164408544	-0.362074850533771
11	41	15090	2011_41	4	2011	52	93	11.0671428571	female	Oberbruch	22.72727273	Adjacent	Diapause	1	22.72727273	absent	2	0.0119728380386151	0.407016164408544	-0.515763887735693
11	42	14982	2011_42	6	2011	52	94	10.6642857143	female	Oberbruch	22.72727273	Adjacent	Diapause	1	22.72727273	absent	2.44948974278318	-0.00526195146478705	0.407016164408544	-0.666775415557276
11	43	14978	2011_43	2	2011	52	95	10.27	female	Oberbruch	22.72727273	Adjacent	Diapause	1	22.72727273	absent	1.4142135623731	-0.00590027700195009	0.407016164408544	-0.814573932174933
11	44	12331	2011_44	0	2011	52	96	9.88714285714	female	Oberbruch	22.72727273	Adjacent	Diapause	1	22.72727273	absent	0	-0.428312201219593	0.407016164408544	-0.958088433814035
11	45	14686	2011_45	0	2011	52	97	9.53	female	Oberbruch	22.72727273	Adjacent	Diapause	1	22.72727273	absent	0	-0.0524980412148521	0.407016164408544	-1.09196390175889
11	46	17039	2011_46	2	2011	52	98	9.19285714286	female	Oberbruch	22.72727273	Adjacent	Diapause	1	22.72727273	absent	1.4142135623731	0.322996956021307	0.407016164408544	-1.21834234349877
11	47	15286	2011_47	4	2011	52	99	8.9	female	Oberbruch	22.72727273	Adjacent	Diapause	1	22.72727273	absent	2	0.0432507893596041	0.407016164408544	-1.3281202272155
11	48	16878	2011_48	2	2011	52	100	8.64714285714	female	Oberbruch	22.72727273	Adjacent	Diapause	1	22.72727273	absent	1.4142135623731	0.297304353150495	0.407016164408544	-1.42290405852229
11	49	12901	2011_49	0	2011	52	101	8.45714285714	female	Oberbruch	22.72727273	Adjacent	Diapause	1	22.72727273	absent	0	-0.337350812173859	0.407016164408544	-1.49412580746952
11	50	13894	2011_50	6	2011	52	102	8.33571428571	female	Oberbruch	22.72727273	Adjacent	Diapause	1	22.72727273	absent	2.44948974278318	-0.178886497573134	0.407016164408544	-1.53964346657167
11	51	15395	2011_51	0	2011	52	103	8.28571428571	female	Oberbruch	22.72727273	Adjacent	Diapause	1	22.72727273	absent	0	0.060645160247297	0.407016164408544	-1.5583860320841
11	52	22691	2011_52	0	2011	52	104	8.31875	female	Oberbruch	22.72727273	Adjacent	Diapause	1	22.72727273	absent	0	1.22495094003268	0.407016164408544	-1.54600255129749
11	1	16525	2012_1	6	2012	104	105	8.43857142857	female	Oberbruch	22.72727273	Adjacent	Gestation	1	22.72727273	absent	2.44948974278318	0.240972124495856	0.407016164408544	-1.50108733180217
11	2	13350	2012_2	2	2012	104	106	8.61857142857	female	Oberbruch	22.72727273	Adjacent	Gestation	1	22.72727273	absent	1.4142135623731	-0.265698770627308	0.407016164408544	-1.43361409595743
11	3	14503	2012_3	2	2012	104	107	8.87142857143	female	Oberbruch	22.72727273	Adjacent	Gestation	1	22.72727273	absent	1.4142135623731	-0.0817014345400613	0.407016164408544	-1.33883026465064
11	4	16363	2012_4	0	2012	104	108	9.16571428571	female	Oberbruch	22.72727273	Adjacent	Gestation	1	22.72727273	absent	0	0.215119940240753	0.407016164408544	-1.22851687906534
11	5	14317	2012_5	0	2012	104	109	9.5	female	Oberbruch	22.72727273	Adjacent	Gestation	1	22.72727273	absent	0	-0.111383572018143	0.407016164408544	-1.10320944106635
11	6	12046	2012_6	0	2012	104	110	9.86	female	Oberbruch	22.72727273	Adjacent	Gestation	1	22.72727273	absent	0	-0.47379289574246	0.407016164408544	-0.968262969376855
11	7	13712	2012_7	0	2012	104	111	10.2457142857	female	Oberbruch	22.72727273	Adjacent	Gestation	1	22.72727273	absent	0	-0.207930309514053	0.407016164408544	-0.82367746400061
11	8	11836	2012_8	0	2012	104	112	10.6442857143	female	Oberbruch	22.72727273	Adjacent	Gestation	1	22.72727273	absent	0	-0.507304986443519	0.407016164408544	-0.674272441762248
11	9	16214	2012_9	0	2012	104	113	11.0528571429	female	Oberbruch	22.72727273	Adjacent	Gestation	1	22.72727273	absent	0	0.19134231398143	0.407016164408544	-0.5211189064214
11	10	17326	2012_10	0	2012	104	114	11.47	female	Oberbruch	22.72727273	Adjacent	Gestation	1	22.72727273	absent	0	0.368796813312755	0.407016164408544	-0.364752359876624
11	11	13657	2012_11	0	2012	104	115	11.89	female	Oberbruch	22.72727273	Adjacent	Gestation	1	22.72727273	absent	0	-0.216707285650045	0.407016164408544	-0.207314809572216
11	12	11384	2012_12	2	2012	104	116	12.3085714286	female	Oberbruch	22.72727273	Adjacent	Gestation	1	22.72727273	absent	1.4142135623731	-0.579435772142943	0.407016164408544	-0.0504127611288823
11	13	8756	2012_13	6	2012	104	117	12.72	female	Oberbruch	22.72727273	Adjacent	Gestation	1	22.72727273	absent	2.44948974278318	-0.998815650059061	0.407016164408544	0.103811777934113
11	14	9135	2012_14	4	2012	104	118	13.1342857143	female	Oberbruch	22.72727273	Adjacent	Gestation	1	22.72727273	absent	2	-0.938334305412863	0.407016164408544	0.259107320756741
11	15	3755	2012_15	0	2012	104	119	13.5442857143	female	Oberbruch	22.72727273	Adjacent	Gestation	1	22.72727273	absent	0	-1.79688215289715	0.407016164408544	0.412796357958663
11	52	1702	2012_52	0	2012	104	156	8.31875	female	Oberbruch	22.72727273	Adjacent	Diapause	1	22.72727273	present	0	-2.12450273484608	0.407016164408544	-1.54600255129749
12	1	13400	2011_1	2	2011	52	53	8.43857142857	female	Gamshurst	0	Adjacent	Gestation	1	0	absent	1.4142135623731	-0.25771970141277	-1.8361703200883	-1.50108733180217
12	2	12761	2011_2	0	2011	52	54	8.61857142857	female	Gamshurst	0	Adjacent	Gestation	1	0	absent	0	-0.359692205974566	-1.8361703200883	-1.43361409595743
12	3	15403	2011_3	0	2011	52	55	8.87142857143	female	Gamshurst	0	Adjacent	Gestation	1	0	absent	0	0.0619218113216231	-1.8361703200883	-1.33883026465064
12	4	16011	2011_4	0	2011	52	56	9.16571428571	female	Gamshurst	0	Adjacent	Gestation	1	0	absent	0	0.158947292970405	-1.8361703200883	-1.22851687906534
12	5	14492	2011_5	0	2011	52	57	9.5	female	Gamshurst	0	Adjacent	Gestation	1	0	absent	0	-0.0834568297672596	-1.8361703200883	-1.10320944106635
12	6	15954	2011_6	0	2011	52	58	9.86	female	Gamshurst	0	Adjacent	Gestation	1	0	absent	0	0.149851154065832	-1.8361703200883	-0.968262969376855
12	7	24096	2011_7	0	2011	52	59	10.2457142857	female	Gamshurst	0	Adjacent	Gestation	1	0	absent	0	1.4491627849612	-1.8361703200883	-0.82367746400061
12	8	14269	2011_8	0	2011	52	60	10.6442857143	female	Gamshurst	0	Adjacent	Gestation	1	0	absent	0	-0.119043478464099	-1.8361703200883	-0.674272441762248
12	9	16079	2011_9	0	2011	52	61	11.0528571429	female	Gamshurst	0	Adjacent	Gestation	1	0	absent	0	0.169798827102177	-1.8361703200883	-0.5211189064214
12	10	14279	2011_10	3	2011	52	62	11.47	female	Gamshurst	0	Adjacent	Gestation	1	0	absent	1.73205080756888	-0.117447664621192	-1.8361703200883	-0.364752359876624
12	11	9972	2011_11	0	2011	52	63	11.89	female	Gamshurst	0	Adjacent	Gestation	1	0	absent	0	-0.804764686761497	-1.8361703200883	-0.207314809572216
12	12	11028	2011_12	0	2011	52	64	12.3085714286	female	Gamshurst	0	Adjacent	Gestation	1	0	absent	0	-0.636246744950454	-1.8361703200883	-0.0504127611288823
12	13	10449	2011_13	1	2011	52	65	12.72	female	Gamshurst	0	Adjacent	Gestation	1	0	absent	1	-0.728644366454804	-1.8361703200883	0.103811777934113
12	14	9700	2011_14	0	2011	52	66	13.1342857143	female	Gamshurst	0	Adjacent	Gestation	1	0	absent	0	-0.848170823288583	-1.8361703200883	0.259107320756741
12	15	9955	2011_15	0	2011	52	67	13.5442857143	female	Gamshurst	0	Adjacent	Gestation	1	0	absent	0	-0.80747757029444	-1.8361703200883	0.412796357958663
12	16	8428	2011_16	0	2011	52	68	13.9414285714	female	Gamshurst	0	Adjacent	Gestation	1	0	absent	0	-1.05115834410643	-1.8361703200883	0.561665878298466
12	17	8250	2011_17	0	2011	52	69	14.3271428571	female	Gamshurst	0	Adjacent	Gestation	1	0	absent	0	-1.07956383051019	-1.8361703200883	0.706251383674711
12	18	7037	2011_18	0	2011	52	70	14.6971428571	female	Gamshurst	0	Adjacent	Lactation	1	0	absent	0	-1.27313604965488	-1.8361703200883	0.844946368466688
12	19	9429	2011_19	0	2011	52	71	15.04	female	Gamshurst	0	Adjacent	Lactation	1	0	absent	0	-0.891417378431379	-1.8361703200883	0.973466817710842
12	20	10481	2011_20	0	2011	52	72	15.3528571429	female	Gamshurst	0	Adjacent	Lactation	1	0	absent	0	-0.7235377621575	-1.8361703200883	1.09074172764754
12	21	11402	2011_21	0	2011	52	73	15.6242857143	female	Gamshurst	0	Adjacent	Lactation	1	0	absent	0	-0.576563307225709	-1.8361703200883	1.19248708327573
12	22	13388	2011_22	0	2011	52	74	15.8471428571	female	Gamshurst	0	Adjacent	Lactation	1	0	absent	0	-0.259634678024259	-1.8361703200883	1.27602537525257
12	23	15909	2011_23	2	2011	52	75	16.0128571429	female	Gamshurst	0	Adjacent	Lactation	1	0	absent	1.4142135623731	0.142669991772748	-1.8361703200883	1.33814359241161
12	24	14041	2011_24	0	2011	52	76	16.1142857143	female	Gamshurst	0	Adjacent	Lactation	1	0	absent	0	-0.155428034082393	-1.8361703200883	1.37616422529754
12	25	13906	2011_25	0	2011	52	77	16.1442857143	female	Gamshurst	0	Adjacent	Lactation	1	0	absent	0	-0.176971520961645	-1.8361703200883	1.387409764605
12	26	15956	2011_26	0	2011	52	78	16.1057142857	female	Gamshurst	0	Adjacent	Lactation	1	0	absent	0	0.150170316834414	-1.8361703200883	1.37295121405613
12	27	13436	2011_27	0	2011	52	79	15.9971428571	female	Gamshurst	0	Adjacent	Lactation	1	0	absent	0	-0.251974771578303	-1.8361703200883	1.33225307178986
12	28	9693	2011_28	0	2011	52	80	15.8242857143	female	Gamshurst	0	Adjacent	Lactation	1	0	absent	0	-0.849287892978619	-1.8361703200883	1.26745734532545
12	29	11785	2011_29	0	2011	52	81	15.5942857143	female	Gamshurst	0	Adjacent	Rut	1	0	absent	0	-0.515443637042348	-1.8361703200883	1.18124154396827
12	30	13099	2011_30	0	2011	52	82	15.3214285714	female	Gamshurst	0	Adjacent	Rut	1	0	absent	0	-0.305753698084289	-1.8361703200883	1.07896068644152
12	31	11440	2011_31	0	2011	52	83	15.0071428571	female	Gamshurst	0	Adjacent	Rut	1	0	absent	0	-0.57049921462266	-1.8361703200883	0.961150274643752
12	32	11195	2011_32	0	2011	52	84	14.6657142857	female	Gamshurst	0	Adjacent	Rut	1	0	absent	0	-0.609596653773897	-1.8361703200883	0.833165327298157
12	33	10811	2011_33	0	2011	52	85	14.3	female	Gamshurst	0	Adjacent	Rut	1	0	absent	0	-0.670875905341549	-1.8361703200883	0.696076848126886
12	34	10203	2011_34	0	2011	52	86	13.9171428571	female	Gamshurst	0	Adjacent	Diapause	1	0	absent	0	-0.767901386990331	-1.8361703200883	0.552562346472789
12	35	12177	2011_35	0	2011	52	87	13.5228571429	female	Gamshurst	0	Adjacent	Diapause	1	0	absent	0	-0.45288773440037	-1.8361703200883	0.404763829892617
12	36	10125	2011_36	0	2011	52	88	13.12	female	Gamshurst	0	Adjacent	Diapause	1	0	absent	0	-0.78034873496501	-1.8361703200883	0.253752302033549
12	37	9715	2011_37	0	2011	52	89	12.7128571429	female	Gamshurst	0	Adjacent	Diapause	1	0	absent	0	-0.845777102524222	-1.8361703200883	0.10113426859126
12	38	10181	2011_38	0	2011	52	90	12.3	female	Gamshurst	0	Adjacent	Diapause	1	0	absent	0	-0.771412177444728	-1.8361703200883	-0.0536257723702945
12	39	10582	2011_39	0	2011	52	91	11.89	female	Gamshurst	0	Adjacent	Diapause	1	0	absent	0	-0.707420042344133	-1.8361703200883	-0.207314809572216
12	40	11209	2011_40	0	2011	52	92	11.4771428571	female	Gamshurst	0	Adjacent	Diapause	1	0	absent	0	-0.607362514393826	-1.8361703200883	-0.362074850533771
12	41	11224	2011_41	0	2011	52	93	11.0671428571	female	Gamshurst	0	Adjacent	Diapause	1	0	absent	0	-0.604968793629465	-1.8361703200883	-0.515763887735693
12	42	13533	2011_42	0	2011	52	94	10.6642857143	female	Gamshurst	0	Adjacent	Diapause	1	0	absent	0	-0.236495377302099	-1.8361703200883	-0.666775415557276
12	43	15095	2011_43	0	2011	52	95	10.27	female	Gamshurst	0	Adjacent	Diapause	1	0	absent	0	0.0127707449600689	-1.8361703200883	-0.814573932174933
12	44	14937	2011_44	3	2011	52	96	9.88714285714	female	Gamshurst	0	Adjacent	Diapause	1	0	absent	1.73205080756888	-0.0124431137578713	-1.8361703200883	-0.958088433814035
12	45	13305	2011_45	0	2011	52	97	9.53	female	Gamshurst	0	Adjacent	Diapause	1	0	absent	0	-0.272879932920392	-1.8361703200883	-1.09196390175889
12	46	15643	2011_46	0	2011	52	98	9.19285714286	female	Gamshurst	0	Adjacent	Diapause	1	0	absent	0	0.100221343551406	-1.8361703200883	-1.21834234349877
12	47	17787	2011_47	2	2011	52	99	8.9	female	Gamshurst	0	Adjacent	Diapause	1	0	absent	1.4142135623731	0.442363831470796	-1.8361703200883	-1.3281202272155
12	48	17003	2011_48	6	2011	52	100	8.64714285714	female	Gamshurst	0	Adjacent	Diapause	1	0	absent	2.44948974278318	0.31725202618684	-1.8361703200883	-1.42290405852229
12	49	22536	2011_49	4	2011	52	101	8.45714285714	female	Gamshurst	0	Adjacent	Diapause	1	0	absent	2	1.20021582546762	-1.8361703200883	-1.49412580746952
12	50	15591	2011_50	0	2011	52	102	8.33571428571	female	Gamshurst	0	Adjacent	Diapause	1	0	absent	0	0.091923111568286	-1.8361703200883	-1.53964346657167
12	51	23784	2011_51	0	2011	52	103	8.28571428571	female	Gamshurst	0	Adjacent	Diapause	1	0	absent	0	1.39937339306249	-1.8361703200883	-1.5583860320841
12	52	14145	2011_52	2	2011	52	104	8.31875	female	Gamshurst	0	Adjacent	Diapause	1	0	absent	1.4142135623731	-0.138831570116153	-1.8361703200883	-1.54600255129749
12	1	14158	2012_1	0	2012	104	105	8.43857142857	female	Gamshurst	0	Adjacent	Gestation	1	0	absent	0	-0.136757012120374	-1.8361703200883	-1.50108733180217
12	2	12603	2012_2	0	2012	104	106	8.61857142857	female	Gamshurst	0	Adjacent	Gestation	1	0	absent	0	-0.384906064692506	-1.8361703200883	-1.43361409595743
12	3	16024	2012_3	0	2012	104	107	8.87142857143	female	Gamshurst	0	Adjacent	Gestation	1	0	absent	0	0.161021850966185	-1.8361703200883	-1.33883026465064
12	4	4014	2012_4	0	2012	104	108	9.16571428571	female	Gamshurst	0	Adjacent	Gestation	1	0	absent	0	-1.75555057436585	-1.8361703200883	-1.22851687906534
12	52	2501	2012_52	0	2012	104	156	8.31875	female	Gamshurst	0	Adjacent	Diapause	1	0	present	0	-1.99699720879777	-1.8361703200883	-1.54600255129749
14	1	8707	2011_1	2	2011	52	53	8.43857142857	male	Oberbruch	30.99052252	Intersect	Gestation	0.894451962	27.71953367	absent	1.4142135623731	-1.00663513788931	0.899753344127754	-1.50108733180217
14	2	12489	2011_2	14	2011	52	54	8.61857142857	male	Oberbruch	30.99052252	Intersect	Gestation	0.894451962	27.71953367	absent	3.74165738677394	-0.403098342501653	0.899753344127754	-1.43361409595743
14	3	14209	2011_3	2	2011	52	55	8.87142857143	male	Oberbruch	30.99052252	Intersect	Gestation	0.894451962	27.71953367	absent	1.4142135623731	-0.128618361521545	0.899753344127754	-1.33883026465064
14	4	12575	2011_4	4	2011	52	56	9.16571428571	male	Oberbruch	30.99052252	Intersect	Gestation	0.894451962	27.71953367	absent	2	-0.389374343452647	0.899753344127754	-1.22851687906534
14	5	12995	2011_5	0	2011	52	57	9.5	male	Oberbruch	30.99052252	Intersect	Gestation	0.894451962	27.71953367	absent	0	-0.322350162050528	0.899753344127754	-1.10320944106635
14	6	12232	2011_6	6	2011	52	58	9.86	male	Oberbruch	30.99052252	Intersect	Gestation	0.894451962	27.71953367	absent	2.44948974278318	-0.444110758264378	0.899753344127754	-0.968262969376855
14	7	13433	2011_7	6	2011	52	59	10.2457142857	male	Oberbruch	30.99052252	Intersect	Gestation	0.894451962	27.71953367	absent	2.44948974278318	-0.252453515731175	0.899753344127754	-0.82367746400061
14	8	15623	2011_8	12	2011	52	60	10.6442857143	male	Oberbruch	30.99052252	Intersect	Gestation	0.894451962	27.71953367	absent	3.46410161513775	0.0970297158655904	0.899753344127754	-0.674272441762248
14	9	15756	2011_9	16	2011	52	61	11.0528571429	male	Oberbruch	30.99052252	Intersect	Gestation	0.894451962	27.71953367	absent	4	0.118254039976261	0.899753344127754	-0.5211189064214
14	10	13395	2011_10	10	2011	52	62	11.47	male	Oberbruch	30.99052252	Intersect	Gestation	0.894451962	27.71953367	absent	3.16227766016838	-0.258517608334224	0.899753344127754	-0.364752359876624
14	11	13766	2011_11	4	2011	52	63	11.89	male	Oberbruch	30.99052252	Intersect	Gestation	0.894451962	27.71953367	absent	2	-0.199312914762352	0.899753344127754	-0.207314809572216
14	12	14902	2011_12	12	2011	52	64	12.3085714286	male	Oberbruch	30.99052252	Intersect	Gestation	0.894451962	27.71953367	absent	3.46410161513775	-0.0180284622080479	0.899753344127754	-0.0504127611288823
14	13	15566	2011_13	14	2011	52	65	12.72	male	Oberbruch	30.99052252	Intersect	Gestation	0.894451962	27.71953367	absent	3.74165738677394	0.087933576961017	0.899753344127754	0.103811777934113
14	14	16772	2011_14	24	2011	52	66	13.1342857143	male	Oberbruch	30.99052252	Intersect	Gestation	0.894451962	27.71953367	absent	4.89897948556636	0.280388726415674	0.899753344127754	0.259107320756741
14	15	16497	2011_15	18	2011	52	67	13.5442857143	male	Oberbruch	30.99052252	Intersect	Gestation	0.894451962	27.71953367	absent	4.24264068711928	0.236503845735715	0.899753344127754	0.412796357958663
14	16	14364	2011_16	8	2011	52	68	13.9414285714	male	Oberbruch	30.99052252	Intersect	Gestation	0.894451962	27.71953367	absent	2.82842712474619	-0.103883246956477	0.899753344127754	0.561665878298466
14	17	14453	2011_17	12	2011	52	69	14.3271428571	male	Oberbruch	30.99052252	Intersect	Gestation	0.894451962	27.71953367	absent	3.46410161513775	-0.0896805037545993	0.899753344127754	0.706251383674711
14	18	14288	2011_18	18	2011	52	70	14.6971428571	male	Oberbruch	30.99052252	Intersect	Lactation	0.894451962	27.71953367	absent	4.24264068711928	-0.116011432162575	0.899753344127754	0.844946368466688
14	19	11226	2011_19	14	2011	52	71	15.04	male	Oberbruch	30.99052252	Intersect	Lactation	0.894451962	27.71953367	absent	3.74165738677394	-0.604649630860883	0.899753344127754	0.973466817710842
14	20	11217	2011_20	10	2011	52	72	15.3528571429	male	Oberbruch	30.99052252	Intersect	Lactation	0.894451962	27.71953367	absent	3.16227766016838	-0.6060858633195	0.899753344127754	1.09074172764754
14	21	10394	2011_21	12	2011	52	73	15.6242857143	male	Oberbruch	30.99052252	Intersect	Lactation	0.894451962	27.71953367	absent	3.46410161513775	-0.737421342590796	0.899753344127754	1.19248708327573
14	22	10529	2011_22	16	2011	52	74	15.8471428571	male	Oberbruch	30.99052252	Intersect	Lactation	0.894451962	27.71953367	absent	4	-0.715877855711543	0.899753344127754	1.27602537525257
14	23	10495	2011_23	10	2011	52	75	16.0128571429	male	Oberbruch	30.99052252	Intersect	Lactation	0.894451962	27.71953367	absent	3.16227766016838	-0.721303622777429	0.899753344127754	1.33814359241161
14	24	9567	2011_24	16	2011	52	76	16.1142857143	male	Oberbruch	30.99052252	Intersect	Lactation	0.894451962	27.71953367	absent	4	-0.869395147399255	0.899753344127754	1.37616422529754
14	25	12053	2011_25	18	2011	52	77	16.1442857143	male	Oberbruch	30.99052252	Intersect	Lactation	0.894451962	27.71953367	absent	4.24264068711928	-0.472675826052424	0.899753344127754	1.387409764605
14	26	11096	2011_26	24	2011	52	78	16.1057142857	male	Oberbruch	30.99052252	Intersect	Lactation	0.894451962	27.71953367	absent	4.89897948556636	-0.625395210818682	0.899753344127754	1.37295121405613
14	27	12939	2011_27	22	2011	52	79	15.9971428571	male	Oberbruch	30.99052252	Intersect	Lactation	0.894451962	27.71953367	absent	4.69041575982343	-0.331286719570811	0.899753344127754	1.33225307178986
14	28	16911	2011_28	17	2011	52	80	15.8242857143	male	Oberbruch	30.99052252	Intersect	Lactation	0.894451962	27.71953367	absent	4.12310562561766	0.30257053883209	0.899753344127754	1.26745734532545
14	29	20064	2011_29	19	2011	52	81	15.5942857143	male	Oberbruch	30.99052252	Intersect	Rut	0.894451962	27.71953367	absent	4.35889894354067	0.805730643500857	0.899753344127754	1.18124154396827
14	30	30345	2011_30	16	2011	52	82	15.3214285714	male	Oberbruch	30.99052252	Intersect	Rut	0.894451962	27.71953367	absent	4	2.44638685539416	0.899753344127754	1.07896068644152
14	31	28476	2011_31	10	2011	52	83	15.0071428571	male	Oberbruch	30.99052252	Intersect	Rut	0.894451962	27.71953367	absent	3.16227766016838	2.14812924815473	0.899753344127754	0.961150274643752
14	32	12035	2011_32	16	2011	52	84	14.6657142857	male	Oberbruch	30.99052252	Intersect	Rut	0.894451962	27.71953367	absent	4	-0.475548290969658	0.899753344127754	0.833165327298157
14	33	8926	2011_33	22	2011	52	85	14.3	male	Oberbruch	30.99052252	Intersect	Rut	0.894451962	27.71953367	absent	4.69041575982343	-0.971686814729632	0.899753344127754	0.696076848126886
14	34	8283	2011_34	28	2011	52	86	13.9171428571	male	Oberbruch	30.99052252	Intersect	Diapause	0.894451962	27.71953367	absent	5.29150262212918	-1.07429764482859	0.899753344127754	0.552562346472789
14	35	8481	2011_35	26	2011	52	87	13.5228571429	male	Oberbruch	30.99052252	Intersect	Diapause	0.894451962	27.71953367	absent	5.09901951359278	-1.04270053073902	0.899753344127754	0.404763829892617
14	36	7983	2011_36	22	2011	52	88	13.12	male	Oberbruch	30.99052252	Intersect	Diapause	0.894451962	27.71953367	absent	4.69041575982343	-1.12217206011582	0.899753344127754	0.253752302033549
14	37	9610	2011_37	20	2011	52	89	12.7128571429	male	Oberbruch	30.99052252	Intersect	Diapause	0.894451962	27.71953367	absent	4.47213595499958	-0.862533147874752	0.899753344127754	0.10113426859126
14	38	10265	2011_38	18	2011	52	90	12.3	male	Oberbruch	30.99052252	Intersect	Diapause	0.894451962	27.71953367	absent	4.24264068711928	-0.758007341164304	0.899753344127754	-0.0536257723702945
14	39	10779	2011_39	12	2011	52	91	11.89	male	Oberbruch	30.99052252	Intersect	Diapause	0.894451962	27.71953367	absent	3.46410161513775	-0.675982509638853	0.899753344127754	-0.207314809572216
14	40	9577	2011_40	26	2011	52	92	11.4771428571	male	Oberbruch	30.99052252	Intersect	Diapause	0.894451962	27.71953367	absent	5.09901951359278	-0.867799333556347	0.899753344127754	-0.362074850533771
14	41	10518	2011_41	21	2011	52	93	11.0671428571	male	Oberbruch	30.99052252	Intersect	Diapause	0.894451962	27.71953367	absent	4.58257569495584	-0.717633250938741	0.899753344127754	-0.515763887735693
14	42	12632	2011_42	30	2011	52	94	10.6642857143	male	Oberbruch	30.99052252	Intersect	Diapause	0.894451962	27.71953367	absent	5.47722557505166	-0.380278204548074	0.899753344127754	-0.666775415557276
14	43	13528	2011_43	23	2011	52	95	10.27	male	Oberbruch	30.99052252	Intersect	Diapause	0.894451962	27.71953367	absent	4.79583152331272	-0.237293284223553	0.899753344127754	-0.814573932174933
14	44	14728	2011_44	23	2011	52	96	9.88714285714	male	Oberbruch	30.99052252	Intersect	Diapause	0.894451962	27.71953367	absent	4.79583152331272	-0.0457956230746402	0.899753344127754	-0.958088433814035
14	45	14116	2011_45	11	2011	52	97	9.53	male	Oberbruch	30.99052252	Intersect	Diapause	0.894451962	27.71953367	absent	3.3166247903554	-0.143459430260586	0.899753344127754	-1.09196390175889
14	46	15971	2011_46	16	2011	52	98	9.19285714286	male	Oberbruch	30.99052252	Intersect	Diapause	0.894451962	27.71953367	absent	4	0.152564037598775	0.899753344127754	-1.21834234349877
14	47	13984	2011_47	17	2011	52	99	8.9	male	Oberbruch	30.99052252	Intersect	Diapause	0.894451962	27.71953367	absent	4.12310562561766	-0.164524172986966	0.899753344127754	-1.3281202272155
14	48	13964	2011_48	19	2011	52	100	8.64714285714	male	Oberbruch	30.99052252	Intersect	Diapause	0.894451962	27.71953367	absent	4.35889894354067	-0.167715800672781	0.899753344127754	-1.42290405852229
14	49	13727	2011_49	13	2011	52	101	8.45714285714	male	Oberbruch	30.99052252	Intersect	Diapause	0.894451962	27.71953367	absent	3.60555127546399	-0.205536588749691	0.899753344127754	-1.49412580746952
14	50	12797	2011_50	17	2011	52	102	8.33571428571	male	Oberbruch	30.99052252	Intersect	Diapause	0.894451962	27.71953367	absent	4.12310562561766	-0.353947276140099	0.899753344127754	-1.53964346657167
14	51	11198	2011_51	8	2011	52	103	8.28571428571	male	Oberbruch	30.99052252	Intersect	Diapause	0.894451962	27.71953367	absent	2.82842712474619	-0.609117909621024	0.899753344127754	-1.5583860320841
14	52	10204	2011_52	20	2011	52	104	8.31875	male	Oberbruch	30.99052252	Intersect	Diapause	0.894451962	27.71953367	absent	4.47213595499958	-0.76774180560604	0.899753344127754	-1.54600255129749
14	1	10908	2012_1	5	2012	104	105	8.43857142857	male	Oberbruch	30.99052252	Intersect	Gestation	0.894451962	27.71953367	absent	2.23606797749979	-0.655396511065345	0.899753344127754	-1.50108733180217
14	2	10129	2012_2	6	2012	104	106	8.61857142857	male	Oberbruch	30.99052252	Intersect	Gestation	0.894451962	27.71953367	absent	2.44948974278318	-0.779710409427847	0.899753344127754	-1.43361409595743
14	3	10654	2012_3	2	2012	104	107	8.87142857143	male	Oberbruch	30.99052252	Intersect	Gestation	0.894451962	27.71953367	absent	1.4142135623731	-0.695930182675198	0.899753344127754	-1.33883026465064
14	4	15645	2012_4	6	2012	104	108	9.16571428571	male	Oberbruch	30.99052252	Intersect	Gestation	0.894451962	27.71953367	absent	2.44948974278318	0.100540506319987	0.899753344127754	-1.22851687906534
14	5	16296	2012_5	0	2012	104	109	9.5	male	Oberbruch	30.99052252	Intersect	Gestation	0.894451962	27.71953367	absent	0	0.204427987493272	0.899753344127754	-1.10320944106635
14	6	14803	2012_6	4	2012	104	110	9.86	male	Oberbruch	30.99052252	Intersect	Gestation	0.894451962	27.71953367	absent	2	-0.0338270192528332	0.899753344127754	-0.968262969376855
14	7	16906	2012_7	2	2012	104	111	10.2457142857	male	Oberbruch	30.99052252	Intersect	Gestation	0.894451962	27.71953367	absent	1.4142135623731	0.301772631910636	0.899753344127754	-0.82367746400061
14	8	20690	2012_8	4	2012	104	112	10.6442857143	male	Oberbruch	30.99052252	Intersect	Gestation	0.894451962	27.71953367	absent	2	0.905628590066873	0.899753344127754	-0.674272441762248
14	9	15450	2012_9	6	2012	104	113	11.0528571429	male	Oberbruch	30.99052252	Intersect	Gestation	0.894451962	27.71953367	absent	2.44948974278318	0.0694221363832888	0.899753344127754	-0.5211189064214
14	10	18894	2012_10	12	2012	104	114	11.47	male	Oberbruch	30.99052252	Intersect	Gestation	0.894451962	27.71953367	absent	3.46410161513775	0.619020423880668	0.899753344127754	-0.364752359876624
14	11	18126	2012_11	6	2012	104	115	11.89	male	Oberbruch	30.99052252	Intersect	Gestation	0.894451962	27.71953367	absent	2.44948974278318	0.496461920745364	0.899753344127754	-0.207314809572216
14	12	17978	2012_12	13	2012	104	116	12.3085714286	male	Oberbruch	30.99052252	Intersect	Gestation	0.894451962	27.71953367	absent	3.60555127546399	0.472843875870331	0.899753344127754	-0.0504127611288823
14	13	19645	2012_13	22	2012	104	117	12.72	male	Oberbruch	30.99052252	Intersect	Gestation	0.894451962	27.71953367	absent	4.69041575982343	0.738866043483029	0.899753344127754	0.103811777934113
14	14	14506	2012_14	6	2012	104	118	13.1342857143	male	Oberbruch	30.99052252	Intersect	Gestation	0.894451962	27.71953367	absent	2.44948974278318	-0.081222690387189	0.899753344127754	0.259107320756741
14	15	13666	2012_15	16	2012	104	119	13.5442857143	male	Oberbruch	30.99052252	Intersect	Gestation	0.894451962	27.71953367	absent	4	-0.215271053191428	0.899753344127754	0.412796357958663
14	16	13000	2012_16	8	2012	104	120	13.9414285714	male	Oberbruch	30.99052252	Intersect	Gestation	0.894451962	27.71953367	absent	2.82842712474619	-0.321552255129074	0.899753344127754	0.561665878298466
14	17	12293	2012_17	16	2012	104	121	14.3271428571	male	Oberbruch	30.99052252	Intersect	Gestation	0.894451962	27.71953367	absent	4	-0.434376293822642	0.899753344127754	0.706251383674711
14	18	11949	2012_18	28	2012	104	122	14.6971428571	male	Oberbruch	30.99052252	Intersect	Lactation	0.894451962	27.71953367	absent	5.29150262212918	-0.489272290018663	0.899753344127754	0.844946368466688
14	19	12879	2012_19	36	2012	104	123	15.04	male	Oberbruch	30.99052252	Intersect	Lactation	0.894451962	27.71953367	absent	6	-0.340861602628256	0.899753344127754	0.973466817710842
14	20	11248	2012_20	17	2012	104	124	15.3528571429	male	Oberbruch	30.99052252	Intersect	Lactation	0.894451962	27.71953367	absent	4.12310562561766	-0.601138840406486	0.899753344127754	1.09074172764754
14	21	11291	2012_21	24	2012	104	125	15.6242857143	male	Oberbruch	30.99052252	Intersect	Lactation	0.894451962	27.71953367	absent	4.89897948556636	-0.594276840881984	0.899753344127754	1.19248708327573
14	22	10557	2012_22	29	2012	104	126	15.8471428571	male	Oberbruch	30.99052252	Intersect	Lactation	0.894451962	27.71953367	absent	5.3851648071345	-0.711409576951402	0.899753344127754	1.27602537525257
14	23	9416	2012_23	36	2012	104	127	16.0128571429	male	Oberbruch	30.99052252	Intersect	Lactation	0.894451962	27.71953367	absent	6	-0.893491936427159	0.899753344127754	1.33814359241161
14	24	11000	2012_24	24	2012	104	128	16.1142857143	male	Oberbruch	30.99052252	Intersect	Lactation	0.894451962	27.71953367	absent	4.89897948556636	-0.640715023710595	0.899753344127754	1.37616422529754
14	25	7764	2012_25	30	2012	104	129	16.1442857143	male	Oberbruch	30.99052252	Intersect	Lactation	0.894451962	27.71953367	absent	5.47722557505166	-1.1571203832755	0.899753344127754	1.387409764605
14	26	8250	2012_26	18	2012	104	130	16.1057142857	male	Oberbruch	30.99052252	Intersect	Lactation	0.894451962	27.71953367	absent	4.24264068711928	-1.07956383051019	0.899753344127754	1.37295121405613
14	27	8263	2012_27	44	2012	104	131	15.9971428571	male	Oberbruch	30.99052252	Intersect	Lactation	0.894451962	27.71953367	present	6.6332495807108	-1.07748927251441	0.899753344127754	1.33225307178986
14	28	9417	2012_28	26	2012	104	132	15.8242857143	male	Oberbruch	30.99052252	Intersect	Lactation	0.894451962	27.71953367	present	5.09901951359278	-0.893332355042869	0.899753344127754	1.26745734532545
14	29	13977	2012_29	28	2012	104	133	15.5942857143	male	Oberbruch	30.99052252	Intersect	Rut	0.894451962	27.71953367	present	5.29150262212918	-0.165641242677001	0.899753344127754	1.18124154396827
14	30	19092	2012_30	18	2012	104	134	15.3214285714	male	Oberbruch	30.99052252	Intersect	Rut	0.894451962	27.71953367	present	4.24264068711928	0.650617537970238	0.899753344127754	1.07896068644152
14	31	21856	2012_31	12	2012	104	135	15.0071428571	male	Oberbruch	30.99052252	Intersect	Rut	0.894451962	27.71953367	present	3.46410161513775	1.0917004841499	0.899753344127754	0.961150274643752
14	32	9988	2012_32	12	2012	104	136	14.6657142857	male	Oberbruch	30.99052252	Intersect	Rut	0.894451962	27.71953367	present	3.46410161513775	-0.802211384612844	0.899753344127754	0.833165327298157
14	33	9136	2012_33	34	2012	104	137	14.3	male	Oberbruch	30.99052252	Intersect	Rut	0.894451962	27.71953367	present	5.8309518948453	-0.938174724028572	0.899753344127754	0.696076848126886
14	34	9498	2012_34	18	2012	104	138	13.9171428571	male	Oberbruch	30.99052252	Intersect	Diapause	0.894451962	27.71953367	present	4.24264068711928	-0.880406262915317	0.899753344127754	0.552562346472789
14	35	7727	2012_35	9	2012	104	139	13.5228571429	male	Oberbruch	30.99052252	Intersect	Diapause	0.894451962	27.71953367	present	3	-1.16302489449425	0.899753344127754	0.404763829892617
14	36	12589	2012_36	6	2012	104	140	13.12	male	Oberbruch	30.99052252	Intersect	Diapause	0.894451962	27.71953367	present	2.44948974278318	-0.387140204072577	0.899753344127754	0.253752302033549
14	37	13405	2012_37	30	2012	104	141	12.7128571429	male	Oberbruch	30.99052252	Intersect	Diapause	0.894451962	27.71953367	present	5.47722557505166	-0.256921794491316	0.899753344127754	0.10113426859126
14	38	8394	2012_38	23	2012	104	142	12.3	male	Oberbruch	30.99052252	Intersect	Diapause	0.894451962	27.71953367	present	4.79583152331272	-1.05658411117232	0.899753344127754	-0.0536257723702945
14	39	11578	2012_39	24	2012	104	143	11.89	male	Oberbruch	30.99052252	Intersect	Diapause	0.894451962	27.71953367	present	4.89897948556636	-0.548476983590535	0.899753344127754	-0.207314809572216
14	40	10567	2012_40	29	2012	104	144	11.4771428571	male	Oberbruch	30.99052252	Intersect	Diapause	0.894451962	27.71953367	present	5.3851648071345	-0.709813763108494	0.899753344127754	-0.362074850533771
14	41	11580	2012_41	28	2012	104	145	11.0671428571	male	Oberbruch	30.99052252	Intersect	Diapause	0.894451962	27.71953367	present	5.29150262212918	-0.548157820821954	0.899753344127754	-0.515763887735693
14	42	11545	2012_42	21	2012	104	146	10.6642857143	male	Oberbruch	30.99052252	Intersect	Diapause	0.894451962	27.71953367	present	4.58257569495584	-0.553743169272131	0.899753344127754	-0.666775415557276
14	43	12273	2012_43	28	2012	104	147	10.27	male	Oberbruch	30.99052252	Intersect	Diapause	0.894451962	27.71953367	present	5.29150262212918	-0.437567921508457	0.899753344127754	-0.814573932174933
14	44	13190	2012_44	30	2012	104	148	9.88714285714	male	Oberbruch	30.99052252	Intersect	Diapause	0.894451962	27.71953367	present	5.47722557505166	-0.29123179211383	0.899753344127754	-0.958088433814035
14	45	12967	2012_45	32	2012	104	149	9.53	male	Oberbruch	30.99052252	Intersect	Diapause	0.894451962	27.71953367	present	5.65685424949238	-0.326818440810669	0.899753344127754	-1.09196390175889
14	46	10938	2012_46	27	2012	104	150	9.19285714286	male	Oberbruch	30.99052252	Intersect	Diapause	0.894451962	27.71953367	present	5.19615242270663	-0.650609069536622	0.899753344127754	-1.21834234349877
14	47	12355	2012_47	16	2012	104	151	8.9	male	Oberbruch	30.99052252	Intersect	Diapause	0.894451962	27.71953367	present	4	-0.424482247996615	0.899753344127754	-1.3281202272155
14	48	12646	2012_48	31	2012	104	152	8.64714285714	male	Oberbruch	30.99052252	Intersect	Diapause	0.894451962	27.71953367	present	5.56776436283002	-0.378044065168003	0.899753344127754	-1.42290405852229
14	49	14237	2012_49	26	2012	104	153	8.45714285714	male	Oberbruch	30.99052252	Intersect	Diapause	0.894451962	27.71953367	present	5.09901951359278	-0.124150082761404	0.899753344127754	-1.49412580746952
14	50	14076	2012_50	0	2012	104	154	8.33571428571	male	Oberbruch	30.99052252	Intersect	Diapause	0.894451962	27.71953367	present	0	-0.149842685632216	0.899753344127754	-1.53964346657167
14	51	13225	2012_51	2	2012	104	155	8.28571428571	male	Oberbruch	30.99052252	Intersect	Diapause	0.894451962	27.71953367	present	1.4142135623731	-0.285646443663653	0.899753344127754	-1.5583860320841
14	52	13825	2012_52	5	2012	104	156	8.31875	male	Oberbruch	30.99052252	Intersect	Diapause	0.894451962	27.71953367	present	2.23606797749979	-0.189897613089197	0.899753344127754	-1.54600255129749
14	1	11118	2013_1	6	2013	156	157	8.43857142857	male	Oberbruch	30.99052252	Intersect	Gestation	0.894451962	27.71953367	present	2.44948974278318	-0.621884420364285	0.899753344127754	-1.50108733180217
14	2	13007	2013_2	0	2013	156	158	8.61857142857	male	Oberbruch	30.99052252	Intersect	Gestation	0.894451962	27.71953367	present	0	-0.320435185439039	0.899753344127754	-1.43361409595743
14	3	17890	2013_3	4	2013	156	159	8.87142857143	male	Oberbruch	30.99052252	Intersect	Gestation	0.894451962	27.71953367	present	2	0.458800714052744	0.899753344127754	-1.33883026465064
14	4	14030	2013_4	0	2013	156	160	9.16571428571	male	Oberbruch	30.99052252	Intersect	Gestation	0.894451962	27.71953367	present	0	-0.157183429309591	0.899753344127754	-1.22851687906534
14	5	15135	2013_5	0	2013	156	161	9.5	male	Oberbruch	30.99052252	Intersect	Gestation	0.894451962	27.71953367	present	0	0.0191540003316993	0.899753344127754	-1.10320944106635
14	6	12945	2013_6	0	2013	156	162	9.86	male	Oberbruch	30.99052252	Intersect	Gestation	0.894451962	27.71953367	present	0	-0.330329231265066	0.899753344127754	-0.968262969376855
14	7	14273	2013_7	0	2013	156	163	10.2457142857	male	Oberbruch	30.99052252	Intersect	Gestation	0.894451962	27.71953367	present	0	-0.118405152926936	0.899753344127754	-0.82367746400061
14	8	14061	2013_8	4	2013	156	164	10.6442857143	male	Oberbruch	30.99052252	Intersect	Gestation	0.894451962	27.71953367	present	2	-0.152236406396577	0.899753344127754	-0.674272441762248
14	9	15709	2013_9	14	2013	156	165	11.0528571429	male	Oberbruch	30.99052252	Intersect	Gestation	0.894451962	27.71953367	present	3.74165738677394	0.110753714914596	0.899753344127754	-0.5211189064214
14	10	5220	2013_10	2	2013	156	166	11.47	male	Oberbruch	30.99052252	Intersect	Gestation	0.894451962	27.71953367	present	1.4142135623731	-1.56309542491119	0.899753344127754	-0.364752359876624
15	1	9284	2011_1	0	2011	52	53	8.43857142857	male	Gamshurst	0	Adjacent	Gestation	1	0	absent	0	-0.91455667915354	-1.8361703200883	-1.50108733180217
15	2	18854	2011_2	0	2011	52	54	8.61857142857	male	Gamshurst	0	Adjacent	Gestation	1	0	absent	0	0.612637168509037	-1.8361703200883	-1.43361409595743
15	3	25169	2011_3	0	2011	52	55	8.87142857143	male	Gamshurst	0	Adjacent	Gestation	1	0	absent	0	1.62039361030519	-1.8361703200883	-1.33883026465064
15	4	21472	2011_4	0	2011	52	56	9.16571428571	male	Gamshurst	0	Adjacent	Gestation	1	0	absent	0	1.03042123258225	-1.8361703200883	-1.22851687906534
15	5	20551	2011_5	0	2011	52	57	9.5	male	Gamshurst	0	Adjacent	Gestation	1	0	absent	0	0.883446777650458	-1.8361703200883	-1.10320944106635
15	6	23942	2011_6	0	2011	52	58	9.86	male	Gamshurst	0	Adjacent	Gestation	1	0	absent	0	1.42458725178043	-1.8361703200883	-0.968262969376855
15	7	21394	2011_7	0	2011	52	59	10.2457142857	male	Gamshurst	0	Adjacent	Gestation	1	0	absent	0	1.01797388460757	-1.8361703200883	-0.82367746400061
15	8	20888	2011_8	0	2011	52	60	10.6442857143	male	Gamshurst	0	Adjacent	Gestation	1	0	absent	0	0.937225704156444	-1.8361703200883	-0.674272441762248
15	9	14955	2011_9	0	2011	52	61	11.0528571429	male	Gamshurst	0	Adjacent	Gestation	1	0	absent	0	-0.00957064884063758	-1.8361703200883	-0.5211189064214
15	10	20984	2011_10	0	2011	52	62	11.47	male	Gamshurst	0	Adjacent	Gestation	1	0	absent	0	0.952545517048357	-1.8361703200883	-0.364752359876624
15	11	16521	2011_11	0	2011	52	63	11.89	male	Gamshurst	0	Adjacent	Gestation	1	0	absent	0	0.240333798958693	-1.8361703200883	-0.207314809572216
15	12	23595	2011_12	0	2011	52	64	12.3085714286	male	Gamshurst	0	Adjacent	Gestation	1	0	absent	0	1.36921251143153	-1.8361703200883	-0.0504127611288823
15	13	15292	2011_13	0	2011	52	65	12.72	male	Gamshurst	0	Adjacent	Gestation	1	0	absent	0	0.0442082776653487	-1.8361703200883	0.103811777934113
15	14	21584	2011_14	0	2011	52	66	13.1342857143	male	Gamshurst	0	Adjacent	Gestation	1	0	absent	0	1.04829434762281	-1.8361703200883	0.259107320756741
15	15	21644	2011_15	0	2011	52	67	13.5442857143	male	Gamshurst	0	Adjacent	Gestation	1	0	absent	0	1.05786923068026	-1.8361703200883	0.412796357958663
15	16	21662	2011_16	0	2011	52	68	13.9414285714	male	Gamshurst	0	Adjacent	Gestation	1	0	absent	0	1.06074169559749	-1.8361703200883	0.561665878298466
15	17	22950	2011_17	0	2011	52	69	14.3271428571	male	Gamshurst	0	Adjacent	Gestation	1	0	absent	0	1.26628251856399	-1.8361703200883	0.706251383674711
15	18	16046	2011_18	0	2011	52	70	14.6971428571	male	Gamshurst	0	Adjacent	Lactation	1	0	absent	0	0.164532641420582	-1.8361703200883	0.844946368466688
15	19	17669	2011_19	0	2011	52	71	15.04	male	Gamshurst	0	Adjacent	Lactation	1	0	absent	0	0.423533228124486	-1.8361703200883	0.973466817710842
15	20	20721	2011_20	0	2011	52	72	15.3528571429	male	Gamshurst	0	Adjacent	Lactation	1	0	absent	0	0.910575612979887	-1.8361703200883	1.09074172764754
15	21	21479	2011_21	0	2011	52	73	15.6242857143	male	Gamshurst	0	Adjacent	Lactation	1	0	absent	0	1.03153830227228	-1.8361703200883	1.19248708327573
15	22	21765	2011_22	0	2011	52	74	15.8471428571	male	Gamshurst	0	Adjacent	Lactation	1	0	absent	0	1.07717857817944	-1.8361703200883	1.27602537525257
15	23	18651	2011_23	0	2011	52	75	16.0128571429	male	Gamshurst	0	Adjacent	Lactation	1	0	absent	0	0.580242147498013	-1.8361703200883	1.33814359241161
15	24	23728	2011_24	0	2011	52	76	16.1142857143	male	Gamshurst	0	Adjacent	Lactation	1	0	absent	0	1.3904368355422	-1.8361703200883	1.37616422529754
15	25	32453	2011_25	0	2011	52	77	16.1442857143	male	Gamshurst	0	Adjacent	Lactation	1	0	absent	0	2.78278441347909	-1.8361703200883	1.387409764605
15	26	39256	2011_26	0	2011	52	78	16.1057142857	male	Gamshurst	0	Adjacent	Lactation	1	0	absent	0	3.86841657080913	-1.8361703200883	1.37295121405613
15	27	32277	2011_27	0	2011	52	79	15.9971428571	male	Gamshurst	0	Adjacent	Lactation	1	0	absent	0	2.75469808984391	-1.8361703200883	1.33225307178986
15	28	36042	2011_28	0	2011	52	80	15.8242857143	male	Gamshurst	0	Adjacent	Lactation	1	0	absent	0	3.35552200169863	-1.8361703200883	1.26745734532545
15	29	51501	2011_29	0	2011	52	81	15.5942857143	male	Gamshurst	0	Adjacent	Rut	1	0	absent	0	5.82249062144949	-1.8361703200883	1.18124154396827
15	30	55784	2011_30	0	2011	52	82	15.3214285714	male	Gamshurst	0	Adjacent	Rut	1	0	absent	0	6.50597769036682	-1.8361703200883	1.07896068644152
15	31	38384	2011_31	0	2011	52	83	15.0071428571	male	Gamshurst	0	Adjacent	Rut	1	0	absent	0	3.72926160370759	-1.8361703200883	0.961150274643752
15	32	34068	2011_32	0	2011	52	84	14.6657142857	male	Gamshurst	0	Adjacent	Rut	1	0	absent	0	3.04050834910867	-1.8361703200883	0.833165327298157
15	33	20281	2011_33	0	2011	52	85	14.3	male	Gamshurst	0	Adjacent	Rut	1	0	absent	0	0.840359803891952	-1.8361703200883	0.696076848126886
15	34	22607	2011_34	0	2011	52	86	13.9171428571	male	Gamshurst	0	Adjacent	Diapause	1	0	absent	0	1.21154610375226	-1.8361703200883	0.552562346472789
15	35	26507	2011_35	0	2011	52	87	13.5228571429	male	Gamshurst	0	Adjacent	Diapause	1	0	absent	0	1.83391350248623	-1.8361703200883	0.404763829892617
15	36	27736	2011_36	0	2011	52	88	13.12	male	Gamshurst	0	Adjacent	Diapause	1	0	absent	0	2.03003902377957	-1.8361703200883	0.253752302033549
15	37	24900	2011_37	0	2011	52	89	12.7128571429	male	Gamshurst	0	Adjacent	Diapause	1	0	absent	0	1.57746621793097	-1.8361703200883	0.10113426859126
15	38	26437	2011_38	0	2011	52	90	12.3	male	Gamshurst	0	Adjacent	Diapause	1	0	absent	0	1.82274280558587	-1.8361703200883	-0.0536257723702945
15	39	26841	2011_39	0	2011	52	91	11.89	male	Gamshurst	0	Adjacent	Diapause	1	0	absent	0	1.88721368483934	-1.8361703200883	-0.207314809572216
15	40	32795	2011_40	2	2011	52	92	11.4771428571	male	Gamshurst	0	Adjacent	Diapause	1	0	absent	1.4142135623731	2.83736124690653	-1.8361703200883	-0.362074850533771
15	41	39293	2011_41	0	2011	52	93	11.0671428571	male	Gamshurst	0	Adjacent	Diapause	1	0	absent	0	3.87432108202789	-1.8361703200883	-0.515763887735693
15	42	29654	2011_42	2	2011	52	94	10.6642857143	male	Gamshurst	0	Adjacent	Diapause	1	0	absent	1.4142135623731	2.33611611884925	-1.8361703200883	-0.666775415557276
15	43	29627	2011_43	0	2011	52	95	10.27	male	Gamshurst	0	Adjacent	Diapause	1	0	absent	0	2.3318074214734	-1.8361703200883	-0.814573932174933
15	44	27848	2011_44	0	2011	52	96	9.88714285714	male	Gamshurst	0	Adjacent	Diapause	1	0	absent	0	2.04791213882014	-1.8361703200883	-0.958088433814035
15	45	25751	2011_45	0	2011	52	97	9.53	male	Gamshurst	0	Adjacent	Diapause	1	0	absent	0	1.71326997596241	-1.8361703200883	-1.09196390175889
15	46	24922	2011_46	0	2011	52	98	9.19285714286	male	Gamshurst	0	Adjacent	Diapause	1	0	absent	0	1.58097700838537	-1.8361703200883	-1.21834234349877
15	47	28511	2011_47	1	2011	52	99	8.9	male	Gamshurst	0	Adjacent	Diapause	1	0	absent	1	2.15371459660491	-1.8361703200883	-1.3281202272155
15	48	25834	2011_48	0	2011	52	100	8.64714285714	male	Gamshurst	0	Adjacent	Diapause	1	0	absent	0	1.72651523085854	-1.8361703200883	-1.42290405852229
15	49	24407	2011_49	0	2011	52	101	8.45714285714	male	Gamshurst	0	Adjacent	Diapause	1	0	absent	0	1.49879259547563	-1.8361703200883	-1.49412580746952
15	50	28675	2011_50	2	2011	52	102	8.33571428571	male	Gamshurst	0	Adjacent	Diapause	1	0	absent	1.4142135623731	2.17988594362859	-1.8361703200883	-1.53964346657167
15	51	25958	2011_51	0	2011	52	103	8.28571428571	male	Gamshurst	0	Adjacent	Diapause	1	0	absent	0	1.7463033225106	-1.8361703200883	-1.5583860320841
15	52	22125	2011_52	1	2011	52	104	8.31875	male	Gamshurst	0	Adjacent	Diapause	1	0	absent	1	1.13462787652411	-1.8361703200883	-1.54600255129749
15	1	23593	2012_1	2	2012	104	105	8.43857142857	male	Gamshurst	0	Adjacent	Gestation	1	0	absent	1.4142135623731	1.36889334866295	-1.8361703200883	-1.50108733180217
15	2	25062	2012_2	0	2012	104	106	8.61857142857	male	Gamshurst	0	Adjacent	Gestation	1	0	absent	0	1.60331840218608	-1.8361703200883	-1.43361409595743
15	3	21442	2012_3	0	2012	104	107	8.87142857143	male	Gamshurst	0	Adjacent	Gestation	1	0	absent	0	1.02563379105353	-1.8361703200883	-1.33883026465064
15	4	30139	2012_4	0	2012	104	108	9.16571428571	male	Gamshurst	0	Adjacent	Gestation	1	0	absent	0	2.41351309023027	-1.8361703200883	-1.22851687906534
15	5	24027	2012_5	0	2012	104	109	9.5	male	Gamshurst	0	Adjacent	Gestation	1	0	absent	0	1.43815166944514	-1.8361703200883	-1.10320944106635
15	6	22820	2012_6	0	2012	104	110	9.86	male	Gamshurst	0	Adjacent	Gestation	1	0	absent	0	1.24553693860619	-1.8361703200883	-0.968262969376855
15	7	25522	2012_7	0	2012	104	111	10.2457142857	male	Gamshurst	0	Adjacent	Gestation	1	0	absent	0	1.67672583895983	-1.8361703200883	-0.82367746400061
15	8	26040	2012_8	2	2012	104	112	10.6442857143	male	Gamshurst	0	Adjacent	Gestation	1	0	absent	1.4142135623731	1.75938899602244	-1.8361703200883	-0.674272441762248
15	9	29114	2012_9	2	2012	104	113	11.0528571429	male	Gamshurst	0	Adjacent	Gestation	1	0	absent	1.4142135623731	2.24994217133224	-1.8361703200883	-0.5211189064214
15	10	23673	2012_10	1	2012	104	114	11.47	male	Gamshurst	0	Adjacent	Gestation	1	0	absent	1	1.38165985940621	-1.8361703200883	-0.364752359876624
15	11	27815	2012_11	0	2012	104	115	11.89	male	Gamshurst	0	Adjacent	Gestation	1	0	absent	0	2.04264595313854	-1.8361703200883	-0.207314809572216
15	12	36430	2012_12	0	2012	104	116	12.3085714286	male	Gamshurst	0	Adjacent	Gestation	1	0	absent	0	3.41743957880344	-1.8361703200883	-0.0504127611288823
15	13	26334	2012_13	0	2012	104	117	12.72	male	Gamshurst	0	Adjacent	Gestation	1	0	absent	0	1.80630592300392	-1.8361703200883	0.103811777934113
15	14	36015	2012_14	0	2012	104	118	13.1342857143	male	Gamshurst	0	Adjacent	Gestation	1	0	absent	0	3.35121330432278	-1.8361703200883	0.259107320756741
15	15	40963	2012_15	0	2012	104	119	13.5442857143	male	Gamshurst	0	Adjacent	Gestation	1	0	absent	0	4.14082199379346	-1.8361703200883	0.412796357958663
15	16	40692	2012_16	2	2012	104	120	13.9414285714	male	Gamshurst	0	Adjacent	Gestation	1	0	absent	1.4142135623731	4.09757543865066	-1.8361703200883	0.561665878298466
15	17	44203	2012_17	2	2012	104	121	14.3271428571	male	Gamshurst	0	Adjacent	Gestation	1	0	absent	1.4142135623731	4.65786567889552	-1.8361703200883	0.706251383674711
15	18	40324	2012_18	3	2012	104	122	14.6971428571	male	Gamshurst	0	Adjacent	Lactation	1	0	absent	1.73205080756888	4.03884948923166	-1.8361703200883	0.844946368466688
15	19	40832	2012_19	0	2012	104	123	15.04	male	Gamshurst	0	Adjacent	Lactation	1	0	absent	0	4.11991683245137	-1.8361703200883	0.973466817710842
15	20	29077	2012_20	0	2012	104	124	15.3528571429	male	Gamshurst	0	Adjacent	Lactation	1	0	absent	0	2.24403766011348	-1.8361703200883	1.09074172764754
15	21	27138	2012_21	0	2012	104	125	15.6242857143	male	Gamshurst	0	Adjacent	Lactation	1	0	absent	0	1.9346093559737	-1.8361703200883	1.19248708327573
15	22	28963	2012_22	0	2012	104	126	15.8471428571	male	Gamshurst	0	Adjacent	Lactation	1	0	absent	0	2.22584538230433	-1.8361703200883	1.27602537525257
15	23	27982	2012_23	0	2012	104	127	16.0128571429	male	Gamshurst	0	Adjacent	Lactation	1	0	absent	0	2.0692960443151	-1.8361703200883	1.33814359241161
15	24	28077	2012_24	0	2012	104	128	16.1142857143	male	Gamshurst	0	Adjacent	Lactation	1	0	absent	0	2.08445627582272	-1.8361703200883	1.37616422529754
15	25	26936	2012_25	0	2012	104	129	16.1442857143	male	Gamshurst	0	Adjacent	Lactation	1	0	absent	0	1.90237391634696	-1.8361703200883	1.387409764605
15	26	25915	2012_26	1	2012	104	130	16.1057142857	male	Gamshurst	0	Adjacent	Lactation	1	0	absent	1	1.7394413229861	-1.8361703200883	1.37295121405613
15	27	28965	2012_27	0	2012	104	131	15.9971428571	male	Gamshurst	0	Adjacent	Lactation	1	0	present	0	2.22616454507292	-1.8361703200883	1.33225307178986
15	28	37864	2012_28	0	2012	104	132	15.8242857143	male	Gamshurst	0	Adjacent	Lactation	1	0	present	0	3.64627928387639	-1.8361703200883	1.26745734532545
15	29	47198	2012_29	0	2012	104	133	15.5942857143	male	Gamshurst	0	Adjacent	Rut	1	0	present	0	5.13581192484635	-1.8361703200883	1.18124154396827
15	30	44453	2012_30	0	2012	104	134	15.3214285714	male	Gamshurst	0	Adjacent	Rut	1	0	present	0	4.69776102496821	-1.8361703200883	1.07896068644152
15	31	50617	2012_31	0	2012	104	135	15.0071428571	male	Gamshurst	0	Adjacent	Rut	1	0	present	0	5.68142067773646	-1.8361703200883	0.961150274643752
15	32	46644	2012_32	0	2012	104	136	14.6657142857	male	Gamshurst	0	Adjacent	Rut	1	0	present	0	5.04740383794927	-1.8361703200883	0.833165327298157
15	33	26810	2012_33	0	2012	104	137	14.3	male	Gamshurst	0	Adjacent	Rut	1	0	present	0	1.88226666192633	-1.8361703200883	0.696076848126886
15	34	25311	2012_34	0	2012	104	138	13.9171428571	male	Gamshurst	0	Adjacent	Diapause	1	0	present	0	1.64305416687448	-1.8361703200883	0.552562346472789
15	35	15502	2012_35	0	2012	104	139	13.5228571429	male	Gamshurst	0	Adjacent	Diapause	1	0	present	0	0.0777203683664084	-1.8361703200883	0.404763829892617
15	36	8986	2012_36	0	2012	104	140	13.12	male	Gamshurst	0	Adjacent	Diapause	1	0	present	0	-0.962111931672186	-1.8361703200883	0.253752302033549
15	52	4649	2012_52	1	2012	104	156	8.31875	male	Gamshurst	0	Adjacent	Diapause	1	0	present	1	-1.65421639534121	-1.8361703200883	-1.54600255129749
18	9	7669	2011_9	3	2011	52	61	11.0528571429	female	Oberbruch	27.49326146	Intersect	Gestation	0.667647059	18.35579515	absent	1.73205080756888	-1.17228061478312	-0.0244495702281065	-0.5211189064214
18	9	7669	2011_9	3	2011	52	61	11.0528571429	female	Oberbruch	27.49326146	Intersect	Gestation	0.667647059	18.35579515	absent	1.73205080756888	-1.17228061478312	-0.0244495702281065	-0.5211189064214
18	10	11767	2011_10	15	2011	52	62	11.47	female	Oberbruch	27.49326146	Intersect	Gestation	0.667647059	18.35579515	absent	3.87298334620742	-0.518316101959582	-0.0244495702281065	-0.364752359876624
18	10	11767	2011_10	15	2011	52	62	11.47	female	Oberbruch	27.49326146	Intersect	Gestation	0.667647059	18.35579515	absent	3.87298334620742	-0.518316101959582	-0.0244495702281065	-0.364752359876624
18	11	11082	2011_11	8	2011	52	63	11.89	female	Oberbruch	27.49326146	Intersect	Gestation	0.667647059	18.35579515	absent	2.82842712474619	-0.627629350198753	-0.0244495702281065	-0.207314809572216
18	11	11082	2011_11	8	2011	52	63	11.89	female	Oberbruch	27.49326146	Intersect	Gestation	0.667647059	18.35579515	absent	2.82842712474619	-0.627629350198753	-0.0244495702281065	-0.207314809572216
18	12	10419	2011_12	18	2011	52	64	12.3085714286	female	Oberbruch	27.49326146	Intersect	Gestation	0.667647059	18.35579515	absent	4.24264068711928	-0.733431807983527	-0.0244495702281065	-0.0504127611288823
18	12	10419	2011_12	18	2011	52	64	12.3085714286	female	Oberbruch	27.49326146	Intersect	Gestation	0.667647059	18.35579515	absent	4.24264068711928	-0.733431807983527	-0.0244495702281065	-0.0504127611288823
18	13	10192	2011_13	25	2011	52	65	12.72	female	Oberbruch	27.49326146	Intersect	Gestation	0.667647059	18.35579515	absent	5	-0.769656782217529	-0.0244495702281065	0.103811777934113
18	13	10192	2011_13	25	2011	52	65	12.72	female	Oberbruch	27.49326146	Intersect	Gestation	0.667647059	18.35579515	absent	5	-0.769656782217529	-0.0244495702281065	0.103811777934113
18	14	5846	2011_14	34	2011	52	66	13.1342857143	female	Oberbruch	27.49326146	Intersect	Gestation	0.667647059	18.35579515	absent	5.8309518948453	-1.46319747834517	-0.0244495702281065	0.259107320756741
18	14	5846	2011_14	34	2011	52	66	13.1342857143	female	Oberbruch	27.49326146	Intersect	Gestation	0.667647059	18.35579515	absent	5.8309518948453	-1.46319747834517	-0.0244495702281065	0.259107320756741
18	15	5462	2011_15	16	2011	52	67	13.5442857143	female	Oberbruch	27.49326146	Intersect	Gestation	0.667647059	18.35579515	absent	4	-1.52447672991283	-0.0244495702281065	0.412796357958663
18	15	5462	2011_15	16	2011	52	67	13.5442857143	female	Oberbruch	27.49326146	Intersect	Gestation	0.667647059	18.35579515	absent	4	-1.52447672991283	-0.0244495702281065	0.412796357958663
18	16	6008	2011_16	30	2011	52	68	13.9414285714	female	Oberbruch	27.49326146	Intersect	Gestation	0.667647059	18.35579515	absent	5.47722557505166	-1.43734529409007	-0.0244495702281065	0.561665878298466
18	16	6008	2011_16	30	2011	52	68	13.9414285714	female	Oberbruch	27.49326146	Intersect	Gestation	0.667647059	18.35579515	absent	5.47722557505166	-1.43734529409007	-0.0244495702281065	0.561665878298466
18	17	5842	2011_17	12	2011	52	69	14.3271428571	female	Oberbruch	27.49326146	Intersect	Gestation	0.667647059	18.35579515	absent	3.46410161513775	-1.46383580388234	-0.0244495702281065	0.706251383674711
18	17	5842	2011_17	12	2011	52	69	14.3271428571	female	Oberbruch	27.49326146	Intersect	Gestation	0.667647059	18.35579515	absent	3.46410161513775	-1.46383580388234	-0.0244495702281065	0.706251383674711
18	18	7466	2011_18	38	2011	52	70	14.6971428571	female	Oberbruch	27.49326146	Intersect	Lactation	0.667647059	18.35579515	absent	6.16441400296898	-1.20467563579414	-0.0244495702281065	0.844946368466688
18	18	7466	2011_18	38	2011	52	70	14.6971428571	female	Oberbruch	27.49326146	Intersect	Lactation	0.667647059	18.35579515	absent	6.16441400296898	-1.20467563579414	-0.0244495702281065	0.844946368466688
18	19	8508	2011_19	35	2011	52	71	15.04	female	Oberbruch	27.49326146	Intersect	Lactation	0.667647059	18.35579515	absent	5.91607978309962	-1.03839183336317	-0.0244495702281065	0.973466817710842
18	19	8508	2011_19	35	2011	52	71	15.04	female	Oberbruch	27.49326146	Intersect	Lactation	0.667647059	18.35579515	absent	5.91607978309962	-1.03839183336317	-0.0244495702281065	0.973466817710842
18	20	9209	2011_20	21	2011	52	72	15.3528571429	female	Oberbruch	27.49326146	Intersect	Lactation	0.667647059	18.35579515	absent	4.58257569495584	-0.926525282975347	-0.0244495702281065	1.09074172764754
18	20	9209	2011_20	21	2011	52	72	15.3528571429	female	Oberbruch	27.49326146	Intersect	Lactation	0.667647059	18.35579515	absent	4.58257569495584	-0.926525282975347	-0.0244495702281065	1.09074172764754
18	21	10680	2011_21	33	2011	52	73	15.6242857143	female	Oberbruch	27.49326146	Intersect	Lactation	0.667647059	18.35579515	absent	5.74456264653803	-0.691781066683638	-0.0244495702281065	1.19248708327573
18	21	10680	2011_21	33	2011	52	73	15.6242857143	female	Oberbruch	27.49326146	Intersect	Lactation	0.667647059	18.35579515	absent	5.74456264653803	-0.691781066683638	-0.0244495702281065	1.19248708327573
18	22	9947	2011_22	40	2011	52	74	15.8471428571	female	Oberbruch	27.49326146	Intersect	Lactation	0.667647059	18.35579515	absent	6.32455532033676	-0.808754221368766	-0.0244495702281065	1.27602537525257
18	22	9947	2011_22	40	2011	52	74	15.8471428571	female	Oberbruch	27.49326146	Intersect	Lactation	0.667647059	18.35579515	absent	6.32455532033676	-0.808754221368766	-0.0244495702281065	1.27602537525257
18	23	10626	2011_23	30	2011	52	75	16.0128571429	female	Oberbruch	27.49326146	Intersect	Lactation	0.667647059	18.35579515	absent	5.47722557505166	-0.700398461435339	-0.0244495702281065	1.33814359241161
18	23	10626	2011_23	30	2011	52	75	16.0128571429	female	Oberbruch	27.49326146	Intersect	Lactation	0.667647059	18.35579515	absent	5.47722557505166	-0.700398461435339	-0.0244495702281065	1.33814359241161
18	24	9306	2011_24	22	2011	52	76	16.1142857143	female	Oberbruch	27.49326146	Intersect	Lactation	0.667647059	18.35579515	absent	4.69041575982343	-0.911045888699143	-0.0244495702281065	1.37616422529754
18	24	9306	2011_24	22	2011	52	76	16.1142857143	female	Oberbruch	27.49326146	Intersect	Lactation	0.667647059	18.35579515	absent	4.69041575982343	-0.911045888699143	-0.0244495702281065	1.37616422529754
18	25	10076	2011_25	19	2011	52	77	16.1442857143	female	Oberbruch	27.49326146	Intersect	Lactation	0.667647059	18.35579515	absent	4.35889894354067	-0.788168222795258	-0.0244495702281065	1.387409764605
18	25	10076	2011_25	19	2011	52	77	16.1442857143	female	Oberbruch	27.49326146	Intersect	Lactation	0.667647059	18.35579515	absent	4.35889894354067	-0.788168222795258	-0.0244495702281065	1.387409764605
18	26	14699	2011_26	53	2011	52	78	16.1057142857	female	Oberbruch	27.49326146	Intersect	Lactation	0.667647059	18.35579515	absent	7.28010988928052	-0.0504234832190722	-0.0244495702281065	1.37295121405613
18	26	14699	2011_26	53	2011	52	78	16.1057142857	female	Oberbruch	27.49326146	Intersect	Lactation	0.667647059	18.35579515	absent	7.28010988928052	-0.0504234832190722	-0.0244495702281065	1.37295121405613
18	27	16788	2011_27	50	2011	52	79	15.9971428571	female	Oberbruch	27.49326146	Intersect	Lactation	0.667647059	18.35579515	absent	7.07106781186548	0.282942028564326	-0.0244495702281065	1.33225307178986
18	27	16788	2011_27	50	2011	52	79	15.9971428571	female	Oberbruch	27.49326146	Intersect	Lactation	0.667647059	18.35579515	absent	7.07106781186548	0.282942028564326	-0.0244495702281065	1.33225307178986
18	28	12710	2011_28	17	2011	52	80	15.8242857143	female	Oberbruch	27.49326146	Intersect	Lactation	0.667647059	18.35579515	absent	4.12310562561766	-0.367830856573395	-0.0244495702281065	1.26745734532545
18	28	12710	2011_28	17	2011	52	80	15.8242857143	female	Oberbruch	27.49326146	Intersect	Lactation	0.667647059	18.35579515	absent	4.12310562561766	-0.367830856573395	-0.0244495702281065	1.26745734532545
18	29	12807	2011_29	17	2011	52	81	15.5942857143	female	Oberbruch	27.49326146	Intersect	Rut	0.667647059	18.35579515	absent	4.12310562561766	-0.352351462297191	-0.0244495702281065	1.18124154396827
18	29	12807	2011_29	17	2011	52	81	15.5942857143	female	Oberbruch	27.49326146	Intersect	Rut	0.667647059	18.35579515	absent	4.12310562561766	-0.352351462297191	-0.0244495702281065	1.18124154396827
18	30	11064	2011_30	15	2011	52	82	15.3214285714	female	Oberbruch	27.49326146	Intersect	Rut	0.667647059	18.35579515	absent	3.87298334620742	-0.630501815115986	-0.0244495702281065	1.07896068644152
18	30	11064	2011_30	15	2011	52	82	15.3214285714	female	Oberbruch	27.49326146	Intersect	Rut	0.667647059	18.35579515	absent	3.87298334620742	-0.630501815115986	-0.0244495702281065	1.07896068644152
18	31	8150	2011_31	21	2011	52	83	15.0071428571	female	Oberbruch	27.49326146	Intersect	Rut	0.667647059	18.35579515	absent	4.58257569495584	-1.09552196893926	-0.0244495702281065	0.961150274643752
18	31	8150	2011_31	21	2011	52	83	15.0071428571	female	Oberbruch	27.49326146	Intersect	Rut	0.667647059	18.35579515	absent	4.58257569495584	-1.09552196893926	-0.0244495702281065	0.961150274643752
18	32	12457	2011_32	34	2011	52	84	14.6657142857	female	Oberbruch	27.49326146	Intersect	Rut	0.667647059	18.35579515	absent	5.8309518948453	-0.408204946798957	-0.0244495702281065	0.833165327298157
18	32	12457	2011_32	34	2011	52	84	14.6657142857	female	Oberbruch	27.49326146	Intersect	Rut	0.667647059	18.35579515	absent	5.8309518948453	-0.408204946798957	-0.0244495702281065	0.833165327298157
18	33	11440	2011_33	28	2011	52	85	14.3	female	Oberbruch	27.49326146	Intersect	Rut	0.667647059	18.35579515	absent	5.29150262212918	-0.57049921462266	-0.0244495702281065	0.696076848126886
18	33	11440	2011_33	28	2011	52	85	14.3	female	Oberbruch	27.49326146	Intersect	Rut	0.667647059	18.35579515	absent	5.29150262212918	-0.57049921462266	-0.0244495702281065	0.696076848126886
18	34	8413	2011_34	17	2011	52	86	13.9171428571	female	Oberbruch	27.49326146	Intersect	Diapause	0.667647059	18.35579515	absent	4.12310562561766	-1.05355206487079	-0.0244495702281065	0.552562346472789
18	34	8413	2011_34	17	2011	52	86	13.9171428571	female	Oberbruch	27.49326146	Intersect	Diapause	0.667647059	18.35579515	absent	4.12310562561766	-1.05355206487079	-0.0244495702281065	0.552562346472789
18	35	12310	2011_35	10	2011	52	87	13.5228571429	female	Oberbruch	27.49326146	Intersect	Diapause	0.667647059	18.35579515	absent	3.16227766016838	-0.431663410289699	-0.0244495702281065	0.404763829892617
18	35	12310	2011_35	10	2011	52	87	13.5228571429	female	Oberbruch	27.49326146	Intersect	Diapause	0.667647059	18.35579515	absent	3.16227766016838	-0.431663410289699	-0.0244495702281065	0.404763829892617
18	36	12551	2011_36	19	2011	52	88	13.12	female	Oberbruch	27.49326146	Intersect	Diapause	0.667647059	18.35579515	absent	4.35889894354067	-0.393204296675626	-0.0244495702281065	0.253752302033549
18	36	12551	2011_36	19	2011	52	88	13.12	female	Oberbruch	27.49326146	Intersect	Diapause	0.667647059	18.35579515	absent	4.35889894354067	-0.393204296675626	-0.0244495702281065	0.253752302033549
18	37	12288	2011_37	12	2011	52	89	12.7128571429	female	Oberbruch	27.49326146	Intersect	Diapause	0.667647059	18.35579515	absent	3.46410161513775	-0.435174200744096	-0.0244495702281065	0.10113426859126
18	37	12288	2011_37	12	2011	52	89	12.7128571429	female	Oberbruch	27.49326146	Intersect	Diapause	0.667647059	18.35579515	absent	3.46410161513775	-0.435174200744096	-0.0244495702281065	0.10113426859126
18	38	14565	2011_38	11	2011	52	90	12.3	female	Oberbruch	27.49326146	Intersect	Diapause	0.667647059	18.35579515	absent	3.3166247903554	-0.0718073887140341	-0.0244495702281065	-0.0536257723702945
18	38	14565	2011_38	11	2011	52	90	12.3	female	Oberbruch	27.49326146	Intersect	Diapause	0.667647059	18.35579515	absent	3.3166247903554	-0.0718073887140341	-0.0244495702281065	-0.0536257723702945
18	39	13301	2011_39	12	2011	52	91	11.89	female	Oberbruch	27.49326146	Intersect	Diapause	0.667647059	18.35579515	absent	3.46410161513775	-0.273518258457555	-0.0244495702281065	-0.207314809572216
18	39	13301	2011_39	12	2011	52	91	11.89	female	Oberbruch	27.49326146	Intersect	Diapause	0.667647059	18.35579515	absent	3.46410161513775	-0.273518258457555	-0.0244495702281065	-0.207314809572216
18	40	15314	2011_40	12	2011	52	92	11.4771428571	female	Oberbruch	27.49326146	Intersect	Diapause	0.667647059	18.35579515	absent	3.46410161513775	0.0477190681197454	-0.0244495702281065	-0.362074850533771
18	40	15314	2011_40	12	2011	52	92	11.4771428571	female	Oberbruch	27.49326146	Intersect	Diapause	0.667647059	18.35579515	absent	3.46410161513775	0.0477190681197454	-0.0244495702281065	-0.362074850533771
18	41	15011	2011_41	11	2011	52	93	11.0671428571	female	Oberbruch	27.49326146	Intersect	Diapause	0.667647059	18.35579515	absent	3.3166247903554	-0.000634091320354997	-0.0244495702281065	-0.515763887735693
18	41	15011	2011_41	11	2011	52	93	11.0671428571	female	Oberbruch	27.49326146	Intersect	Diapause	0.667647059	18.35579515	absent	3.3166247903554	-0.000634091320354997	-0.0244495702281065	-0.515763887735693
18	42	17648	2011_42	13	2011	52	94	10.6642857143	female	Oberbruch	27.49326146	Intersect	Diapause	0.667647059	18.35579515	absent	3.60555127546399	0.42018201905438	-0.0244495702281065	-0.666775415557276
18	42	17648	2011_42	13	2011	52	94	10.6642857143	female	Oberbruch	27.49326146	Intersect	Diapause	0.667647059	18.35579515	absent	3.60555127546399	0.42018201905438	-0.0244495702281065	-0.666775415557276
18	43	15288	2011_43	2	2011	52	95	10.27	female	Oberbruch	27.49326146	Intersect	Diapause	0.667647059	18.35579515	absent	1.4142135623731	0.0435699521281856	-0.0244495702281065	-0.814573932174933
18	43	15288	2011_43	2	2011	52	95	10.27	female	Oberbruch	27.49326146	Intersect	Diapause	0.667647059	18.35579515	absent	1.4142135623731	0.0435699521281856	-0.0244495702281065	-0.814573932174933
18	44	15384	2011_44	6	2011	52	96	9.88714285714	female	Oberbruch	27.49326146	Intersect	Diapause	0.667647059	18.35579515	absent	2.44948974278318	0.0588897650200986	-0.0244495702281065	-0.958088433814035
18	44	15384	2011_44	6	2011	52	96	9.88714285714	female	Oberbruch	27.49326146	Intersect	Diapause	0.667647059	18.35579515	absent	2.44948974278318	0.0588897650200986	-0.0244495702281065	-0.958088433814035
18	45	17781	2011_45	3	2011	52	97	9.53	female	Oberbruch	27.49326146	Intersect	Diapause	0.667647059	18.35579515	absent	1.73205080756888	0.441406343165051	-0.0244495702281065	-1.09196390175889
18	45	17781	2011_45	3	2011	52	97	9.53	female	Oberbruch	27.49326146	Intersect	Diapause	0.667647059	18.35579515	absent	1.73205080756888	0.441406343165051	-0.0244495702281065	-1.09196390175889
18	46	18597	2011_46	16	2011	52	98	9.19285714286	female	Oberbruch	27.49326146	Intersect	Diapause	0.667647059	18.35579515	absent	4	0.571624752746312	-0.0244495702281065	-1.21834234349877
18	46	18597	2011_46	16	2011	52	98	9.19285714286	female	Oberbruch	27.49326146	Intersect	Diapause	0.667647059	18.35579515	absent	4	0.571624752746312	-0.0244495702281065	-1.21834234349877
18	47	22522	2011_47	12	2011	52	99	8.9	female	Oberbruch	27.49326146	Intersect	Diapause	0.667647059	18.35579515	absent	3.46410161513775	1.19798168608755	-0.0244495702281065	-1.3281202272155
18	47	22522	2011_47	12	2011	52	99	8.9	female	Oberbruch	27.49326146	Intersect	Diapause	0.667647059	18.35579515	absent	3.46410161513775	1.19798168608755	-0.0244495702281065	-1.3281202272155
18	48	17497	2011_48	11	2011	52	100	8.64714285714	female	Oberbruch	27.49326146	Intersect	Diapause	0.667647059	18.35579515	absent	3.3166247903554	0.396085230026475	-0.0244495702281065	-1.42290405852229
18	48	17497	2011_48	11	2011	52	100	8.64714285714	female	Oberbruch	27.49326146	Intersect	Diapause	0.667647059	18.35579515	absent	3.3166247903554	0.396085230026475	-0.0244495702281065	-1.42290405852229
18	49	17439	2011_49	16	2011	52	101	8.45714285714	female	Oberbruch	27.49326146	Intersect	Diapause	0.667647059	18.35579515	absent	4	0.386829509737611	-0.0244495702281065	-1.49412580746952
18	49	17439	2011_49	16	2011	52	101	8.45714285714	female	Oberbruch	27.49326146	Intersect	Diapause	0.667647059	18.35579515	absent	4	0.386829509737611	-0.0244495702281065	-1.49412580746952
18	50	21098	2011_50	12	2011	52	102	8.33571428571	female	Oberbruch	27.49326146	Intersect	Diapause	0.667647059	18.35579515	absent	3.46410161513775	0.970737794857503	-0.0244495702281065	-1.53964346657167
18	50	21098	2011_50	12	2011	52	102	8.33571428571	female	Oberbruch	27.49326146	Intersect	Diapause	0.667647059	18.35579515	absent	3.46410161513775	0.970737794857503	-0.0244495702281065	-1.53964346657167
18	51	21820	2011_51	14	2011	52	103	8.28571428571	female	Oberbruch	27.49326146	Intersect	Diapause	0.667647059	18.35579515	absent	3.74165738677394	1.08595555431543	-0.0244495702281065	-1.5583860320841
18	51	21820	2011_51	14	2011	52	103	8.28571428571	female	Oberbruch	27.49326146	Intersect	Diapause	0.667647059	18.35579515	absent	3.74165738677394	1.08595555431543	-0.0244495702281065	-1.5583860320841
18	52	18890	2011_52	20	2011	52	104	8.31875	female	Oberbruch	27.49326146	Intersect	Diapause	0.667647059	18.35579515	absent	4.47213595499958	0.618382098343505	-0.0244495702281065	-1.54600255129749
18	52	18890	2011_52	20	2011	52	104	8.31875	female	Oberbruch	27.49326146	Intersect	Diapause	0.667647059	18.35579515	absent	4.47213595499958	0.618382098343505	-0.0244495702281065	-1.54600255129749
18	1	20893	2012_1	11	2012	104	105	8.43857142857	female	Oberbruch	27.49326146	Intersect	Gestation	0.667647059	18.35579515	absent	3.3166247903554	0.938023611077898	-0.0244495702281065	-1.50108733180217
18	1	20893	2012_1	11	2012	104	105	8.43857142857	female	Oberbruch	27.49326146	Intersect	Gestation	0.667647059	18.35579515	absent	3.3166247903554	0.938023611077898	-0.0244495702281065	-1.50108733180217
18	2	8712	2012_2	6	2012	104	106	8.61857142857	female	Oberbruch	27.49326146	Intersect	Gestation	0.667647059	18.35579515	absent	2.44948974278318	-1.00583723096785	-0.0244495702281065	-1.43361409595743
18	2	8712	2012_2	6	2012	104	106	8.61857142857	female	Oberbruch	27.49326146	Intersect	Gestation	0.667647059	18.35579515	absent	2.44948974278318	-1.00583723096785	-0.0244495702281065	-1.43361409595743
18	3	14053	2012_3	2	2012	104	107	8.87142857143	female	Oberbruch	27.49326146	Intersect	Gestation	0.667647059	18.35579515	absent	1.4142135623731	-0.153513057470903	-0.0244495702281065	-1.33883026465064
18	3	14053	2012_3	2	2012	104	107	8.87142857143	female	Oberbruch	27.49326146	Intersect	Gestation	0.667647059	18.35579515	absent	1.4142135623731	-0.153513057470903	-0.0244495702281065	-1.33883026465064
18	4	14680	2012_4	2	2012	104	108	9.16571428571	female	Oberbruch	27.49326146	Intersect	Gestation	0.667647059	18.35579515	absent	1.4142135623731	-0.0534555295205967	-0.0244495702281065	-1.22851687906534
18	4	14680	2012_4	2	2012	104	108	9.16571428571	female	Oberbruch	27.49326146	Intersect	Gestation	0.667647059	18.35579515	absent	1.4142135623731	-0.0534555295205967	-0.0244495702281065	-1.22851687906534
18	5	14432	2012_5	2	2012	104	109	9.5	female	Oberbruch	27.49326146	Intersect	Gestation	0.667647059	18.35579515	absent	1.4142135623731	-0.0930317128247053	-0.0244495702281065	-1.10320944106635
18	5	14432	2012_5	2	2012	104	109	9.5	female	Oberbruch	27.49326146	Intersect	Gestation	0.667647059	18.35579515	absent	1.4142135623731	-0.0930317128247053	-0.0244495702281065	-1.10320944106635
18	6	16661	2012_6	6	2012	104	110	9.86	female	Oberbruch	27.49326146	Intersect	Gestation	0.667647059	18.35579515	absent	2.44948974278318	0.2626751927594	-0.0244495702281065	-0.968262969376855
18	6	16661	2012_6	6	2012	104	110	9.86	female	Oberbruch	27.49326146	Intersect	Gestation	0.667647059	18.35579515	absent	2.44948974278318	0.2626751927594	-0.0244495702281065	-0.968262969376855
18	7	15317	2012_7	12	2012	104	111	10.2457142857	female	Oberbruch	27.49326146	Intersect	Gestation	0.667647059	18.35579515	absent	3.46410161513775	0.0481978122726177	-0.0244495702281065	-0.82367746400061
18	7	15317	2012_7	12	2012	104	111	10.2457142857	female	Oberbruch	27.49326146	Intersect	Gestation	0.667647059	18.35579515	absent	3.46410161513775	0.0481978122726177	-0.0244495702281065	-0.82367746400061
18	8	16490	2012_8	6	2012	104	112	10.6442857143	female	Oberbruch	27.49326146	Intersect	Gestation	0.667647059	18.35579515	absent	2.44948974278318	0.23538677604568	-0.0244495702281065	-0.674272441762248
18	8	16490	2012_8	6	2012	104	112	10.6442857143	female	Oberbruch	27.49326146	Intersect	Gestation	0.667647059	18.35579515	absent	2.44948974278318	0.23538677604568	-0.0244495702281065	-0.674272441762248
18	9	16552	2012_9	6	2012	104	113	11.0528571429	female	Oberbruch	27.49326146	Intersect	Gestation	0.667647059	18.35579515	absent	2.44948974278318	0.245280821871707	-0.0244495702281065	-0.5211189064214
18	9	16552	2012_9	6	2012	104	113	11.0528571429	female	Oberbruch	27.49326146	Intersect	Gestation	0.667647059	18.35579515	absent	2.44948974278318	0.245280821871707	-0.0244495702281065	-0.5211189064214
18	10	17921	2012_10	3	2012	104	114	11.47	female	Oberbruch	27.49326146	Intersect	Gestation	0.667647059	18.35579515	absent	1.73205080756888	0.463747736965758	-0.0244495702281065	-0.364752359876624
18	10	17921	2012_10	3	2012	104	114	11.47	female	Oberbruch	27.49326146	Intersect	Gestation	0.667647059	18.35579515	absent	1.73205080756888	0.463747736965758	-0.0244495702281065	-0.364752359876624
18	11	11242	2012_11	2	2012	104	115	11.89	female	Oberbruch	27.49326146	Intersect	Gestation	0.667647059	18.35579515	absent	1.4142135623731	-0.602096328712231	-0.0244495702281065	-0.207314809572216
18	11	11242	2012_11	2	2012	104	115	11.89	female	Oberbruch	27.49326146	Intersect	Gestation	0.667647059	18.35579515	absent	1.4142135623731	-0.602096328712231	-0.0244495702281065	-0.207314809572216
18	12	8466	2012_12	6	2012	104	116	12.3085714286	female	Oberbruch	27.49326146	Intersect	Gestation	0.667647059	18.35579515	absent	2.44948974278318	-1.04509425150338	-0.0244495702281065	-0.0504127611288823
18	12	8466	2012_12	6	2012	104	116	12.3085714286	female	Oberbruch	27.49326146	Intersect	Gestation	0.667647059	18.35579515	absent	2.44948974278318	-1.04509425150338	-0.0244495702281065	-0.0504127611288823
18	13	9722	2012_13	13	2012	104	117	12.72	female	Oberbruch	27.49326146	Intersect	Gestation	0.667647059	18.35579515	absent	3.60555127546399	-0.844660032834187	-0.0244495702281065	0.103811777934113
18	13	9722	2012_13	13	2012	104	117	12.72	female	Oberbruch	27.49326146	Intersect	Gestation	0.667647059	18.35579515	absent	3.60555127546399	-0.844660032834187	-0.0244495702281065	0.103811777934113
18	14	8584	2012_14	2	2012	104	118	13.1342857143	female	Oberbruch	27.49326146	Intersect	Gestation	0.667647059	18.35579515	absent	1.4142135623731	-1.02626364815707	-0.0244495702281065	0.259107320756741
18	14	8584	2012_14	2	2012	104	118	13.1342857143	female	Oberbruch	27.49326146	Intersect	Gestation	0.667647059	18.35579515	absent	1.4142135623731	-1.02626364815707	-0.0244495702281065	0.259107320756741
18	15	7592	2012_15	22	2012	104	119	13.5442857143	female	Oberbruch	27.49326146	Intersect	Gestation	0.667647059	18.35579515	absent	4.69041575982343	-1.18456838137351	-0.0244495702281065	0.412796357958663
18	15	7592	2012_15	22	2012	104	119	13.5442857143	female	Oberbruch	27.49326146	Intersect	Gestation	0.667647059	18.35579515	absent	4.69041575982343	-1.18456838137351	-0.0244495702281065	0.412796357958663
18	16	8049	2012_16	28	2012	104	120	13.9414285714	female	Oberbruch	27.49326146	Intersect	Gestation	0.667647059	18.35579515	absent	5.29150262212918	-1.11163968875263	-0.0244495702281065	0.561665878298466
18	16	8049	2012_16	28	2012	104	120	13.9414285714	female	Oberbruch	27.49326146	Intersect	Gestation	0.667647059	18.35579515	absent	5.29150262212918	-1.11163968875263	-0.0244495702281065	0.561665878298466
18	17	7328	2012_17	38	2012	104	121	14.3271428571	female	Oberbruch	27.49326146	Intersect	Gestation	0.667647059	18.35579515	absent	6.16441400296898	-1.22669786682627	-0.0244495702281065	0.706251383674711
18	17	7328	2012_17	38	2012	104	121	14.3271428571	female	Oberbruch	27.49326146	Intersect	Gestation	0.667647059	18.35579515	absent	6.16441400296898	-1.22669786682627	-0.0244495702281065	0.706251383674711
18	18	7098	2012_18	20	2012	104	122	14.6971428571	female	Oberbruch	27.49326146	Intersect	Lactation	0.667647059	18.35579515	absent	4.47213595499958	-1.26340158521314	-0.0244495702281065	0.844946368466688
18	18	7098	2012_18	20	2012	104	122	14.6971428571	female	Oberbruch	27.49326146	Intersect	Lactation	0.667647059	18.35579515	absent	4.47213595499958	-1.26340158521314	-0.0244495702281065	0.844946368466688
18	19	4632	2012_19	36	2012	104	123	15.04	female	Oberbruch	27.49326146	Intersect	Lactation	0.667647059	18.35579515	absent	6	-1.65692927887416	-0.0244495702281065	0.973466817710842
18	19	4632	2012_19	36	2012	104	123	15.04	female	Oberbruch	27.49326146	Intersect	Lactation	0.667647059	18.35579515	absent	6	-1.65692927887416	-0.0244495702281065	0.973466817710842
18	52	2028	2012_52	2	2012	104	156	8.31875	female	Oberbruch	27.49326146	Intersect	Diapause	0.667647059	18.35579515	present	1.4142135623731	-2.0724792035673	-0.0244495702281065	-1.54600255129749
18	52	2028	2012_52	2	2012	104	156	8.31875	female	Oberbruch	27.49326146	Intersect	Diapause	0.667647059	18.35579515	present	1.4142135623731	-2.0724792035673	-0.0244495702281065	-1.54600255129749
19	48	12432	2011_48	9	2011	52	100	8.64714285714	female	Zierolshofen	25.15939186	Intersect	Diapause	1	25.15939186	absent	3	-0.412194481406226	0.647066821868236	-1.42290405852229
19	49	21854	2011_49	10	2011	52	101	8.45714285714	female	Zierolshofen	25.15939186	Intersect	Diapause	1	25.15939186	absent	3.16227766016838	1.09138132138132	0.647066821868236	-1.49412580746952
19	50	6460	2011_50	2	2011	52	102	8.33571428571	female	Zierolshofen	25.15939186	Intersect	Diapause	1	25.15939186	absent	1.4142135623731	-1.36521450839065	0.647066821868236	-1.53964346657167
19	51	10019	2011_51	6	2011	52	103	8.28571428571	female	Zierolshofen	25.15939186	Intersect	Diapause	1	25.15939186	absent	2.44948974278318	-0.797264361699831	0.647066821868236	-1.5583860320841
19	52	7029	2011_52	4	2011	52	104	8.31875	female	Zierolshofen	25.15939186	Intersect	Diapause	1	25.15939186	absent	2	-1.2744127007292	0.647066821868236	-1.54600255129749
19	1	17354	2012_1	6	2012	104	105	8.43857142857	female	Zierolshofen	25.15939186	Intersect	Gestation	1	25.15939186	absent	2.44948974278318	0.373265092072897	0.647066821868236	-1.50108733180217
19	2	21048	2012_2	4	2012	104	106	8.61857142857	female	Zierolshofen	25.15939186	Intersect	Gestation	1	25.15939186	absent	2	0.962758725642965	0.647066821868236	-1.43361409595743
19	3	20514	2012_3	11	2012	104	107	8.87142857143	female	Zierolshofen	25.15939186	Intersect	Gestation	1	25.15939186	absent	3.3166247903554	0.877542266431699	0.647066821868236	-1.33883026465064
19	4	11332	2012_4	12	2012	104	108	9.16571428571	female	Zierolshofen	25.15939186	Intersect	Gestation	1	25.15939186	absent	3.46410161513775	-0.587734004126062	0.647066821868236	-1.22851687906534
19	5	14890	2012_5	4	2012	104	109	9.5	female	Zierolshofen	25.15939186	Intersect	Gestation	1	25.15939186	absent	2	-0.019943438819537	0.647066821868236	-1.10320944106635
19	6	19081	2012_6	16	2012	104	110	9.86	female	Zierolshofen	25.15939186	Intersect	Gestation	1	25.15939186	absent	4	0.64886214274304	0.647066821868236	-0.968262969376855
19	7	18235	2012_7	1	2012	104	111	10.2457142857	female	Zierolshofen	25.15939186	Intersect	Gestation	1	25.15939186	absent	1	0.513856291633056	0.647066821868236	-0.82367746400061
19	8	10641	2012_8	7	2012	104	112	10.6442857143	female	Zierolshofen	25.15939186	Intersect	Gestation	1	25.15939186	absent	2.64575131106459	-0.698004740670978	0.647066821868236	-0.674272441762248
19	9	14419	2012_9	8	2012	104	113	11.0528571429	female	Zierolshofen	25.15939186	Intersect	Gestation	1	25.15939186	absent	2.82842712474619	-0.0951062708204851	0.647066821868236	-0.5211189064214
19	10	15310	2012_10	6	2012	104	114	11.47	female	Zierolshofen	25.15939186	Intersect	Gestation	1	25.15939186	absent	2.44948974278318	0.0470807425825824	0.647066821868236	-0.364752359876624
19	11	6763	2012_11	2	2012	104	115	11.89	female	Zierolshofen	25.15939186	Intersect	Gestation	1	25.15939186	absent	1.4142135623731	-1.31686134895055	0.647066821868236	-0.207314809572216
19	12	11345	2012_12	7	2012	104	116	12.3085714286	female	Zierolshofen	25.15939186	Intersect	Gestation	1	25.15939186	absent	2.64575131106459	-0.585659446130283	0.647066821868236	-0.0504127611288823
19	13	12536	2012_13	7	2012	104	117	12.72	female	Zierolshofen	25.15939186	Intersect	Gestation	1	25.15939186	absent	2.64575131106459	-0.395598017439987	0.647066821868236	0.103811777934113
19	14	11929	2012_14	0	2012	104	118	13.1342857143	female	Zierolshofen	25.15939186	Intersect	Gestation	1	25.15939186	absent	0	-0.492463917704479	0.647066821868236	0.259107320756741
19	15	7539	2012_15	6	2012	104	119	13.5442857143	female	Zierolshofen	25.15939186	Intersect	Gestation	1	25.15939186	absent	2.44948974278318	-1.19302619474092	0.647066821868236	0.412796357958663
19	16	10856	2012_16	10	2012	104	120	13.9414285714	female	Zierolshofen	25.15939186	Intersect	Gestation	1	25.15939186	absent	3.16227766016838	-0.663694743048464	0.647066821868236	0.561665878298466
19	17	8962	2012_17	2	2012	104	121	14.3271428571	female	Zierolshofen	25.15939186	Intersect	Gestation	1	25.15939186	absent	1.4142135623731	-0.965941884895165	0.647066821868236	0.706251383674711
19	18	5838	2012_18	2	2012	104	122	14.6971428571	female	Zierolshofen	25.15939186	Intersect	Lactation	1	25.15939186	absent	1.4142135623731	-1.4644741294195	0.647066821868236	0.844946368466688
19	19	9035	2012_19	0	2012	104	123	15.04	female	Zierolshofen	25.15939186	Intersect	Lactation	1	25.15939186	absent	0	-0.954292443841939	0.647066821868236	0.973466817710842
19	20	6097	2012_20	0	2012	104	124	15.3528571429	female	Zierolshofen	25.15939186	Intersect	Lactation	1	25.15939186	absent	0	-1.42314255088819	0.647066821868236	1.09074172764754
19	21	10992	2012_21	0	2012	104	125	15.6242857143	female	Zierolshofen	25.15939186	Intersect	Lactation	1	25.15939186	absent	0	-0.641991674784921	0.647066821868236	1.19248708327573
19	22	12238	2012_22	0	2012	104	126	15.8471428571	female	Zierolshofen	25.15939186	Intersect	Lactation	1	25.15939186	absent	0	-0.443153269958634	0.647066821868236	1.27602537525257
19	23	11726	2012_23	4	2012	104	127	16.0128571429	female	Zierolshofen	25.15939186	Intersect	Lactation	1	25.15939186	absent	2	-0.524858938715503	0.647066821868236	1.33814359241161
19	24	13070	2012_24	2	2012	104	128	16.1142857143	female	Zierolshofen	25.15939186	Intersect	Lactation	1	25.15939186	absent	1.4142135623731	-0.310381558228721	0.647066821868236	1.37616422529754
19	25	11566	2012_25	2	2012	104	129	16.1442857143	female	Zierolshofen	25.15939186	Intersect	Lactation	1	25.15939186	absent	1.4142135623731	-0.550391960202025	0.647066821868236	1.387409764605
19	26	9148	2012_26	6	2012	104	130	16.1057142857	female	Zierolshofen	25.15939186	Intersect	Lactation	1	25.15939186	absent	2.44948974278318	-0.936259747417083	0.647066821868236	1.37295121405613
19	27	3273	2012_27	4	2012	104	131	15.9971428571	female	Zierolshofen	25.15939186	Intersect	Lactation	1	25.15939186	absent	2	-1.8738003801253	0.647066821868236	1.33225307178986
19	28	3481	2012_28	4	2012	104	132	15.8242857143	female	Zierolshofen	25.15939186	Intersect	Lactation	1	25.15939186	absent	2	-1.84060745219282	0.647066821868236	1.26745734532545
24	46	9941	2011_46	4	2011	52	98	9.19285714286	female	Zierolshofen	17.19475837	Intersect	Diapause	1	17.19475837	absent	2	-0.80971170967451	-0.139044138781943	-1.21834234349877
24	47	15801	2011_47	8	2011	52	99	8.9	female	Zierolshofen	17.19475837	Intersect	Diapause	1	17.19475837	absent	2.82842712474619	0.125435202269346	-0.139044138781943	-1.3281202272155
24	48	21465	2011_48	6	2011	52	100	8.64714285714	female	Zierolshofen	17.19475837	Intersect	Diapause	1	17.19475837	absent	2.44948974278318	1.02930416289221	-0.139044138781943	-1.42290405852229
24	49	21830	2011_49	4	2011	52	101	8.45714285714	female	Zierolshofen	17.19475837	Intersect	Diapause	1	17.19475837	absent	2	1.08755136815834	-0.139044138781943	-1.49412580746952
24	50	19846	2011_50	15	2011	52	102	8.33571428571	female	Zierolshofen	17.19475837	Intersect	Diapause	1	17.19475837	absent	3.87298334620742	0.770941901725472	-0.139044138781943	-1.53964346657167
24	51	19360	2011_51	6	2011	52	103	8.28571428571	female	Zierolshofen	17.19475837	Intersect	Diapause	1	17.19475837	absent	2.44948974278318	0.693385348960162	-0.139044138781943	-1.5583860320841
24	52	18265	2011_52	13	2011	52	104	8.31875	female	Zierolshofen	17.19475837	Intersect	Diapause	1	17.19475837	absent	3.60555127546399	0.518643733161779	-0.139044138781943	-1.54600255129749
24	1	29165	2012_1	20	2012	104	105	8.43857142857	female	Zierolshofen	17.19475837	Intersect	Gestation	1	17.19475837	absent	4.47213595499958	2.25808082193107	-0.139044138781943	-1.50108733180217
24	2	18739	2012_2	6	2012	104	106	8.61857142857	female	Zierolshofen	17.19475837	Intersect	Gestation	1	17.19475837	absent	2.44948974278318	0.5942853093156	-0.139044138781943	-1.43361409595743
24	3	17420	2012_3	9	2012	104	107	8.87142857143	female	Zierolshofen	17.19475837	Intersect	Gestation	1	17.19475837	absent	3	0.383797463436087	-0.139044138781943	-1.33883026465064
24	4	19340	2012_4	4	2012	104	108	9.16571428571	female	Zierolshofen	17.19475837	Intersect	Gestation	1	17.19475837	absent	2	0.690193721274347	-0.139044138781943	-1.22851687906534
24	5	28335	2012_5	20	2012	104	109	9.5	female	Zierolshofen	17.19475837	Intersect	Gestation	1	17.19475837	absent	4.47213595499958	2.12562827296974	-0.139044138781943	-1.10320944106635
24	6	18544	2012_6	14	2012	104	110	9.86	female	Zierolshofen	17.19475837	Intersect	Gestation	1	17.19475837	absent	3.74165738677394	0.563166939378901	-0.139044138781943	-0.968262969376855
24	7	16583	2012_7	6	2012	104	111	10.2457142857	female	Zierolshofen	17.19475837	Intersect	Gestation	1	17.19475837	absent	2.44948974278318	0.25022784478472	-0.139044138781943	-0.82367746400061
24	8	12993	2012_8	8	2012	104	112	10.6442857143	female	Zierolshofen	17.19475837	Intersect	Gestation	1	17.19475837	absent	2.82842712474619	-0.322669324819109	-0.139044138781943	-0.674272441762248
24	9	14460	2012_9	5	2012	104	113	11.0528571429	female	Zierolshofen	17.19475837	Intersect	Gestation	1	17.19475837	absent	2.23606797749979	-0.088563434064564	-0.139044138781943	-0.5211189064214
24	10	16528	2012_10	4	2012	104	114	11.47	female	Zierolshofen	17.19475837	Intersect	Gestation	1	17.19475837	absent	2	0.241450868648729	-0.139044138781943	-0.364752359876624
24	11	19157	2012_11	4	2012	104	115	11.89	female	Zierolshofen	17.19475837	Intersect	Gestation	1	17.19475837	absent	2	0.660990327949138	-0.139044138781943	-0.207314809572216
24	12	17393	2012_12	0	2012	104	116	12.3085714286	female	Zierolshofen	17.19475837	Intersect	Gestation	1	17.19475837	absent	0	0.379488766060236	-0.139044138781943	-0.0504127611288823
24	13	17454	2012_13	0	2012	104	117	12.72	female	Zierolshofen	17.19475837	Intersect	Gestation	1	17.19475837	absent	0	0.389223230501973	-0.139044138781943	0.103811777934113
24	14	18012	2012_14	2	2012	104	118	13.1342857143	female	Zierolshofen	17.19475837	Intersect	Gestation	1	17.19475837	absent	1.4142135623731	0.478269642936217	-0.139044138781943	0.259107320756741
24	15	16993	2012_15	0	2012	104	119	13.5442857143	female	Zierolshofen	17.19475837	Intersect	Gestation	1	17.19475837	absent	0	0.315656212343932	-0.139044138781943	0.412796357958663
24	16	15914	2012_16	1	2012	104	120	13.9414285714	female	Zierolshofen	17.19475837	Intersect	Gestation	1	17.19475837	absent	1	0.143467898694202	-0.139044138781943	0.561665878298466
24	17	17638	2012_17	0	2012	104	121	14.3271428571	female	Zierolshofen	17.19475837	Intersect	Gestation	1	17.19475837	absent	0	0.418586205211473	-0.139044138781943	0.706251383674711
24	18	14264	2012_18	2	2012	104	122	14.6971428571	female	Zierolshofen	17.19475837	Intersect	Lactation	1	17.19475837	absent	1.4142135623731	-0.119841385385553	-0.139044138781943	0.844946368466688
24	19	10058	2012_19	0	2012	104	123	15.04	female	Zierolshofen	17.19475837	Intersect	Lactation	1	17.19475837	absent	0	-0.791040687712491	-0.139044138781943	0.973466817710842
24	20	10461	2012_20	0	2012	104	124	15.3528571429	female	Zierolshofen	17.19475837	Intersect	Lactation	1	17.19475837	absent	0	-0.726729389843315	-0.139044138781943	1.09074172764754
24	21	13979	2012_21	0	2012	104	125	15.6242857143	female	Zierolshofen	17.19475837	Intersect	Lactation	1	17.19475837	absent	0	-0.16532207990842	-0.139044138781943	1.19248708327573
24	22	18660	2012_22	0	2012	104	126	15.8471428571	female	Zierolshofen	17.19475837	Intersect	Lactation	1	17.19475837	absent	0	0.58167837995663	-0.139044138781943	1.27602537525257
24	23	20274	2012_23	0	2012	104	127	16.0128571429	female	Zierolshofen	17.19475837	Intersect	Lactation	1	17.19475837	absent	0	0.839242734201917	-0.139044138781943	1.33814359241161
24	24	21614	2012_24	0	2012	104	128	16.1142857143	female	Zierolshofen	17.19475837	Intersect	Lactation	1	17.19475837	absent	0	1.05308178915154	-0.139044138781943	1.37616422529754
24	25	19511	2012_25	0	2012	104	129	16.1442857143	female	Zierolshofen	17.19475837	Intersect	Lactation	1	17.19475837	absent	0	0.717482137988067	-0.139044138781943	1.387409764605
24	26	15381	2012_26	14	2012	104	130	16.1057142857	female	Zierolshofen	17.19475837	Intersect	Lactation	1	17.19475837	absent	3.74165738677394	0.0584110208672263	-0.139044138781943	1.37295121405613
24	27	18707	2012_27	6	2012	104	131	15.9971428571	female	Zierolshofen	17.19475837	Intersect	Lactation	1	17.19475837	absent	2.44948974278318	0.589178705018295	-0.139044138781943	1.33225307178986
24	28	18766	2012_28	0	2012	104	132	15.8242857143	female	Zierolshofen	17.19475837	Intersect	Lactation	1	17.19475837	absent	0	0.59859400669145	-0.139044138781943	1.26745734532545
24	29	18536	2012_29	6	2012	104	133	15.5942857143	female	Zierolshofen	17.19475837	Intersect	Rut	1	17.19475837	absent	2.44948974278318	0.561890288304575	-0.139044138781943	1.18124154396827
24	30	14173	2012_30	2	2012	104	134	15.3214285714	female	Zierolshofen	17.19475837	Intersect	Rut	1	17.19475837	absent	1.4142135623731	-0.134363291356012	-0.139044138781943	1.07896068644152
24	31	12473	2012_31	2	2012	104	135	15.0071428571	female	Zierolshofen	17.19475837	Intersect	Rut	1	17.19475837	absent	1.4142135623731	-0.405651644650305	-0.139044138781943	0.961150274643752
24	32	16169	2012_32	4	2012	104	136	14.6657142857	female	Zierolshofen	17.19475837	Intersect	Rut	1	17.19475837	absent	2	0.184161151688346	-0.139044138781943	0.833165327298157
24	33	13542	2012_33	5	2012	104	137	14.3	female	Zierolshofen	17.19475837	Intersect	Rut	1	17.19475837	absent	2.23606797749979	-0.235059144843482	-0.139044138781943	0.696076848126886
24	34	8248	2012_34	2	2012	104	138	13.9171428571	female	Zierolshofen	17.19475837	Intersect	Diapause	1	17.19475837	absent	1.4142135623731	-1.07988299327877	-0.139044138781943	0.552562346472789
24	35	17924	2012_35	2	2012	104	139	13.5228571429	female	Zierolshofen	17.19475837	Intersect	Diapause	1	17.19475837	absent	1.4142135623731	0.46422648111863	-0.139044138781943	0.404763829892617
24	36	14401	2012_36	0	2012	104	140	13.12	female	Zierolshofen	17.19475837	Intersect	Diapause	1	17.19475837	absent	0	-0.0979787357377188	-0.139044138781943	0.253752302033549
24	37	14632	2012_37	2	2012	104	141	12.7128571429	female	Zierolshofen	17.19475837	Intersect	Diapause	1	17.19475837	absent	1.4142135623731	-0.0611154359665532	-0.139044138781943	0.10113426859126
24	38	18446	2012_38	2	2012	104	142	12.3	female	Zierolshofen	17.19475837	Intersect	Diapause	1	17.19475837	absent	1.4142135623731	0.547527963718407	-0.139044138781943	-0.0536257723702945
24	39	17820	2012_39	2	2012	104	143	11.89	female	Zierolshofen	17.19475837	Intersect	Diapause	1	17.19475837	absent	1.4142135623731	0.447630017152391	-0.139044138781943	-0.207314809572216
24	40	17116	2012_40	4	2012	104	144	11.4771428571	female	Zierolshofen	17.19475837	Intersect	Diapause	1	17.19475837	absent	2	0.335284722611696	-0.139044138781943	-0.362074850533771
24	41	17976	2012_41	4	2012	104	145	11.0671428571	female	Zierolshofen	17.19475837	Intersect	Diapause	1	17.19475837	absent	2	0.47252471310175	-0.139044138781943	-0.515763887735693
24	42	20754	2012_42	0	2012	104	146	10.6642857143	female	Zierolshofen	17.19475837	Intersect	Diapause	1	17.19475837	absent	0	0.915841798661482	-0.139044138781943	-0.666775415557276
24	43	22071	2012_43	12	2012	104	147	10.27	female	Zierolshofen	17.19475837	Intersect	Diapause	1	17.19475837	absent	3.46410161513775	1.12601048177241	-0.139044138781943	-0.814573932174933
24	44	29392	2012_44	10	2012	104	148	9.88714285714	female	Zierolshofen	17.19475837	Intersect	Diapause	1	17.19475837	absent	3.16227766016838	2.29430579616507	-0.139044138781943	-0.958088433814035
24	45	26557	2012_45	11	2012	104	149	9.53	female	Zierolshofen	17.19475837	Intersect	Diapause	1	17.19475837	absent	3.3166247903554	1.84189257170076	-0.139044138781943	-1.09196390175889
24	46	24522	2012_46	16	2012	104	150	9.19285714286	female	Zierolshofen	17.19475837	Intersect	Diapause	1	17.19475837	absent	4	1.51714445466907	-0.139044138781943	-1.21834234349877
24	47	26745	2012_47	14	2012	104	151	8.9	female	Zierolshofen	17.19475837	Intersect	Diapause	1	17.19475837	absent	3.74165738677394	1.87189387194743	-0.139044138781943	-1.3281202272155
24	48	22131	2012_48	10	2012	104	152	8.64714285714	female	Zierolshofen	17.19475837	Intersect	Diapause	1	17.19475837	absent	3.16227766016838	1.13558536482986	-0.139044138781943	-1.42290405852229
24	49	27201	2012_49	7	2012	104	153	8.45714285714	female	Zierolshofen	17.19475837	Intersect	Diapause	1	17.19475837	absent	2.64575131106459	1.94466298318401	-0.139044138781943	-1.49412580746952
24	50	26537	2012_50	4	2012	104	154	8.33571428571	female	Zierolshofen	17.19475837	Intersect	Diapause	1	17.19475837	absent	2	1.83870094401495	-0.139044138781943	-1.53964346657167
24	51	22843	2012_51	4	2012	104	155	8.28571428571	female	Zierolshofen	17.19475837	Intersect	Diapause	1	17.19475837	absent	2	1.24920731044488	-0.139044138781943	-1.5583860320841
24	52	23677	2012_52	6	2012	104	156	8.31875	female	Zierolshofen	17.19475837	Intersect	Diapause	1	17.19475837	absent	2.44948974278318	1.38229818494337	-0.139044138781943	-1.54600255129749
24	1	15154	2013_1	0	2013	156	157	8.43857142857	female	Zierolshofen	17.19475837	Intersect	Gestation	1	17.19475837	absent	0	0.0221860466332237	-0.139044138781943	-1.50108733180217
24	2	21999	2013_2	4	2013	156	158	8.61857142857	female	Zierolshofen	17.19475837	Intersect	Gestation	1	17.19475837	absent	2	1.11452062210348	-0.139044138781943	-1.43361409595743
24	3	24438	2013_3	8	2013	156	159	8.87142857143	female	Zierolshofen	17.19475837	Intersect	Gestation	1	17.19475837	present	2.82842712474619	1.50373961838864	-0.139044138781943	-1.33883026465064
24	4	22195	2013_4	1	2013	156	160	9.16571428571	female	Zierolshofen	17.19475837	Intersect	Gestation	1	17.19475837	present	1	1.14579857342447	-0.139044138781943	-1.22851687906534
24	5	21688	2013_5	2	2013	156	161	9.5	female	Zierolshofen	17.19475837	Intersect	Gestation	1	17.19475837	present	1.4142135623731	1.06489081158905	-0.139044138781943	-1.10320944106635
24	6	22185	2013_6	4	2013	156	162	9.86	female	Zierolshofen	17.19475837	Intersect	Gestation	1	17.19475837	present	2	1.14420275958156	-0.139044138781943	-0.968262969376855
24	7	16615	2013_7	8	2013	156	163	10.2457142857	female	Zierolshofen	17.19475837	Intersect	Gestation	1	17.19475837	present	2.82842712474619	0.255334449082025	-0.139044138781943	-0.82367746400061
24	8	16763	2013_8	14	2013	156	164	10.6442857143	female	Zierolshofen	17.19475837	Intersect	Gestation	1	17.19475837	present	3.74165738677394	0.278952493957057	-0.139044138781943	-0.674272441762248
24	9	14987	2013_9	9	2013	156	165	11.0528571429	female	Zierolshofen	17.19475837	Intersect	Gestation	1	17.19475837	present	3	-0.00446404454333325	-0.139044138781943	-0.5211189064214
24	10	19296	2013_10	7	2013	156	166	11.47	female	Zierolshofen	17.19475837	Intersect	Gestation	1	17.19475837	present	2.64575131106459	0.683172140365553	-0.139044138781943	-0.364752359876624
24	11	14144	2013_11	13	2013	156	167	11.89	female	Zierolshofen	17.19475837	Intersect	Gestation	1	17.19475837	present	3.60555127546399	-0.138991151500444	-0.139044138781943	-0.207314809572216
24	12	18005	2013_12	20	2013	156	168	12.3085714286	female	Zierolshofen	17.19475837	Intersect	Gestation	1	17.19475837	present	4.47213595499958	0.477152573246182	-0.139044138781943	-0.0504127611288823
24	13	16468	2013_13	18	2013	156	169	12.72	female	Zierolshofen	17.19475837	Intersect	Gestation	1	17.19475837	present	4.24264068711928	0.231875985591283	-0.139044138781943	0.103811777934113
24	14	14683	2013_14	15	2013	156	170	13.1342857143	female	Zierolshofen	17.19475837	Intersect	Gestation	1	17.19475837	present	3.87298334620742	-0.0529767853677244	-0.139044138781943	0.259107320756741
24	15	18842	2013_15	13	2013	156	171	13.5442857143	female	Zierolshofen	17.19475837	Intersect	Gestation	1	17.19475837	present	3.60555127546399	0.610722191897548	-0.139044138781943	0.412796357958663
24	16	18218	2013_16	9	2013	156	172	13.9414285714	female	Zierolshofen	17.19475837	Intersect	Gestation	1	17.19475837	present	3	0.511143408100114	-0.139044138781943	0.561665878298466
24	17	18484	2013_17	6	2013	156	173	14.3271428571	female	Zierolshofen	17.19475837	Intersect	Gestation	1	17.19475837	present	2.44948974278318	0.553592056321456	-0.139044138781943	0.706251383674711
24	18	17167	2013_18	2	2013	156	174	14.6971428571	female	Zierolshofen	17.19475837	Intersect	Lactation	1	17.19475837	present	1.4142135623731	0.343423373210524	-0.139044138781943	0.844946368466688
24	19	9890	2013_19	2	2013	156	175	15.04	female	Zierolshofen	17.19475837	Intersect	Lactation	1	17.19475837	present	1.4142135623731	-0.817850360273339	-0.139044138781943	0.973466817710842
24	20	11358	2013_20	0	2013	156	176	15.3528571429	female	Zierolshofen	17.19475837	Intersect	Lactation	1	17.19475837	present	0	-0.583584888134503	-0.139044138781943	1.09074172764754
24	21	14943	2013_21	0	2013	156	177	15.6242857143	female	Zierolshofen	17.19475837	Intersect	Lactation	1	17.19475837	present	0	-0.0114856254521267	-0.139044138781943	1.19248708327573
24	22	13196	2013_22	0	2013	156	178	15.8471428571	female	Zierolshofen	17.19475837	Intersect	Lactation	1	17.19475837	present	0	-0.290274303808085	-0.139044138781943	1.27602537525257
24	23	13136	2013_23	0	2013	156	179	16.0128571429	female	Zierolshofen	17.19475837	Intersect	Lactation	1	17.19475837	present	0	-0.299849186865531	-0.139044138781943	1.33814359241161
24	24	13448	2013_24	0	2013	156	180	16.1142857143	female	Zierolshofen	17.19475837	Intersect	Lactation	1	17.19475837	present	0	-0.250059794966813	-0.139044138781943	1.37616422529754
24	25	13710	2013_25	0	2013	156	181	16.1442857143	female	Zierolshofen	17.19475837	Intersect	Lactation	1	17.19475837	present	0	-0.208249472282634	-0.139044138781943	1.387409764605
24	26	13129	2013_26	0	2013	156	182	16.1057142857	female	Zierolshofen	17.19475837	Intersect	Lactation	1	17.19475837	present	0	-0.300966256555566	-0.139044138781943	1.37295121405613
24	27	17236	2013_27	2	2013	156	183	15.9971428571	female	Zierolshofen	17.19475837	Intersect	Lactation	1	17.19475837	present	1.4142135623731	0.354434488726587	-0.139044138781943	1.33225307178986
24	28	13890	2013_28	6	2013	156	184	15.8242857143	female	Zierolshofen	17.19475837	Intersect	Lactation	1	17.19475837	present	2.44948974278318	-0.179524823110297	-0.139044138781943	1.26745734532545
24	29	13835	2013_29	2	2013	156	185	15.5942857143	female	Zierolshofen	17.19475837	Intersect	Rut	1	17.19475837	present	1.4142135623731	-0.188301799246289	-0.139044138781943	1.18124154396827
24	30	14876	2013_30	0	2013	156	186	15.3214285714	female	Zierolshofen	17.19475837	Intersect	Rut	1	17.19475837	present	0	-0.0221775781996076	-0.139044138781943	1.07896068644152
24	31	14326	2013_31	3	2013	156	187	15.0071428571	female	Zierolshofen	17.19475837	Intersect	Rut	1	17.19475837	present	1.73205080756888	-0.109947339559526	-0.139044138781943	0.961150274643752
24	32	15993	2013_32	7	2013	156	188	14.6657142857	female	Zierolshofen	17.19475837	Intersect	Rut	1	17.19475837	present	2.64575131106459	0.156074828053172	-0.139044138781943	0.833165327298157
24	33	17936	2013_33	6	2013	156	189	14.3	female	Zierolshofen	17.19475837	Intersect	Rut	1	17.19475837	present	2.44948974278318	0.466141457730119	-0.139044138781943	0.696076848126886
24	34	18945	2013_34	5	2013	156	190	13.9171428571	female	Zierolshofen	17.19475837	Intersect	Diapause	1	17.19475837	present	2.23606797749979	0.627159074479496	-0.139044138781943	0.552562346472789
24	35	15845	2013_35	4	2013	156	191	13.5228571429	female	Zierolshofen	17.19475837	Intersect	Diapause	1	17.19475837	present	2	0.132456783178139	-0.139044138781943	0.404763829892617
24	36	16498	2013_36	4	2013	156	192	13.12	female	Zierolshofen	17.19475837	Intersect	Diapause	1	17.19475837	present	2	0.236663427120006	-0.139044138781943	0.253752302033549
24	37	20265	2013_37	1	2013	156	193	12.7128571429	female	Zierolshofen	17.19475837	Intersect	Diapause	1	17.19475837	present	1	0.8378065017433	-0.139044138781943	0.10113426859126
24	38	20110	2013_38	12	2013	156	194	12.3	female	Zierolshofen	17.19475837	Intersect	Diapause	1	17.19475837	present	3.46410161513775	0.813071387178232	-0.139044138781943	-0.0536257723702945
24	39	21325	2013_39	8	2013	156	195	11.89	female	Zierolshofen	17.19475837	Intersect	Diapause	1	17.19475837	present	2.82842712474619	1.00696276909151	-0.139044138781943	-0.207314809572216
24	40	19472	2013_40	6	2013	156	196	11.4771428571	female	Zierolshofen	17.19475837	Intersect	Diapause	1	17.19475837	present	2.44948974278318	0.711258464000727	-0.139044138781943	-0.362074850533771
24	41	17731	2013_41	4	2013	156	197	11.0671428571	female	Zierolshofen	17.19475837	Intersect	Diapause	1	17.19475837	present	2	0.433427273950513	-0.139044138781943	-0.515763887735693
24	42	20346	2013_42	2	2013	156	198	10.6642857143	female	Zierolshofen	17.19475837	Intersect	Diapause	1	17.19475837	present	1.4142135623731	0.850732593870852	-0.139044138781943	-0.666775415557276
24	43	27007	2013_43	0	2013	156	199	10.27	female	Zierolshofen	17.19475837	Intersect	Diapause	1	17.19475837	present	0	1.91370419463161	-0.139044138781943	-0.814573932174933
24	44	28875	2013_44	0	2013	156	200	9.88714285714	female	Zierolshofen	17.19475837	Intersect	Diapause	1	17.19475837	present	0	2.21180222048675	-0.139044138781943	-0.958088433814035
24	45	32610	2013_45	6	2013	156	201	9.53	female	Zierolshofen	17.19475837	Intersect	Diapause	1	17.19475837	present	2.44948974278318	2.80783869081274	-0.139044138781943	-1.09196390175889
24	46	22252	2013_46	11	2013	156	202	9.19285714286	female	Zierolshofen	17.19475837	Intersect	Diapause	1	17.19475837	present	3.3166247903554	1.15489471232904	-0.139044138781943	-1.21834234349877
24	47	24340	2013_47	16	2013	156	203	8.9	female	Zierolshofen	17.19475837	Intersect	Diapause	1	17.19475837	present	4	1.48810064272815	-0.139044138781943	-1.3281202272155
24	48	12474	2013_48	5	2013	156	204	8.64714285714	female	Zierolshofen	17.19475837	Intersect	Diapause	1	17.19475837	present	2.23606797749979	-0.405492063266014	-0.139044138781943	-1.42290405852229
25	48	6973	2011_48	0	2011	52	100	8.64714285714	female	Gamshurst	33.02111002	Intersect	Diapause	1	33.02111002	absent	0	-1.28334925824949	1.42302001831828	-1.42290405852229
25	49	16558	2011_49	3	2011	52	101	8.45714285714	female	Gamshurst	33.02111002	Intersect	Diapause	1	33.02111002	absent	1.73205080756888	0.246238310177451	1.42302001831828	-1.49412580746952
25	50	18893	2011_50	6	2011	52	102	8.33571428571	female	Gamshurst	33.02111002	Intersect	Diapause	1	33.02111002	absent	2.44948974278318	0.618860842496377	1.42302001831828	-1.53964346657167
25	51	23880	2011_51	12	2011	52	103	8.28571428571	female	Gamshurst	33.02111002	Intersect	Diapause	1	33.02111002	absent	3.46410161513775	1.4146932059544	1.42302001831828	-1.5583860320841
25	52	16614	2011_52	10	2011	52	104	8.31875	female	Gamshurst	33.02111002	Intersect	Diapause	1	33.02111002	absent	3.16227766016838	0.255174867697734	1.42302001831828	-1.54600255129749
25	1	23520	2012_1	4	2012	104	105	8.43857142857	female	Gamshurst	33.02111002	Intersect	Gestation	1	33.02111002	absent	2	1.35724390760973	1.42302001831828	-1.50108733180217
25	2	17712	2012_2	10	2012	104	106	8.61857142857	female	Gamshurst	33.02111002	Intersect	Gestation	1	33.02111002	absent	3.16227766016838	0.430395227648989	1.42302001831828	-1.43361409595743
25	3	21033	2012_3	9	2012	104	107	8.87142857143	female	Gamshurst	33.02111002	Intersect	Gestation	1	33.02111002	absent	3	0.960365004878604	1.42302001831828	-1.33883026465064
25	4	22628	2012_4	10	2012	104	108	9.16571428571	female	Gamshurst	33.02111002	Intersect	Gestation	1	33.02111002	absent	3.16227766016838	1.21489731282237	1.42302001831828	-1.22851687906534
25	5	21689	2012_5	7	2012	104	109	9.5	female	Gamshurst	33.02111002	Intersect	Gestation	1	33.02111002	absent	2.64575131106459	1.06505039297334	1.42302001831828	-1.10320944106635
25	6	24677	2012_6	7	2012	104	110	9.86	female	Gamshurst	33.02111002	Intersect	Gestation	1	33.02111002	absent	2.64575131106459	1.54187956923413	1.42302001831828	-0.968262969376855
25	7	22379	2012_7	12	2012	104	111	10.2457142857	female	Gamshurst	33.02111002	Intersect	Gestation	1	33.02111002	absent	3.46410161513775	1.17516154813397	1.42302001831828	-0.82367746400061
25	8	19685	2012_8	16	2012	104	112	10.6442857143	female	Gamshurst	33.02111002	Intersect	Gestation	1	33.02111002	absent	4	0.745249298854659	1.42302001831828	-0.674272441762248
25	9	16803	2012_9	14	2012	104	113	11.0528571429	female	Gamshurst	33.02111002	Intersect	Gestation	1	33.02111002	absent	3.74165738677394	0.285335749328688	1.42302001831828	-0.5211189064214
25	10	20934	2012_10	11	2012	104	114	11.47	female	Gamshurst	33.02111002	Intersect	Gestation	1	33.02111002	absent	3.3166247903554	0.944566447833819	1.42302001831828	-0.364752359876624
25	11	18057	2012_11	7	2012	104	115	11.89	female	Gamshurst	33.02111002	Intersect	Gestation	1	33.02111002	absent	2.64575131106459	0.485450805229301	1.42302001831828	-0.207314809572216
25	12	15305	2012_12	6	2012	104	116	12.3085714286	female	Gamshurst	33.02111002	Intersect	Gestation	1	33.02111002	absent	2.44948974278318	0.0462828356611286	1.42302001831828	-0.0504127611288823
25	13	16008	2012_13	8	2012	104	117	12.72	female	Gamshurst	33.02111002	Intersect	Gestation	1	33.02111002	absent	2.82842712474619	0.158468548817533	1.42302001831828	0.103811777934113
25	14	18109	2012_14	4	2012	104	118	13.1342857143	female	Gamshurst	33.02111002	Intersect	Gestation	1	33.02111002	absent	2	0.493749037212421	1.42302001831828	0.259107320756741
25	15	16009	2012_15	5	2012	104	119	13.5442857143	female	Gamshurst	33.02111002	Intersect	Gestation	1	33.02111002	absent	2.23606797749979	0.158628130201824	1.42302001831828	0.412796357958663
25	16	14670	2012_16	6	2012	104	120	13.9414285714	female	Gamshurst	33.02111002	Intersect	Gestation	1	33.02111002	absent	2.44948974278318	-0.0550513433635043	1.42302001831828	0.561665878298466
25	17	12284	2012_17	12	2012	104	121	14.3271428571	female	Gamshurst	33.02111002	Intersect	Gestation	1	33.02111002	absent	3.46410161513775	-0.435812526281259	1.42302001831828	0.706251383674711
25	18	10429	2012_18	5	2012	104	122	14.6971428571	female	Gamshurst	33.02111002	Intersect	Lactation	1	33.02111002	absent	2.23606797749979	-0.731835994140619	1.42302001831828	0.844946368466688
25	19	9675	2012_19	7	2012	104	123	15.04	female	Gamshurst	33.02111002	Intersect	Lactation	1	33.02111002	absent	2.64575131106459	-0.852160357895852	1.42302001831828	0.973466817710842
25	20	14278	2012_20	0	2012	104	124	15.3528571429	female	Gamshurst	33.02111002	Intersect	Lactation	1	33.02111002	absent	0	-0.117607246005482	1.42302001831828	1.09074172764754
25	21	12303	2012_21	22	2012	104	125	15.6242857143	female	Gamshurst	33.02111002	Intersect	Lactation	1	33.02111002	absent	4.69041575982343	-0.432780479979734	1.42302001831828	1.19248708327573
25	22	10883	2012_22	6	2012	104	126	15.8471428571	female	Gamshurst	33.02111002	Intersect	Lactation	1	33.02111002	absent	2.44948974278318	-0.659386045672614	1.42302001831828	1.27602537525257
25	23	12517	2012_23	5	2012	104	127	16.0128571429	female	Gamshurst	33.02111002	Intersect	Lactation	1	33.02111002	absent	2.23606797749979	-0.398630063741511	1.42302001831828	1.33814359241161
25	24	15483	2012_24	27	2012	104	128	16.1142857143	female	Gamshurst	33.02111002	Intersect	Lactation	1	33.02111002	absent	5.19615242270663	0.0746883220648839	1.42302001831828	1.37616422529754
25	25	13750	2012_25	24	2012	104	129	16.1442857143	female	Gamshurst	33.02111002	Intersect	Lactation	1	33.02111002	absent	4.89897948556636	-0.201866216911004	1.42302001831828	1.387409764605
25	26	16825	2012_26	24	2012	104	130	16.1057142857	female	Gamshurst	33.02111002	Intersect	Lactation	1	33.02111002	absent	4.89897948556636	0.288846539783084	1.42302001831828	1.37295121405613
25	27	19087	2012_27	15	2012	104	131	15.9971428571	female	Gamshurst	33.02111002	Intersect	Lactation	1	33.02111002	present	3.87298334620742	0.649819631048784	1.42302001831828	1.33225307178986
25	28	18690	2012_28	27	2012	104	132	15.8242857143	female	Gamshurst	33.02111002	Intersect	Lactation	1	33.02111002	present	5.19615242270663	0.586465821485352	1.42302001831828	1.26745734532545
25	29	18079	2012_29	14	2012	104	133	15.5942857143	female	Gamshurst	33.02111002	Intersect	Rut	1	33.02111002	present	3.74165738677394	0.488961595683698	1.42302001831828	1.18124154396827
25	30	17557	2012_30	18	2012	104	134	15.3214285714	female	Gamshurst	33.02111002	Intersect	Rut	1	33.02111002	present	4.24264068711928	0.405660113083921	1.42302001831828	1.07896068644152
25	31	18506	2012_31	27	2012	104	135	15.0071428571	female	Gamshurst	33.02111002	Intersect	Rut	1	33.02111002	present	5.19615242270663	0.557102846775853	1.42302001831828	0.961150274643752
25	32	19360	2012_32	19	2012	104	136	14.6657142857	female	Gamshurst	33.02111002	Intersect	Rut	1	33.02111002	present	4.35889894354067	0.693385348960162	1.42302001831828	0.833165327298157
25	33	14809	2012_33	14	2012	104	137	14.3	female	Gamshurst	33.02111002	Intersect	Rut	1	33.02111002	present	3.74165738677394	-0.0328695309470886	1.42302001831828	0.696076848126886
25	34	15531	2012_34	16	2012	104	138	13.9171428571	female	Gamshurst	33.02111002	Intersect	Diapause	1	33.02111002	present	4	0.0823482285108404	1.42302001831828	0.552562346472789
25	35	17784	2012_35	20	2012	104	139	13.5228571429	female	Gamshurst	33.02111002	Intersect	Diapause	1	33.02111002	present	4.47213595499958	0.441885087317924	1.42302001831828	0.404763829892617
25	36	18566	2012_36	12	2012	104	140	13.12	female	Gamshurst	33.02111002	Intersect	Diapause	1	33.02111002	present	3.46410161513775	0.566677729833298	1.42302001831828	0.253752302033549
25	37	20301	2012_37	36	2012	104	141	12.7128571429	female	Gamshurst	33.02111002	Intersect	Diapause	1	33.02111002	present	6	0.843551431577767	1.42302001831828	0.10113426859126
25	38	15236	2012_38	37	2012	104	142	12.3	female	Gamshurst	33.02111002	Intersect	Diapause	1	33.02111002	present	6.08276253029822	0.0352717201450661	1.42302001831828	-0.0536257723702945
25	39	16024	2012_39	36	2012	104	143	11.89	female	Gamshurst	33.02111002	Intersect	Diapause	1	33.02111002	present	6	0.161021850966185	1.42302001831828	-0.207314809572216
25	40	15305	2012_40	24	2012	104	144	11.4771428571	female	Gamshurst	33.02111002	Intersect	Diapause	1	33.02111002	present	4.89897948556636	0.0462828356611286	1.42302001831828	-0.362074850533771
25	41	20176	2012_41	37	2012	104	145	11.0671428571	female	Gamshurst	33.02111002	Intersect	Diapause	1	33.02111002	present	6.08276253029822	0.823603758541422	1.42302001831828	-0.515763887735693
25	42	17114	2012_42	17	2012	104	146	10.6642857143	female	Gamshurst	33.02111002	Intersect	Diapause	1	33.02111002	present	4.12310562561766	0.334965559843114	1.42302001831828	-0.666775415557276
25	43	19645	2012_43	17	2012	104	147	10.27	female	Gamshurst	33.02111002	Intersect	Diapause	1	33.02111002	present	4.12310562561766	0.738866043483029	1.42302001831828	-0.814573932174933
25	44	19245	2012_44	21	2012	104	148	9.88714285714	female	Gamshurst	33.02111002	Intersect	Diapause	1	33.02111002	present	4.58257569495584	0.675033489766725	1.42302001831828	-0.958088433814035
25	45	18846	2012_45	19	2012	104	149	9.53	female	Gamshurst	33.02111002	Intersect	Diapause	1	33.02111002	present	4.35889894354067	0.611360517434711	1.42302001831828	-1.09196390175889
25	46	20060	2012_46	12	2012	104	150	9.19285714286	female	Gamshurst	33.02111002	Intersect	Diapause	1	33.02111002	present	3.46410161513775	0.805092317963694	1.42302001831828	-1.21834234349877
25	47	25085	2012_47	11	2012	104	151	8.9	female	Gamshurst	33.02111002	Intersect	Diapause	1	33.02111002	present	3.3166247903554	1.60698877402477	1.42302001831828	-1.3281202272155
25	48	19603	2012_48	7	2012	104	152	8.64714285714	female	Gamshurst	33.02111002	Intersect	Diapause	1	33.02111002	present	2.64575131106459	0.732163625342817	1.42302001831828	-1.42290405852229
25	49	19880	2012_49	13	2012	104	153	8.45714285714	female	Gamshurst	33.02111002	Intersect	Diapause	1	33.02111002	present	3.60555127546399	0.776367668791357	1.42302001831828	-1.49412580746952
25	50	17858	2012_50	4	2012	104	154	8.33571428571	female	Gamshurst	33.02111002	Intersect	Diapause	1	33.02111002	present	2	0.45369410975544	1.42302001831828	-1.53964346657167
25	51	18775	2012_51	20	2012	104	155	8.28571428571	female	Gamshurst	33.02111002	Intersect	Diapause	1	33.02111002	present	4.47213595499958	0.600030239150067	1.42302001831828	-1.5583860320841
25	52	20909	2012_52	16	2012	104	156	8.31875	female	Gamshurst	33.02111002	Intersect	Diapause	1	33.02111002	present	4	0.94057691322655	1.42302001831828	-1.54600255129749
25	1	15975	2013_1	6	2013	156	157	8.43857142857	female	Gamshurst	33.02111002	Intersect	Gestation	1	33.02111002	present	2.44948974278318	0.153202363135938	1.42302001831828	-1.50108733180217
25	2	15581	2013_2	22	2013	156	158	8.61857142857	female	Gamshurst	33.02111002	Intersect	Gestation	1	33.02111002	present	4.69041575982343	0.0903272977253784	1.42302001831828	-1.43361409595743
25	3	17119	2013_3	18	2013	156	159	8.87142857143	female	Gamshurst	33.02111002	Intersect	Gestation	1	33.02111002	present	4.24264068711928	0.335763466764568	1.42302001831828	-1.33883026465064
25	4	16229	2013_4	12	2013	156	160	9.16571428571	female	Gamshurst	33.02111002	Intersect	Gestation	1	33.02111002	present	3.46410161513775	0.193736034745791	1.42302001831828	-1.22851687906534
25	5	19420	2013_5	23	2013	156	161	9.5	female	Gamshurst	33.02111002	Intersect	Gestation	1	33.02111002	present	4.79583152331272	0.702960232017608	1.42302001831828	-1.10320944106635
25	6	21833	2013_6	13	2013	156	162	9.86	female	Gamshurst	33.02111002	Intersect	Gestation	1	33.02111002	present	3.60555127546399	1.08803011231121	1.42302001831828	-0.968262969376855
25	7	18862	2013_7	11	2013	156	163	10.2457142857	female	Gamshurst	33.02111002	Intersect	Gestation	1	33.02111002	present	3.3166247903554	0.613913819583363	1.42302001831828	-0.82367746400061
25	8	18822	2013_8	9	2013	156	164	10.6442857143	female	Gamshurst	33.02111002	Intersect	Gestation	1	33.02111002	present	3	0.607530564211733	1.42302001831828	-0.674272441762248
25	9	15815	2013_9	17	2013	156	165	11.0528571429	female	Gamshurst	33.02111002	Intersect	Gestation	1	33.02111002	present	4.12310562561766	0.127669341649416	1.42302001831828	-0.5211189064214
25	10	17238	2013_10	3	2013	156	166	11.47	female	Gamshurst	33.02111002	Intersect	Gestation	1	33.02111002	present	1.73205080756888	0.354753651495168	1.42302001831828	-0.364752359876624
25	11	15387	2013_11	2	2013	156	167	11.89	female	Gamshurst	33.02111002	Intersect	Gestation	1	33.02111002	present	1.4142135623731	0.0593685091729709	1.42302001831828	-0.207314809572216
25	12	17938	2013_12	9	2013	156	168	12.3085714286	female	Gamshurst	33.02111002	Intersect	Gestation	1	33.02111002	present	3	0.466460620498701	1.42302001831828	-0.0504127611288823
25	13	17049	2013_13	8	2013	156	169	12.72	female	Gamshurst	33.02111002	Intersect	Gestation	1	33.02111002	present	2.82842712474619	0.324592769864215	1.42302001831828	0.103811777934113
25	14	18141	2013_14	12	2013	156	170	13.1342857143	female	Gamshurst	33.02111002	Intersect	Gestation	1	33.02111002	present	3.46410161513775	0.498855641509725	1.42302001831828	0.259107320756741
25	15	16555	2013_15	14	2013	156	171	13.5442857143	female	Gamshurst	33.02111002	Intersect	Gestation	1	33.02111002	present	3.74165738677394	0.245759566024579	1.42302001831828	0.412796357958663
25	16	11999	2013_16	6	2013	156	172	13.9414285714	female	Gamshurst	33.02111002	Intersect	Gestation	1	33.02111002	present	2.44948974278318	-0.481293220804125	1.42302001831828	0.561665878298466
25	17	11490	2013_17	10	2013	156	173	14.3271428571	female	Gamshurst	33.02111002	Intersect	Gestation	1	33.02111002	present	3.16227766016838	-0.562520145408122	1.42302001831828	0.706251383674711
25	18	11996	2013_18	2	2013	156	174	14.6971428571	female	Gamshurst	33.02111002	Intersect	Lactation	1	33.02111002	present	1.4142135623731	-0.481771964956998	1.42302001831828	0.844946368466688
25	19	14811	2013_19	2	2013	156	175	15.04	female	Gamshurst	33.02111002	Intersect	Lactation	1	33.02111002	present	1.4142135623731	-0.0325503681785071	1.42302001831828	0.973466817710842
25	20	14163	2013_20	4	2013	156	176	15.3528571429	female	Gamshurst	33.02111002	Intersect	Lactation	1	33.02111002	present	2	-0.13595910519892	1.42302001831828	1.09074172764754
25	21	14935	2013_21	4	2013	156	177	15.6242857143	female	Gamshurst	33.02111002	Intersect	Lactation	1	33.02111002	present	2	-0.0127622765264528	1.42302001831828	1.19248708327573
25	22	7129	2013_22	4	2013	156	178	15.8471428571	female	Gamshurst	33.02111002	Intersect	Lactation	1	33.02111002	present	2	-1.25845456230013	1.42302001831828	1.27602537525257
26	48	7991	2011_48	0	2011	52	100	8.64714285714	female	Gamshurst	28.35694753	Intersect	Diapause	0.954760297	27.07408765	absent	0	-1.12089540904149	0.836047689439802	-1.42290405852229
26	49	18317	2011_49	5	2011	52	101	8.45714285714	female	Gamshurst	28.35694753	Intersect	Diapause	0.954760297	27.07408765	absent	2.23606797749979	0.526941965144899	0.836047689439802	-1.49412580746952
26	50	19877	2011_50	6	2011	52	102	8.33571428571	female	Gamshurst	28.35694753	Intersect	Diapause	0.954760297	27.07408765	absent	2.44948974278318	0.775888924638485	0.836047689439802	-1.53964346657167
26	51	28852	2011_51	10	2011	52	103	8.28571428571	female	Gamshurst	28.35694753	Intersect	Diapause	0.954760297	27.07408765	absent	3.16227766016838	2.20813184864806	0.836047689439802	-1.5583860320841
26	52	19363	2011_52	6	2011	52	104	8.31875	female	Gamshurst	28.35694753	Intersect	Diapause	0.954760297	27.07408765	absent	2.44948974278318	0.693864093113034	0.836047689439802	-1.54600255129749
26	1	24344	2012_1	2	2012	104	105	8.43857142857	female	Gamshurst	28.35694753	Intersect	Gestation	0.954760297	27.07408765	absent	1.4142135623731	1.48873896826531	0.836047689439802	-1.50108733180217
26	2	20342	2012_2	8	2012	104	106	8.61857142857	female	Gamshurst	28.35694753	Intersect	Gestation	0.954760297	27.07408765	absent	2.82842712474619	0.850094268333689	0.836047689439802	-1.43361409595743
26	3	23509	2012_3	11	2012	104	107	8.87142857143	female	Gamshurst	28.35694753	Intersect	Gestation	0.954760297	27.07408765	absent	3.3166247903554	1.35548851238253	0.836047689439802	-1.33883026465064
26	4	11724	2012_4	8	2012	104	108	9.16571428571	female	Gamshurst	28.35694753	Intersect	Gestation	0.954760297	27.07408765	absent	2.82842712474619	-0.525178101484084	0.836047689439802	-1.22851687906534
26	5	30736	2012_5	15	2012	104	109	9.5	female	Gamshurst	28.35694753	Intersect	Gestation	0.954760297	27.07408765	absent	3.87298334620742	2.50878317665185	0.836047689439802	-1.10320944106635
26	6	27113	2012_6	6	2012	104	110	9.86	female	Gamshurst	28.35694753	Intersect	Gestation	0.954760297	27.07408765	absent	2.44948974278318	1.93061982136643	0.836047689439802	-0.968262969376855
26	7	23457	2012_7	15	2012	104	111	10.2457142857	female	Gamshurst	28.35694753	Intersect	Gestation	0.954760297	27.07408765	absent	3.87298334620742	1.34719028039941	0.836047689439802	-0.82367746400061
26	8	23406	2012_8	15	2012	104	112	10.6442857143	female	Gamshurst	28.35694753	Intersect	Gestation	0.954760297	27.07408765	absent	3.87298334620742	1.33905162980058	0.836047689439802	-0.674272441762248
26	9	17120	2012_9	19	2012	104	113	11.0528571429	female	Gamshurst	28.35694753	Intersect	Gestation	0.954760297	27.07408765	absent	4.35889894354067	0.335923048148859	0.836047689439802	-0.5211189064214
26	10	21152	2012_10	5	2012	104	114	11.47	female	Gamshurst	28.35694753	Intersect	Gestation	0.954760297	27.07408765	absent	2.23606797749979	0.979355189609205	0.836047689439802	-0.364752359876624
26	11	18731	2012_11	6	2012	104	115	11.89	female	Gamshurst	28.35694753	Intersect	Gestation	0.954760297	27.07408765	absent	2.44948974278318	0.593008658241274	0.836047689439802	-0.207314809572216
26	12	16130	2012_12	6	2012	104	116	12.3085714286	female	Gamshurst	28.35694753	Intersect	Gestation	0.954760297	27.07408765	absent	2.44948974278318	0.177937477701006	0.836047689439802	-0.0504127611288823
26	13	16560	2012_13	10	2012	104	117	12.72	female	Gamshurst	28.35694753	Intersect	Gestation	0.954760297	27.07408765	absent	3.16227766016838	0.246557472946033	0.836047689439802	0.103811777934113
26	14	16685	2012_14	5	2012	104	118	13.1342857143	female	Gamshurst	28.35694753	Intersect	Gestation	0.954760297	27.07408765	absent	2.23606797749979	0.266505145982378	0.836047689439802	0.259107320756741
26	15	19067	2012_15	1	2012	104	119	13.5442857143	female	Gamshurst	28.35694753	Intersect	Gestation	0.954760297	27.07408765	absent	1	0.646628003362969	0.836047689439802	0.412796357958663
26	16	18597	2012_16	0	2012	104	120	13.9414285714	female	Gamshurst	28.35694753	Intersect	Gestation	0.954760297	27.07408765	absent	0	0.571624752746312	0.836047689439802	0.561665878298466
26	17	15532	2012_17	2	2012	104	121	14.3271428571	female	Gamshurst	28.35694753	Intersect	Gestation	0.954760297	27.07408765	absent	1.4142135623731	0.0825078098951312	0.836047689439802	0.706251383674711
26	18	15114	2012_18	0	2012	104	122	14.6971428571	female	Gamshurst	28.35694753	Intersect	Lactation	0.954760297	27.07408765	absent	0	0.0158027912615933	0.836047689439802	0.844946368466688
26	19	12809	2012_19	0	2012	104	123	15.04	female	Gamshurst	28.35694753	Intersect	Lactation	0.954760297	27.07408765	absent	0	-0.352032299528609	0.836047689439802	0.973466817710842
26	20	11674	2012_20	0	2012	104	124	15.3528571429	female	Gamshurst	28.35694753	Intersect	Lactation	0.954760297	27.07408765	absent	0	-0.533157170698622	0.836047689439802	1.09074172764754
26	21	16446	2012_21	0	2012	104	125	15.6242857143	female	Gamshurst	28.35694753	Intersect	Lactation	0.954760297	27.07408765	absent	0	0.228365195136886	0.836047689439802	1.19248708327573
26	22	15154	2012_22	0	2012	104	126	15.8471428571	female	Gamshurst	28.35694753	Intersect	Lactation	0.954760297	27.07408765	absent	0	0.0221860466332237	0.836047689439802	1.27602537525257
26	23	14071	2012_23	2	2012	104	127	16.0128571429	female	Gamshurst	28.35694753	Intersect	Lactation	0.954760297	27.07408765	absent	1.4142135623731	-0.15064059255367	0.836047689439802	1.33814359241161
26	24	15074	2012_24	2	2012	104	128	16.1142857143	female	Gamshurst	28.35694753	Intersect	Lactation	0.954760297	27.07408765	absent	1.4142135623731	0.00941953588996291	0.836047689439802	1.37616422529754
26	25	13823	2012_25	2	2012	104	129	16.1442857143	female	Gamshurst	28.35694753	Intersect	Lactation	0.954760297	27.07408765	absent	1.4142135623731	-0.190216775857778	0.836047689439802	1.387409764605
26	26	15001	2012_26	2	2012	104	130	16.1057142857	female	Gamshurst	28.35694753	Intersect	Lactation	0.954760297	27.07408765	absent	1.4142135623731	-0.0022299051632626	0.836047689439802	1.37295121405613
26	27	12830	2012_27	0	2012	104	131	15.9971428571	female	Gamshurst	28.35694753	Intersect	Lactation	0.954760297	27.07408765	present	0	-0.348681090458503	0.836047689439802	1.33225307178986
26	28	12417	2012_28	0	2012	104	132	15.8242857143	female	Gamshurst	28.35694753	Intersect	Lactation	0.954760297	27.07408765	present	0	-0.414588202170587	0.836047689439802	1.26745734532545
26	29	12598	2012_29	1	2012	104	133	15.5942857143	female	Gamshurst	28.35694753	Intersect	Rut	0.954760297	27.07408765	present	1	-0.38570397161396	0.836047689439802	1.18124154396827
26	30	10154	2012_30	1	2012	104	134	15.3214285714	female	Gamshurst	28.35694753	Intersect	Rut	0.954760297	27.07408765	present	1	-0.775720874820578	0.836047689439802	1.07896068644152
26	31	10134	2012_31	1	2012	104	135	15.0071428571	female	Gamshurst	28.35694753	Intersect	Rut	0.954760297	27.07408765	present	1	-0.778912502506393	0.836047689439802	0.961150274643752
26	32	14393	2012_32	0	2012	104	136	14.6657142857	female	Gamshurst	28.35694753	Intersect	Rut	0.954760297	27.07408765	present	0	-0.0992553868120449	0.836047689439802	0.833165327298157
26	33	14043	2012_33	2	2012	104	137	14.3	female	Gamshurst	28.35694753	Intersect	Rut	0.954760297	27.07408765	present	1.4142135623731	-0.155108871313811	0.836047689439802	0.696076848126886
26	34	12394	2012_34	2	2012	104	138	13.9171428571	female	Gamshurst	28.35694753	Intersect	Diapause	0.954760297	27.07408765	present	1.4142135623731	-0.418258574009275	0.836047689439802	0.552562346472789
26	35	15330	2012_35	6	2012	104	139	13.5228571429	female	Gamshurst	28.35694753	Intersect	Diapause	0.954760297	27.07408765	present	2.44948974278318	0.0502723702683976	0.836047689439802	0.404763829892617
26	36	15006	2012_36	6	2012	104	140	13.12	female	Gamshurst	28.35694753	Intersect	Diapause	0.954760297	27.07408765	present	2.44948974278318	-0.0014319982418088	0.836047689439802	0.253752302033549
26	37	15890	2012_37	2	2012	104	141	12.7128571429	female	Gamshurst	28.35694753	Intersect	Diapause	0.954760297	27.07408765	present	1.4142135623731	0.139637945471223	0.836047689439802	0.10113426859126
26	38	15039	2012_38	0	2012	104	142	12.3	female	Gamshurst	28.35694753	Intersect	Diapause	0.954760297	27.07408765	present	0	0.00383418743978629	0.836047689439802	-0.0536257723702945
26	39	15336	2012_39	1	2012	104	143	11.89	female	Gamshurst	28.35694753	Intersect	Diapause	0.954760297	27.07408765	present	1	0.0512298585741421	0.836047689439802	-0.207314809572216
26	40	15911	2012_40	4	2012	104	144	11.4771428571	female	Gamshurst	28.35694753	Intersect	Diapause	0.954760297	27.07408765	present	2	0.142989154541329	0.836047689439802	-0.362074850533771
26	41	20743	2012_41	4	2012	104	145	11.0671428571	female	Gamshurst	28.35694753	Intersect	Diapause	0.954760297	27.07408765	present	2	0.914086403434284	0.836047689439802	-0.515763887735693
26	42	21003	2012_42	4	2012	104	146	10.6642857143	female	Gamshurst	28.35694753	Intersect	Diapause	0.954760297	27.07408765	present	2	0.955577563349881	0.836047689439802	-0.666775415557276
26	43	22583	2012_43	10	2012	104	147	10.27	female	Gamshurst	28.35694753	Intersect	Diapause	0.954760297	27.07408765	present	3.16227766016838	1.20771615052928	0.836047689439802	-0.814573932174933
26	44	20369	2012_44	5	2012	104	148	9.88714285714	female	Gamshurst	28.35694753	Intersect	Diapause	0.954760297	27.07408765	present	2.23606797749979	0.854402965709539	0.836047689439802	-0.958088433814035
26	45	22165	2012_45	7	2012	104	149	9.53	female	Gamshurst	28.35694753	Intersect	Diapause	0.954760297	27.07408765	present	2.64575131106459	1.14101113189574	0.836047689439802	-1.09196390175889
26	46	20507	2012_46	16	2012	104	150	9.19285714286	female	Gamshurst	28.35694753	Intersect	Diapause	0.954760297	27.07408765	present	4	0.876425196741664	0.836047689439802	-1.21834234349877
26	47	31656	2012_47	12	2012	104	151	8.9	female	Gamshurst	28.35694753	Intersect	Diapause	0.954760297	27.07408765	present	3.46410161513775	2.65559805019935	0.836047689439802	-1.3281202272155
26	48	27067	2012_48	12	2012	104	152	8.64714285714	female	Gamshurst	28.35694753	Intersect	Diapause	0.954760297	27.07408765	present	3.46410161513775	1.92327907768905	0.836047689439802	-1.42290405852229
26	49	20389	2012_49	10	2012	104	153	8.45714285714	female	Gamshurst	28.35694753	Intersect	Diapause	0.954760297	27.07408765	present	3.16227766016838	0.857594593395354	0.836047689439802	-1.49412580746952
26	50	17437	2012_50	10	2012	104	154	8.33571428571	female	Gamshurst	28.35694753	Intersect	Diapause	0.954760297	27.07408765	present	3.16227766016838	0.38651034696903	0.836047689439802	-1.53964346657167
26	51	20046	2012_51	10	2012	104	155	8.28571428571	female	Gamshurst	28.35694753	Intersect	Diapause	0.954760297	27.07408765	present	3.16227766016838	0.802858178583624	0.836047689439802	-1.5583860320841
26	52	20849	2012_52	12	2012	104	156	8.31875	female	Gamshurst	28.35694753	Intersect	Diapause	0.954760297	27.07408765	present	3.46410161513775	0.931002030169104	0.836047689439802	-1.54600255129749
26	1	17626	2013_1	8	2013	156	157	8.43857142857	female	Gamshurst	28.35694753	Intersect	Gestation	0.954760297	27.07408765	present	2.82842712474619	0.416671228599983	0.836047689439802	-1.50108733180217
26	2	14376	2013_2	10	2013	156	158	8.61857142857	female	Gamshurst	28.35694753	Intersect	Gestation	0.954760297	27.07408765	present	3.16227766016838	-0.101968270344988	0.836047689439802	-1.43361409595743
26	3	17463	2013_3	16	2013	156	159	8.87142857143	female	Gamshurst	28.35694753	Intersect	Gestation	0.954760297	27.07408765	present	4	0.390659462960589	0.836047689439802	-1.33883026465064
26	4	16129	2013_4	12	2013	156	160	9.16571428571	female	Gamshurst	28.35694753	Intersect	Gestation	0.954760297	27.07408765	present	3.46410161513775	0.177777896316715	0.836047689439802	-1.22851687906534
26	5	19231	2013_5	14	2013	156	161	9.5	female	Gamshurst	28.35694753	Intersect	Gestation	0.954760297	27.07408765	present	3.74165738677394	0.672799350386654	0.836047689439802	-1.10320944106635
26	6	23197	2013_6	8	2013	156	162	9.86	female	Gamshurst	28.35694753	Intersect	Gestation	0.954760297	27.07408765	present	2.82842712474619	1.30569912048381	0.836047689439802	-0.968262969376855
26	7	21237	2013_7	18	2013	156	163	10.2457142857	female	Gamshurst	28.35694753	Intersect	Gestation	0.954760297	27.07408765	present	4.24264068711928	0.992919607273919	0.836047689439802	-0.82367746400061
26	8	22460	2013_8	9	2013	156	164	10.6442857143	female	Gamshurst	28.35694753	Intersect	Gestation	0.954760297	27.07408765	present	3	1.18808764026152	0.836047689439802	-0.674272441762248
26	9	16920	2013_9	13	2013	156	165	11.0528571429	female	Gamshurst	28.35694753	Intersect	Gestation	0.954760297	27.07408765	present	3.60555127546399	0.304006771290707	0.836047689439802	-0.5211189064214
26	10	17615	2013_10	3	2013	156	166	11.47	female	Gamshurst	28.35694753	Intersect	Gestation	0.954760297	27.07408765	present	1.73205080756888	0.414915833372785	0.836047689439802	-0.364752359876624
26	11	15799	2013_11	8	2013	156	167	11.89	female	Gamshurst	28.35694753	Intersect	Gestation	0.954760297	27.07408765	present	2.82842712474619	0.125116039500764	0.836047689439802	-0.207314809572216
26	12	23615	2013_12	7	2013	156	168	12.3085714286	female	Gamshurst	28.35694753	Intersect	Gestation	0.954760297	27.07408765	present	2.64575131106459	1.37240413911735	0.836047689439802	-0.0504127611288823
26	13	17732	2013_13	9	2013	156	169	12.72	female	Gamshurst	28.35694753	Intersect	Gestation	0.954760297	27.07408765	present	3	0.433586855334804	0.836047689439802	0.103811777934113
26	14	20074	2013_14	8	2013	156	170	13.1342857143	female	Gamshurst	28.35694753	Intersect	Gestation	0.954760297	27.07408765	present	2.82842712474619	0.807326457343765	0.836047689439802	0.259107320756741
26	15	22117	2013_15	5	2013	156	171	13.5442857143	female	Gamshurst	28.35694753	Intersect	Gestation	0.954760297	27.07408765	present	2.23606797749979	1.13335122544979	0.836047689439802	0.412796357958663
26	16	15864	2013_16	4	2013	156	172	13.9414285714	female	Gamshurst	28.35694753	Intersect	Gestation	0.954760297	27.07408765	present	2	0.135488829479664	0.836047689439802	0.561665878298466
26	17	14855	2013_17	2	2013	156	173	14.3271428571	female	Gamshurst	28.35694753	Intersect	Gestation	0.954760297	27.07408765	present	1.4142135623731	-0.0255287872697136	0.836047689439802	0.706251383674711
26	18	12702	2013_18	0	2013	156	174	14.6971428571	female	Gamshurst	28.35694753	Intersect	Lactation	0.954760297	27.07408765	present	0	-0.369107507647721	0.836047689439802	0.844946368466688
26	19	16746	2013_19	8	2013	156	175	15.04	female	Gamshurst	28.35694753	Intersect	Lactation	0.954760297	27.07408765	present	2.82842712474619	0.276239610424114	0.836047689439802	0.973466817710842
26	20	14480	2013_20	12	2013	156	176	15.3528571429	female	Gamshurst	28.35694753	Intersect	Lactation	0.954760297	27.07408765	present	3.46410161513775	-0.0853718063787488	0.836047689439802	1.09074172764754
26	21	19753	2013_21	4	2013	156	177	15.6242857143	female	Gamshurst	28.35694753	Intersect	Lactation	0.954760297	27.07408765	present	2	0.756100832986431	0.836047689439802	1.19248708327573
26	22	15454	2013_22	31	2013	156	178	15.8471428571	female	Gamshurst	28.35694753	Intersect	Lactation	0.954760297	27.07408765	present	5.56776436283002	0.0700604619204519	0.836047689439802	1.27602537525257
26	23	18530	2013_23	47	2013	156	179	16.0128571429	female	Gamshurst	28.35694753	Intersect	Lactation	0.954760297	27.07408765	present	6.85565460040104	0.560932799998831	0.836047689439802	1.33814359241161
26	24	19991	2013_24	23	2013	156	180	16.1142857143	female	Gamshurst	28.35694753	Intersect	Lactation	0.954760297	27.07408765	present	4.79583152331272	0.794081202447632	0.836047689439802	1.37616422529754
26	25	15515	2013_25	9	2013	156	181	16.1442857143	female	Gamshurst	28.35694753	Intersect	Lactation	0.954760297	27.07408765	present	3	0.0797949263621882	0.836047689439802	1.387409764605
26	26	13353	2013_26	10	2013	156	182	16.1057142857	female	Gamshurst	28.35694753	Intersect	Lactation	0.954760297	27.07408765	present	3.16227766016838	-0.265220026474436	0.836047689439802	1.37295121405613
26	27	15017	2013_27	11	2013	156	183	15.9971428571	female	Gamshurst	28.35694753	Intersect	Lactation	0.954760297	27.07408765	present	3.3166247903554	0.000323396985389565	0.836047689439802	1.33225307178986
26	28	13699	2013_28	12	2013	156	184	15.8242857143	female	Gamshurst	28.35694753	Intersect	Lactation	0.954760297	27.07408765	present	3.46410161513775	-0.210004867509833	0.836047689439802	1.26745734532545
26	29	12667	2013_29	9	2013	156	185	15.5942857143	female	Gamshurst	28.35694753	Intersect	Rut	0.954760297	27.07408765	present	3	-0.374692856097897	0.836047689439802	1.18124154396827
26	30	11850	2013_30	4	2013	156	186	15.3214285714	female	Gamshurst	28.35694753	Intersect	Rut	0.954760297	27.07408765	present	2	-0.505070847063449	0.836047689439802	1.07896068644152
26	31	10651	2013_31	6	2013	156	187	15.0071428571	female	Gamshurst	28.35694753	Intersect	Rut	0.954760297	27.07408765	present	2.44948974278318	-0.69640892682807	0.836047689439802	0.961150274643752
26	32	11527	2013_32	4	2013	156	188	14.6657142857	female	Gamshurst	28.35694753	Intersect	Rut	0.954760297	27.07408765	present	2	-0.556615634189364	0.836047689439802	0.833165327298157
26	33	14007	2013_33	4	2013	156	189	14.3	female	Gamshurst	28.35694753	Intersect	Rut	0.954760297	27.07408765	present	2	-0.160853801148278	0.836047689439802	0.696076848126886
26	34	18215	2013_34	5	2013	156	190	13.9171428571	female	Gamshurst	28.35694753	Intersect	Diapause	0.954760297	27.07408765	present	2.23606797749979	0.510664663947241	0.836047689439802	0.552562346472789
26	35	13284	2013_35	2	2013	156	191	13.5228571429	female	Gamshurst	28.35694753	Intersect	Diapause	0.954760297	27.07408765	present	1.4142135623731	-0.276231141990498	0.836047689439802	0.404763829892617
26	36	15302	2013_36	0	2013	156	192	13.12	female	Gamshurst	28.35694753	Intersect	Diapause	0.954760297	27.07408765	present	0	0.0458040915082563	0.836047689439802	0.253752302033549
26	37	21405	2013_37	3	2013	156	193	12.7128571429	female	Gamshurst	28.35694753	Intersect	Diapause	0.954760297	27.07408765	present	1.73205080756888	1.01972927983477	0.836047689439802	0.10113426859126
26	38	15264	2013_38	1	2013	156	194	12.3	female	Gamshurst	28.35694753	Intersect	Diapause	0.954760297	27.07408765	present	1	0.0397399989052074	0.836047689439802	-0.0536257723702945
26	39	12788	2013_39	0	2013	156	195	11.89	female	Gamshurst	28.35694753	Intersect	Diapause	0.954760297	27.07408765	present	0	-0.355383508598715	0.836047689439802	-0.207314809572216
26	40	18600	2013_40	7	2013	156	196	11.4771428571	female	Gamshurst	28.35694753	Intersect	Diapause	0.954760297	27.07408765	present	2.64575131106459	0.572103496899184	0.836047689439802	-0.362074850533771
26	41	21733	2013_41	16	2013	156	197	11.0671428571	female	Gamshurst	28.35694753	Intersect	Diapause	0.954760297	27.07408765	present	4	1.07207197388214	0.836047689439802	-0.515763887735693
26	42	21866	2013_42	13	2013	156	198	10.6642857143	female	Gamshurst	28.35694753	Intersect	Diapause	0.954760297	27.07408765	present	3.60555127546399	1.09329629799281	0.836047689439802	-0.666775415557276
26	43	21619	2013_43	16	2013	156	199	10.27	female	Gamshurst	28.35694753	Intersect	Diapause	0.954760297	27.07408765	present	4	1.05387969607299	0.836047689439802	-0.814573932174933
26	44	20677	2013_44	9	2013	156	200	9.88714285714	female	Gamshurst	28.35694753	Intersect	Diapause	0.954760297	27.07408765	present	3	0.903554032071093	0.836047689439802	-0.958088433814035
26	45	19620	2013_45	4	2013	156	201	9.53	female	Gamshurst	28.35694753	Intersect	Diapause	0.954760297	27.07408765	present	2	0.73487650887576	0.836047689439802	-1.09196390175889
26	46	19538	2013_46	0	2013	156	202	9.19285714286	female	Gamshurst	28.35694753	Intersect	Diapause	0.954760297	27.07408765	present	0	0.721790835363917	0.836047689439802	-1.21834234349877
26	47	24300	2013_47	2	2013	156	203	8.9	female	Gamshurst	28.35694753	Intersect	Diapause	0.954760297	27.07408765	present	1.4142135623731	1.48171738735652	0.836047689439802	-1.3281202272155
26	48	21585	2013_48	10	2013	156	204	8.64714285714	female	Gamshurst	28.35694753	Intersect	Diapause	0.954760297	27.07408765	present	3.16227766016838	1.0484539290071	0.836047689439802	-1.42290405852229
26	49	24476	2013_49	0	2013	156	205	8.45714285714	female	Gamshurst	28.35694753	Intersect	Diapause	0.954760297	27.07408765	present	0	1.50980371099169	0.836047689439802	-1.49412580746952
26	50	1750	2013_50	0	2013	156	206	8.33571428571	female	Gamshurst	28.35694753	Intersect	Diapause	0.954760297	27.07408765	present	0	-2.11684282840013	0.836047689439802	-1.53964346657167
27	48	6746	2011_48	0	2011	52	100	8.64714285714	male	Gamshurst	30.94586054	Intersect	Diapause	1	30.94586054	absent	0	-1.31957423248349	1.21819246858107	-1.42290405852229
27	49	17529	2011_49	6	2011	52	101	8.45714285714	male	Gamshurst	30.94586054	Intersect	Diapause	1	30.94586054	absent	2.44948974278318	0.40119183432378	1.21819246858107	-1.49412580746952
27	50	19831	2011_50	6	2011	52	102	8.33571428571	male	Gamshurst	30.94586054	Intersect	Diapause	1	30.94586054	absent	2.44948974278318	0.76854818096111	1.21819246858107	-1.53964346657167
27	51	24484	2011_51	8	2011	52	103	8.28571428571	male	Gamshurst	30.94586054	Intersect	Diapause	1	30.94586054	absent	2.82842712474619	1.51108036206602	1.21819246858107	-1.5583860320841
27	52	16525	2011_52	5	2011	52	104	8.31875	male	Gamshurst	30.94586054	Intersect	Diapause	1	30.94586054	absent	2.23606797749979	0.240972124495856	1.21819246858107	-1.54600255129749
27	1	19995	2012_1	6	2012	104	105	8.43857142857	male	Gamshurst	30.94586054	Intersect	Gestation	1	30.94586054	absent	2.44948974278318	0.794719527984795	1.21819246858107	-1.50108733180217
27	2	18018	2012_2	10	2012	104	106	8.61857142857	male	Gamshurst	30.94586054	Intersect	Gestation	1	30.94586054	absent	3.16227766016838	0.479227131241961	1.21819246858107	-1.43361409595743
27	3	21713	2012_3	9	2012	104	107	8.87142857143	male	Gamshurst	30.94586054	Intersect	Gestation	1	30.94586054	absent	3	1.06888034619632	1.21819246858107	-1.33883026465064
27	4	21262	2012_4	18	2012	104	108	9.16571428571	male	Gamshurst	30.94586054	Intersect	Gestation	1	30.94586054	absent	4.24264068711928	0.996909141881188	1.21819246858107	-1.22851687906534
27	5	24253	2012_5	12	2012	104	109	9.5	male	Gamshurst	30.94586054	Intersect	Gestation	1	30.94586054	absent	3.46410161513775	1.47421706229485	1.21819246858107	-1.10320944106635
27	6	6487	2012_6	4	2012	104	110	9.86	male	Gamshurst	30.94586054	Intersect	Gestation	1	30.94586054	absent	2	-1.3609058110148	1.21819246858107	-0.968262969376855
27	52	2493	2012_52	0	2012	104	156	8.31875	male	Gamshurst	30.94586054	Intersect	Diapause	1	30.94586054	present	0	-1.99827385987209	1.21819246858107	-1.54600255129749
29	49	2668	2011_49	3	2011	52	101	8.45714285714	male	Stetten	27.40201179	Intersect	Diapause	1	27.40201179	absent	1.73205080756888	-1.97034711762121	0.868413869382602	-1.49412580746952
29	50	8576	2011_50	6	2011	52	102	8.33571428571	male	Stetten	27.40201179	Intersect	Diapause	1	27.40201179	absent	2.44948974278318	-1.0275402992314	0.868413869382602	-1.53964346657167
29	51	9919	2011_51	6	2011	52	103	8.28571428571	male	Stetten	27.40201179	Intersect	Diapause	1	27.40201179	absent	2.44948974278318	-0.813222500128907	0.868413869382602	-1.5583860320841
29	52	9726	2011_52	6	2011	52	104	8.31875	male	Stetten	27.40201179	Intersect	Diapause	1	27.40201179	absent	2.44948974278318	-0.844021707297024	0.868413869382602	-1.54600255129749
29	1	12371	2012_1	14	2012	104	105	8.43857142857	male	Stetten	27.40201179	Intersect	Gestation	1	27.40201179	absent	3.74165738677394	-0.421928945847962	0.868413869382602	-1.50108733180217
29	2	11146	2012_2	12	2012	104	106	8.61857142857	male	Stetten	27.40201179	Intersect	Gestation	1	27.40201179	absent	3.46410161513775	-0.617416141604144	0.868413869382602	-1.43361409595743
29	3	11469	2012_3	15	2012	104	107	8.87142857143	male	Stetten	27.40201179	Intersect	Gestation	1	27.40201179	absent	3.87298334620742	-0.565871354478228	0.868413869382602	-1.33883026465064
29	4	10767	2012_4	15	2012	104	108	9.16571428571	male	Stetten	27.40201179	Intersect	Gestation	1	27.40201179	absent	3.87298334620742	-0.677897486250342	0.868413869382602	-1.22851687906534
29	5	9188	2012_5	6	2012	104	109	9.5	male	Stetten	27.40201179	Intersect	Gestation	1	27.40201179	absent	2.44948974278318	-0.929876492045453	0.868413869382602	-1.10320944106635
29	6	10657	2012_6	8	2012	104	110	9.86	male	Stetten	27.40201179	Intersect	Gestation	1	27.40201179	absent	2.82842712474619	-0.695451438522326	0.868413869382602	-0.968262969376855
29	7	10866	2012_7	12	2012	104	111	10.2457142857	male	Stetten	27.40201179	Intersect	Gestation	1	27.40201179	absent	3.46410161513775	-0.662098929205557	0.868413869382602	-0.82367746400061
29	8	9976	2012_8	6	2012	104	112	10.6442857143	male	Stetten	27.40201179	Intersect	Gestation	1	27.40201179	absent	2.44948974278318	-0.804126361224334	0.868413869382602	-0.674272441762248
29	9	13014	2012_9	6	2012	104	113	11.0528571429	male	Stetten	27.40201179	Intersect	Gestation	1	27.40201179	absent	2.44948974278318	-0.319318115749003	0.868413869382602	-0.5211189064214
29	10	15757	2012_10	12	2012	104	114	11.47	male	Stetten	27.40201179	Intersect	Gestation	1	27.40201179	absent	3.46410161513775	0.118413621360552	0.868413869382602	-0.364752359876624
29	11	17643	2012_11	16	2012	104	115	11.89	male	Stetten	27.40201179	Intersect	Gestation	1	27.40201179	absent	4	0.419384112132926	0.868413869382602	-0.207314809572216
29	12	17552	2012_12	18	2012	104	116	12.3085714286	male	Stetten	27.40201179	Intersect	Gestation	1	27.40201179	absent	4.24264068711928	0.404862206162467	0.868413869382602	-0.0504127611288823
29	13	14521	2012_13	14	2012	104	117	12.72	male	Stetten	27.40201179	Intersect	Gestation	1	27.40201179	absent	3.74165738677394	-0.0788289696228276	0.868413869382602	0.103811777934113
29	14	17478	2012_14	24	2012	104	118	13.1342857143	male	Stetten	27.40201179	Intersect	Gestation	1	27.40201179	absent	4.89897948556636	0.393053183724951	0.868413869382602	0.259107320756741
29	15	19905	2012_15	19	2012	104	119	13.5442857143	male	Stetten	27.40201179	Intersect	Gestation	1	27.40201179	absent	4.35889894354067	0.780357203398626	0.868413869382602	0.412796357958663
29	16	17089	2012_16	17	2012	104	120	13.9414285714	male	Stetten	27.40201179	Intersect	Gestation	1	27.40201179	absent	4.12310562561766	0.330976025235845	0.868413869382602	0.561665878298466
29	17	17180	2012_17	26	2012	104	121	14.3271428571	male	Stetten	27.40201179	Intersect	Gestation	1	27.40201179	absent	5.09901951359278	0.345497931206304	0.868413869382602	0.706251383674711
29	18	18328	2012_18	30	2012	104	122	14.6971428571	male	Stetten	27.40201179	Intersect	Lactation	1	27.40201179	absent	5.47722557505166	0.528697360372097	0.868413869382602	0.844946368466688
29	19	17797	2012_19	35	2012	104	123	15.04	male	Stetten	27.40201179	Intersect	Lactation	1	27.40201179	absent	5.91607978309962	0.443959645313703	0.868413869382602	0.973466817710842
29	20	17951	2012_20	31	2012	104	124	15.3528571429	male	Stetten	27.40201179	Intersect	Lactation	1	27.40201179	absent	5.56776436283002	0.468535178494481	0.868413869382602	1.09074172764754
29	21	16649	2012_21	23	2012	104	125	15.6242857143	male	Stetten	27.40201179	Intersect	Lactation	1	27.40201179	absent	4.79583152331272	0.260760216147911	0.868413869382602	1.19248708327573
29	22	16486	2012_22	15	2012	104	126	15.8471428571	male	Stetten	27.40201179	Intersect	Lactation	1	27.40201179	absent	3.87298334620742	0.234748450508517	0.868413869382602	1.27602537525257
29	23	12632	2012_23	18	2012	104	127	16.0128571429	male	Stetten	27.40201179	Intersect	Lactation	1	27.40201179	absent	4.24264068711928	-0.380278204548074	0.868413869382602	1.33814359241161
29	24	14970	2012_24	24	2012	104	128	16.1142857143	male	Stetten	27.40201179	Intersect	Lactation	1	27.40201179	absent	4.89897948556636	-0.00717692807627617	0.868413869382602	1.37616422529754
29	25	18659	2012_25	16	2012	104	129	16.1442857143	male	Stetten	27.40201179	Intersect	Lactation	1	27.40201179	absent	4	0.581518798572339	0.868413869382602	1.387409764605
29	26	16971	2012_26	16	2012	104	130	16.1057142857	male	Stetten	27.40201179	Intersect	Lactation	1	27.40201179	absent	4	0.312145421889535	0.868413869382602	1.37295121405613
29	27	21738	2012_27	24	2012	104	131	15.9971428571	male	Stetten	27.40201179	Intersect	Lactation	1	27.40201179	absent	4.89897948556636	1.07286988080359	0.868413869382602	1.33225307178986
29	28	19695	2012_28	23	2012	104	132	15.8242857143	male	Stetten	27.40201179	Intersect	Lactation	1	27.40201179	absent	4.79583152331272	0.746845112697567	0.868413869382602	1.26745734532545
29	29	2161	2012_29	3	2012	104	133	15.5942857143	male	Stetten	27.40201179	Intersect	Rut	1	27.40201179	absent	1.73205080756888	-2.05125487945663	0.868413869382602	1.18124154396827
29	52	1607	2012_52	2	2012	104	156	8.31875	male	Stetten	27.40201179	Intersect	Diapause	1	27.40201179	absent	1.4142135623731	-2.13966296635371	0.868413869382602	-1.54600255129749
32	51	5027	2011_51	5	2011	52	103	8.28571428571	female	Stetten	31.37570394	Intersect	Diapause	1	31.37570394	absent	2.23606797749979	-1.59389463207931	1.26061810041051	-1.5583860320841
32	52	8849	2011_52	6	2011	52	104	8.31875	female	Stetten	31.37570394	Intersect	Diapause	1	31.37570394	absent	2.44948974278318	-0.98397458132002	1.26061810041051	-1.54600255129749
32	1	11324	2012_1	13	2012	104	105	8.43857142857	female	Stetten	31.37570394	Intersect	Gestation	1	31.37570394	absent	3.60555127546399	-0.589010655200389	1.26061810041051	-1.50108733180217
32	2	12593	2012_2	14	2012	104	106	8.61857142857	female	Stetten	31.37570394	Intersect	Gestation	1	31.37570394	absent	3.74165738677394	-0.386501878535414	1.26061810041051	-1.43361409595743
32	3	11187	2012_3	15	2012	104	107	8.87142857143	female	Stetten	31.37570394	Intersect	Gestation	1	31.37570394	absent	3.87298334620742	-0.610873304848223	1.26061810041051	-1.33883026465064
32	4	12812	2012_4	15	2012	104	108	9.16571428571	female	Stetten	31.37570394	Intersect	Gestation	1	31.37570394	absent	3.87298334620742	-0.351553555375737	1.26061810041051	-1.22851687906534
32	5	11667	2012_5	6	2012	104	109	9.5	female	Stetten	31.37570394	Intersect	Gestation	1	31.37570394	absent	2.44948974278318	-0.534274240388658	1.26061810041051	-1.10320944106635
32	6	14148	2012_6	10	2012	104	110	9.86	female	Stetten	31.37570394	Intersect	Gestation	1	31.37570394	absent	3.16227766016838	-0.138352825963281	1.26061810041051	-0.968262969376855
32	7	13438	2012_7	10	2012	104	111	10.2457142857	female	Stetten	31.37570394	Intersect	Gestation	1	31.37570394	absent	3.16227766016838	-0.251655608809721	1.26061810041051	-0.82367746400061
32	8	10383	2012_8	6	2012	104	112	10.6442857143	female	Stetten	31.37570394	Intersect	Gestation	1	31.37570394	absent	2.44948974278318	-0.739176737817994	1.26061810041051	-0.674272441762248
32	9	14256	2012_9	11	2012	104	113	11.0528571429	female	Stetten	31.37570394	Intersect	Gestation	1	31.37570394	absent	3.3166247903554	-0.121118036459879	1.26061810041051	-0.5211189064214
32	10	12863	2012_10	7	2012	104	114	11.47	female	Stetten	31.37570394	Intersect	Gestation	1	31.37570394	absent	2.64575131106459	-0.343414904776908	1.26061810041051	-0.364752359876624
32	11	12436	2012_11	6	2012	104	115	11.89	female	Stetten	31.37570394	Intersect	Gestation	1	31.37570394	absent	2.44948974278318	-0.411556155869063	1.26061810041051	-0.207314809572216
32	12	10108	2012_12	2	2012	104	116	12.3085714286	female	Stetten	31.37570394	Intersect	Gestation	1	31.37570394	absent	1.4142135623731	-0.783061618497953	1.26061810041051	-0.0504127611288823
32	13	9010	2012_13	6	2012	104	117	12.72	female	Stetten	31.37570394	Intersect	Gestation	1	31.37570394	absent	2.44948974278318	-0.958281978449208	1.26061810041051	0.103811777934113
32	14	3208	2012_14	2	2012	104	118	13.1342857143	female	Stetten	31.37570394	Intersect	Gestation	1	31.37570394	absent	1.4142135623731	-1.8841731701042	1.26061810041051	0.259107320756741
32	52	1911	2012_52	2	2012	104	156	8.31875	female	Stetten	31.37570394	Intersect	Diapause	1	31.37570394	absent	1.4142135623731	-2.09115022552932	1.26061810041051	-1.54600255129749
34	3	15352	2012_3	1	2012	104	107	8.87142857143	female	Gamshurst	28.31264676	Intersect	Gestation	1	28.31264676	absent	1	0.0537831607227943	0.95829372788044	-1.33883026465064
34	4	26014	2012_4	7	2012	104	108	9.16571428571	female	Gamshurst	28.31264676	Intersect	Gestation	1	28.31264676	absent	2.64575131106459	1.75523988003088	0.95829372788044	-1.22851687906534
34	5	21973	2012_5	1	2012	104	109	9.5	female	Gamshurst	28.31264676	Intersect	Gestation	1	28.31264676	absent	1	1.11037150611192	0.95829372788044	-1.10320944106635
34	6	22480	2012_6	0	2012	104	110	9.86	female	Gamshurst	28.31264676	Intersect	Gestation	1	28.31264676	absent	0	1.19127926794733	0.95829372788044	-0.968262969376855
34	7	20670	2012_7	0	2012	104	111	10.2457142857	female	Gamshurst	28.31264676	Intersect	Gestation	1	28.31264676	absent	0	0.902436962381058	0.95829372788044	-0.82367746400061
34	8	20030	2012_8	0	2012	104	112	10.6442857143	female	Gamshurst	28.31264676	Intersect	Gestation	1	28.31264676	absent	0	0.800304876434971	0.95829372788044	-0.674272441762248
34	9	19132	2012_9	2	2012	104	113	11.0528571429	female	Gamshurst	28.31264676	Intersect	Gestation	1	28.31264676	absent	1.4142135623731	0.657000793341869	0.95829372788044	-0.5211189064214
34	10	23539	2012_10	2	2012	104	114	11.47	female	Gamshurst	28.31264676	Intersect	Gestation	1	28.31264676	absent	1.4142135623731	1.36027595391125	0.95829372788044	-0.364752359876624
34	11	17504	2012_11	8	2012	104	115	11.89	female	Gamshurst	28.31264676	Intersect	Gestation	1	28.31264676	absent	2.82842712474619	0.397202299716511	0.95829372788044	-0.207314809572216
34	12	13969	2012_12	4	2012	104	116	12.3085714286	female	Gamshurst	28.31264676	Intersect	Gestation	1	28.31264676	absent	2	-0.166917893751327	0.95829372788044	-0.0504127611288823
34	13	16786	2012_13	0	2012	104	117	12.72	female	Gamshurst	28.31264676	Intersect	Gestation	1	28.31264676	absent	0	0.282622865795745	0.95829372788044	0.103811777934113
34	14	17388	2012_14	4	2012	104	118	13.1342857143	female	Gamshurst	28.31264676	Intersect	Gestation	1	28.31264676	absent	2	0.378690859138782	0.95829372788044	0.259107320756741
34	15	17467	2012_15	18	2012	104	119	13.5442857143	female	Gamshurst	28.31264676	Intersect	Gestation	1	28.31264676	absent	4.24264068711928	0.391297788497753	0.95829372788044	0.412796357958663
34	16	16601	2012_16	28	2012	104	120	13.9414285714	female	Gamshurst	28.31264676	Intersect	Gestation	1	28.31264676	absent	5.29150262212918	0.253100309701954	0.95829372788044	0.561665878298466
34	17	15702	2012_17	14	2012	104	121	14.3271428571	female	Gamshurst	28.31264676	Intersect	Gestation	1	28.31264676	absent	3.74165738677394	0.10963664522456	0.95829372788044	0.706251383674711
34	18	10952	2012_18	4	2012	104	122	14.6971428571	female	Gamshurst	28.31264676	Intersect	Lactation	1	28.31264676	absent	2	-0.648374930156551	0.95829372788044	0.844946368466688
34	19	13926	2012_19	2	2012	104	123	15.04	female	Gamshurst	28.31264676	Intersect	Lactation	1	28.31264676	absent	1.4142135623731	-0.17377989327583	0.95829372788044	0.973466817710842
34	20	16672	2012_20	4	2012	104	124	15.3528571429	female	Gamshurst	28.31264676	Intersect	Lactation	1	28.31264676	absent	2	0.264430587986598	0.95829372788044	1.09074172764754
34	21	15700	2012_21	6	2012	104	125	15.6242857143	female	Gamshurst	28.31264676	Intersect	Lactation	1	28.31264676	absent	2.44948974278318	0.109317482455979	0.95829372788044	1.19248708327573
34	22	19190	2012_22	6	2012	104	126	15.8471428571	female	Gamshurst	28.31264676	Intersect	Lactation	1	28.31264676	absent	2.44948974278318	0.666256513630733	0.95829372788044	1.27602537525257
34	23	16754	2012_23	4	2012	104	127	16.0128571429	female	Gamshurst	28.31264676	Intersect	Lactation	1	28.31264676	absent	2	0.27751626149844	0.95829372788044	1.33814359241161
34	24	17144	2012_24	7	2012	104	128	16.1142857143	female	Gamshurst	28.31264676	Intersect	Lactation	1	28.31264676	absent	2.64575131106459	0.339753001371837	0.95829372788044	1.37616422529754
34	25	19210	2012_25	11	2012	104	129	16.1442857143	female	Gamshurst	28.31264676	Intersect	Lactation	1	28.31264676	absent	3.3166247903554	0.669448141316548	0.95829372788044	1.387409764605
34	26	18041	2012_26	8	2012	104	130	16.1057142857	female	Gamshurst	28.31264676	Intersect	Lactation	1	28.31264676	absent	2.82842712474619	0.482897503080649	0.95829372788044	1.37295121405613
34	27	11486	2012_27	4	2012	104	131	15.9971428571	female	Gamshurst	28.31264676	Intersect	Lactation	1	28.31264676	present	2	-0.563158470945285	0.95829372788044	1.33225307178986
34	28	4073	2012_28	0	2012	104	132	15.8242857143	female	Gamshurst	28.31264676	Intersect	Lactation	1	28.31264676	present	0	-1.74613527269269	0.95829372788044	1.26745734532545
36	1	1569	2012_1	0	2012	104	105	8.43857142857	male	Zierolshofen	16.07967964	Intersect	Gestation	1	16.07967964	absent	0	-2.14572705895676	-0.249102638365316	-1.50108733180217
36	5	7856	2012_5	3	2012	104	109	9.5	male	Zierolshofen	16.07967964	Intersect	Gestation	1	16.07967964	absent	1.73205080756888	-1.14243889592075	-0.249102638365316	-1.10320944106635
36	6	12838	2012_6	2	2012	104	110	9.86	male	Zierolshofen	16.07967964	Intersect	Gestation	1	16.07967964	absent	1.4142135623731	-0.347404439384177	-0.249102638365316	-0.968262969376855
36	7	27000	2012_7	3	2012	104	111	10.2457142857	male	Zierolshofen	16.07967964	Intersect	Gestation	1	16.07967964	absent	1.73205080756888	1.91258712494157	-0.249102638365316	-0.82367746400061
36	8	18216	2012_8	4	2012	104	112	10.6442857143	male	Zierolshofen	16.07967964	Intersect	Gestation	1	16.07967964	absent	2	0.510824245331532	-0.249102638365316	-0.674272441762248
36	9	15291	2012_9	4	2012	104	113	11.0528571429	male	Zierolshofen	16.07967964	Intersect	Gestation	1	16.07967964	absent	2	0.0440486962810579	-0.249102638365316	-0.5211189064214
36	10	17528	2012_10	0	2012	104	114	11.47	male	Zierolshofen	16.07967964	Intersect	Gestation	1	16.07967964	absent	0	0.401032252939489	-0.249102638365316	-0.364752359876624
36	11	20976	2012_11	2	2012	104	115	11.89	male	Zierolshofen	16.07967964	Intersect	Gestation	1	16.07967964	absent	1.4142135623731	0.951268865974031	-0.249102638365316	-0.207314809572216
36	12	21167	2012_12	5	2012	104	116	12.3085714286	male	Zierolshofen	16.07967964	Intersect	Gestation	1	16.07967964	absent	2.23606797749979	0.981748910373566	-0.249102638365316	-0.0504127611288823
36	13	22451	2012_13	1	2012	104	117	12.72	male	Zierolshofen	16.07967964	Intersect	Gestation	1	16.07967964	absent	1	1.1866514078029	-0.249102638365316	0.103811777934113
36	14	21725	2012_14	6	2012	104	118	13.1342857143	male	Zierolshofen	16.07967964	Intersect	Gestation	1	16.07967964	absent	2.44948974278318	1.07079532280781	-0.249102638365316	0.259107320756741
36	15	20850	2012_15	6	2012	104	119	13.5442857143	male	Zierolshofen	16.07967964	Intersect	Gestation	1	16.07967964	absent	2.44948974278318	0.931161611553395	-0.249102638365316	0.412796357958663
36	16	24353	2012_16	3	2012	104	120	13.9414285714	male	Zierolshofen	16.07967964	Intersect	Gestation	1	16.07967964	absent	1.73205080756888	1.49017520072393	-0.249102638365316	0.561665878298466
36	17	22607	2012_17	3	2012	104	121	14.3271428571	male	Zierolshofen	16.07967964	Intersect	Gestation	1	16.07967964	absent	1.73205080756888	1.21154610375226	-0.249102638365316	0.706251383674711
36	18	22376	2012_18	4	2012	104	122	14.6971428571	male	Zierolshofen	16.07967964	Intersect	Lactation	1	16.07967964	absent	2	1.1746828039811	-0.249102638365316	0.844946368466688
36	19	16256	2012_19	2	2012	104	123	15.04	male	Zierolshofen	16.07967964	Intersect	Lactation	1	16.07967964	absent	1.4142135623731	0.198044732121642	-0.249102638365316	0.973466817710842
36	20	13510	2012_20	7	2012	104	124	15.3528571429	male	Zierolshofen	16.07967964	Intersect	Lactation	1	16.07967964	absent	2.64575131106459	-0.240165749140786	-0.249102638365316	1.09074172764754
36	21	12460	2012_21	2	2012	104	125	15.6242857143	male	Zierolshofen	16.07967964	Intersect	Lactation	1	16.07967964	absent	1.4142135623731	-0.407726202646085	-0.249102638365316	1.19248708327573
36	22	13932	2012_22	2	2012	104	126	15.8471428571	male	Zierolshofen	16.07967964	Intersect	Lactation	1	16.07967964	absent	1.4142135623731	-0.172822404970085	-0.249102638365316	1.27602537525257
36	23	14099	2012_23	4	2012	104	127	16.0128571429	male	Zierolshofen	16.07967964	Intersect	Lactation	1	16.07967964	absent	2	-0.146172313793528	-0.249102638365316	1.33814359241161
36	24	14367	2012_24	6	2012	104	128	16.1142857143	male	Zierolshofen	16.07967964	Intersect	Lactation	1	16.07967964	absent	2.44948974278318	-0.103404502803605	-0.249102638365316	1.37616422529754
36	25	11706	2012_25	0	2012	104	129	16.1442857143	male	Zierolshofen	16.07967964	Intersect	Lactation	1	16.07967964	absent	0	-0.528050566401318	-0.249102638365316	1.387409764605
36	26	12691	2012_26	8	2012	104	130	16.1057142857	male	Zierolshofen	16.07967964	Intersect	Lactation	1	16.07967964	absent	2.82842712474619	-0.370862902874919	-0.249102638365316	1.37295121405613
36	27	17389	2012_27	2	2012	104	131	15.9971428571	male	Zierolshofen	16.07967964	Intersect	Lactation	1	16.07967964	absent	1.4142135623731	0.378850440523073	-0.249102638365316	1.33225307178986
36	28	13451	2012_28	0	2012	104	132	15.8242857143	male	Zierolshofen	16.07967964	Intersect	Lactation	1	16.07967964	absent	0	-0.249581050813941	-0.249102638365316	1.26745734532545
36	29	23718	2012_29	2	2012	104	133	15.5942857143	male	Zierolshofen	16.07967964	Intersect	Rut	1	16.07967964	absent	1.4142135623731	1.3888410216993	-0.249102638365316	1.18124154396827
36	30	26851	2012_30	2	2012	104	134	15.3214285714	male	Zierolshofen	16.07967964	Intersect	Rut	1	16.07967964	absent	1.4142135623731	1.88880949868225	-0.249102638365316	1.07896068644152
36	31	27702	2012_31	12	2012	104	135	15.0071428571	male	Zierolshofen	16.07967964	Intersect	Rut	1	16.07967964	absent	3.46410161513775	2.02461325671368	-0.249102638365316	0.961150274643752
36	32	30217	2012_32	2	2012	104	136	14.6657142857	male	Zierolshofen	16.07967964	Intersect	Rut	1	16.07967964	absent	1.4142135623731	2.42596043820495	-0.249102638365316	0.833165327298157
36	33	28218	2012_33	2	2012	104	137	14.3	male	Zierolshofen	16.07967964	Intersect	Rut	1	16.07967964	absent	1.4142135623731	2.10695725100772	-0.249102638365316	0.696076848126886
36	34	30043	2012_34	2	2012	104	138	13.9171428571	male	Zierolshofen	16.07967964	Intersect	Diapause	1	16.07967964	absent	1.4142135623731	2.39819327733835	-0.249102638365316	0.552562346472789
36	35	22370	2012_35	0	2012	104	139	13.5228571429	male	Zierolshofen	16.07967964	Intersect	Diapause	1	16.07967964	absent	0	1.17372531567535	-0.249102638365316	0.404763829892617
36	36	19771	2012_36	4	2012	104	140	13.12	male	Zierolshofen	16.07967964	Intersect	Diapause	1	16.07967964	absent	2	0.758973297903664	-0.249102638365316	0.253752302033549
36	37	24483	2012_37	0	2012	104	141	12.7128571429	male	Zierolshofen	16.07967964	Intersect	Diapause	1	16.07967964	absent	0	1.51092078068173	-0.249102638365316	0.10113426859126
36	38	13474	2012_38	4	2012	104	142	12.3	male	Zierolshofen	16.07967964	Intersect	Diapause	1	16.07967964	absent	2	-0.245910678975254	-0.249102638365316	-0.0536257723702945
36	39	25661	2012_39	2	2012	104	143	11.89	male	Zierolshofen	16.07967964	Intersect	Diapause	1	16.07967964	absent	1.4142135623731	1.69890765137624	-0.249102638365316	-0.207314809572216
36	40	26297	2012_40	10	2012	104	144	11.4771428571	male	Zierolshofen	16.07967964	Intersect	Diapause	1	16.07967964	absent	3.16227766016838	1.80040141178517	-0.249102638365316	-0.362074850533771
36	41	23225	2012_41	6	2012	104	145	11.0671428571	male	Zierolshofen	16.07967964	Intersect	Diapause	1	16.07967964	absent	2.44948974278318	1.31016739924395	-0.249102638365316	-0.515763887735693
36	42	23247	2012_42	4	2012	104	146	10.6642857143	male	Zierolshofen	16.07967964	Intersect	Diapause	1	16.07967964	absent	2	1.31367818969835	-0.249102638365316	-0.666775415557276
36	43	24279	2012_43	16	2012	104	147	10.27	male	Zierolshofen	16.07967964	Intersect	Diapause	1	16.07967964	absent	4	1.47836617828641	-0.249102638365316	-0.814573932174933
36	44	28190	2012_44	17	2012	104	148	9.88714285714	male	Zierolshofen	16.07967964	Intersect	Diapause	1	16.07967964	absent	4.12310562561766	2.10248897224758	-0.249102638365316	-0.958088433814035
36	45	25119	2012_45	14	2012	104	149	9.53	male	Zierolshofen	16.07967964	Intersect	Diapause	1	16.07967964	absent	3.74165738677394	1.61241454109065	-0.249102638365316	-1.09196390175889
36	46	24262	2012_46	16	2012	104	150	9.19285714286	male	Zierolshofen	16.07967964	Intersect	Diapause	1	16.07967964	absent	4	1.47565329475347	-0.249102638365316	-1.21834234349877
36	47	24157	2012_47	15	2012	104	151	8.9	male	Zierolshofen	16.07967964	Intersect	Diapause	1	16.07967964	absent	3.87298334620742	1.45889724940294	-0.249102638365316	-1.3281202272155
36	48	22969	2012_48	14	2012	104	152	8.64714285714	male	Zierolshofen	16.07967964	Intersect	Diapause	1	16.07967964	absent	3.74165738677394	1.26931456486552	-0.249102638365316	-1.42290405852229
36	49	21835	2012_49	15	2012	104	153	8.45714285714	male	Zierolshofen	16.07967964	Intersect	Diapause	1	16.07967964	absent	3.87298334620742	1.08834927507979	-0.249102638365316	-1.49412580746952
36	50	23611	2012_50	6	2012	104	154	8.33571428571	male	Zierolshofen	16.07967964	Intersect	Diapause	1	16.07967964	absent	2.44948974278318	1.37176581358018	-0.249102638365316	-1.53964346657167
36	51	23174	2012_51	0	2012	104	155	8.28571428571	male	Zierolshofen	16.07967964	Intersect	Diapause	1	16.07967964	absent	0	1.30202874864512	-0.249102638365316	-1.5583860320841
36	52	19441	2012_52	2	2012	104	156	8.31875	male	Zierolshofen	16.07967964	Intersect	Diapause	1	16.07967964	absent	1.4142135623731	0.706311441087713	-0.249102638365316	-1.54600255129749
36	1	16148	2013_1	0	2013	156	157	8.43857142857	male	Zierolshofen	16.07967964	Intersect	Gestation	1	16.07967964	absent	0	0.18080994261824	-0.249102638365316	-1.50108733180217
36	2	22888	2013_2	8	2013	156	158	8.61857142857	male	Zierolshofen	16.07967964	Intersect	Gestation	1	16.07967964	absent	2.82842712474619	1.25638847273796	-0.249102638365316	-1.43361409595743
36	3	25718	2013_3	11	2013	156	159	8.87142857143	male	Zierolshofen	16.07967964	Intersect	Gestation	1	16.07967964	present	3.3166247903554	1.70800379028082	-0.249102638365316	-1.33883026465064
36	4	19009	2013_4	6	2013	156	160	9.16571428571	male	Zierolshofen	16.07967964	Intersect	Gestation	1	16.07967964	present	2.44948974278318	0.637372283074105	-0.249102638365316	-1.22851687906534
36	5	20480	2013_5	4	2013	156	161	9.5	male	Zierolshofen	16.07967964	Intersect	Gestation	1	16.07967964	present	2	0.872116499365814	-0.249102638365316	-1.10320944106635
36	6	20332	2013_6	3	2013	156	162	9.86	male	Zierolshofen	16.07967964	Intersect	Gestation	1	16.07967964	present	1.73205080756888	0.848498454490781	-0.249102638365316	-0.968262969376855
36	7	15976	2013_7	2	2013	156	163	10.2457142857	male	Zierolshofen	16.07967964	Intersect	Gestation	1	16.07967964	present	1.4142135623731	0.153361944520229	-0.249102638365316	-0.82367746400061
36	8	17171	2013_8	4	2013	156	164	10.6442857143	male	Zierolshofen	16.07967964	Intersect	Gestation	1	16.07967964	present	2	0.344061698747687	-0.249102638365316	-0.674272441762248
36	9	18363	2013_9	6	2013	156	165	11.0528571429	male	Zierolshofen	16.07967964	Intersect	Gestation	1	16.07967964	present	2.44948974278318	0.534282708822274	-0.249102638365316	-0.5211189064214
36	10	17156	2013_10	7	2013	156	166	11.47	male	Zierolshofen	16.07967964	Intersect	Gestation	1	16.07967964	present	2.64575131106459	0.341667977983326	-0.249102638365316	-0.364752359876624
36	11	16161	2013_11	2	2013	156	167	11.89	male	Zierolshofen	16.07967964	Intersect	Gestation	1	16.07967964	present	1.4142135623731	0.182884500614019	-0.249102638365316	-0.207314809572216
36	12	18399	2013_12	10	2013	156	168	12.3085714286	male	Zierolshofen	16.07967964	Intersect	Gestation	1	16.07967964	present	3.16227766016838	0.540027638656741	-0.249102638365316	-0.0504127611288823
36	13	17325	2013_13	2	2013	156	169	12.72	male	Zierolshofen	16.07967964	Intersect	Gestation	1	16.07967964	present	1.4142135623731	0.368637231928465	-0.249102638365316	0.103811777934113
36	14	18616	2013_14	10	2013	156	170	13.1342857143	male	Zierolshofen	16.07967964	Intersect	Gestation	1	16.07967964	present	3.16227766016838	0.574656799047836	-0.249102638365316	0.259107320756741
36	15	19936	2013_15	5	2013	156	171	13.5442857143	male	Zierolshofen	16.07967964	Intersect	Gestation	1	16.07967964	present	2.23606797749979	0.78530422631164	-0.249102638365316	0.412796357958663
36	16	18264	2013_16	16	2013	156	172	13.9414285714	male	Zierolshofen	16.07967964	Intersect	Gestation	1	16.07967964	present	4	0.518484151777489	-0.249102638365316	0.561665878298466
36	17	19329	2013_17	14	2013	156	173	14.3271428571	male	Zierolshofen	16.07967964	Intersect	Gestation	1	16.07967964	present	3.74165738677394	0.688438326047148	-0.249102638365316	0.706251383674711
36	18	16472	2013_18	21	2013	156	174	14.6971428571	male	Zierolshofen	16.07967964	Intersect	Lactation	1	16.07967964	present	4.58257569495584	0.232514311128446	-0.249102638365316	0.844946368466688
36	19	11660	2013_19	7	2013	156	175	15.04	male	Zierolshofen	16.07967964	Intersect	Lactation	1	16.07967964	present	2.64575131106459	-0.535391310078693	-0.249102638365316	0.973466817710842
36	20	10657	2013_20	0	2013	156	176	15.3528571429	male	Zierolshofen	16.07967964	Intersect	Lactation	1	16.07967964	present	0	-0.695451438522326	-0.249102638365316	1.09074172764754
36	21	14970	2013_21	10	2013	156	177	15.6242857143	male	Zierolshofen	16.07967964	Intersect	Lactation	1	16.07967964	present	3.16227766016838	-0.00717692807627617	-0.249102638365316	1.19248708327573
36	22	15683	2013_22	17	2013	156	178	15.8471428571	male	Zierolshofen	16.07967964	Intersect	Lactation	1	16.07967964	present	4.12310562561766	0.106604598923036	-0.249102638365316	1.27602537525257
36	23	14191	2013_23	23	2013	156	179	16.0128571429	male	Zierolshofen	16.07967964	Intersect	Lactation	1	16.07967964	present	4.79583152331272	-0.131490826438779	-0.249102638365316	1.33814359241161
36	24	11959	2013_24	4	2013	156	180	16.1142857143	male	Zierolshofen	16.07967964	Intersect	Lactation	1	16.07967964	present	2	-0.487676476175756	-0.249102638365316	1.37616422529754
36	25	11730	2013_25	2	2013	156	181	16.1442857143	male	Zierolshofen	16.07967964	Intersect	Lactation	1	16.07967964	present	1.4142135623731	-0.52422061317834	-0.249102638365316	1.387409764605
36	26	13199	2013_26	4	2013	156	182	16.1057142857	male	Zierolshofen	16.07967964	Intersect	Lactation	1	16.07967964	present	2	-0.289795559655213	-0.249102638365316	1.37295121405613
36	27	13273	2013_27	8	2013	156	183	15.9971428571	male	Zierolshofen	16.07967964	Intersect	Lactation	1	16.07967964	present	2.82842712474619	-0.277986537217697	-0.249102638365316	1.33225307178986
36	28	12755	2013_28	8	2013	156	184	15.8242857143	male	Zierolshofen	16.07967964	Intersect	Lactation	1	16.07967964	present	2.82842712474619	-0.36064969428031	-0.249102638365316	1.26745734532545
36	29	15120	2013_29	16	2013	156	185	15.5942857143	male	Zierolshofen	16.07967964	Intersect	Rut	1	16.07967964	present	4	0.0167602795673379	-0.249102638365316	1.18124154396827
36	30	4516	2013_30	8	2013	156	186	15.3214285714	male	Zierolshofen	16.07967964	Intersect	Rut	1	16.07967964	present	2.82842712474619	-1.67544071945189	-0.249102638365316	1.07896068644152
37	1	2847	2012_1	1	2012	104	105	8.43857142857	female	Zierolshofen	26.18896639	Intersect	Gestation	1	26.18896639	absent	1	-1.94178204983316	0.748686039357082	-1.50108733180217
37	5	6137	2012_5	6	2012	104	109	9.5	female	Zierolshofen	26.18896639	Intersect	Gestation	1	26.18896639	absent	2.44948974278318	-1.41675929551656	0.748686039357082	-1.10320944106635
37	6	13053	2012_6	21	2012	104	110	9.86	female	Zierolshofen	26.18896639	Intersect	Gestation	1	26.18896639	absent	4.58257569495584	-0.313094441761664	0.748686039357082	-0.968262969376855
37	7	10775	2012_7	24	2012	104	111	10.2457142857	female	Zierolshofen	26.18896639	Intersect	Gestation	1	26.18896639	absent	4.89897948556636	-0.676620835176016	0.748686039357082	-0.82367746400061
37	8	11729	2012_8	24	2012	104	112	10.6442857143	female	Zierolshofen	26.18896639	Intersect	Gestation	1	26.18896639	absent	4.89897948556636	-0.524380194562631	0.748686039357082	-0.674272441762248
37	9	10743	2012_9	15	2012	104	113	11.0528571429	female	Zierolshofen	26.18896639	Intersect	Gestation	1	26.18896639	absent	3.87298334620742	-0.68172743947332	0.748686039357082	-0.5211189064214
37	10	15112	2012_10	23	2012	104	114	11.47	female	Zierolshofen	26.18896639	Intersect	Gestation	1	26.18896639	absent	4.79583152331272	0.0154836284930118	0.748686039357082	-0.364752359876624
37	11	15039	2012_11	10	2012	104	115	11.89	female	Zierolshofen	26.18896639	Intersect	Gestation	1	26.18896639	absent	3.16227766016838	0.00383418743978629	0.748686039357082	-0.207314809572216
37	12	12670	2012_12	8	2012	104	116	12.3085714286	female	Zierolshofen	26.18896639	Intersect	Gestation	1	26.18896639	absent	2.82842712474619	-0.374214111945025	0.748686039357082	-0.0504127611288823
37	13	15319	2012_13	0	2012	104	117	12.72	female	Zierolshofen	26.18896639	Intersect	Gestation	1	26.18896639	absent	0	0.0485169750411992	0.748686039357082	0.103811777934113
37	14	16904	2012_14	6	2012	104	118	13.1342857143	female	Zierolshofen	26.18896639	Intersect	Gestation	1	26.18896639	absent	2.44948974278318	0.301453469142054	0.748686039357082	0.259107320756741
37	15	14702	2012_15	4	2012	104	119	13.5442857143	female	Zierolshofen	26.18896639	Intersect	Gestation	1	26.18896639	absent	2	-0.0499447390662	0.748686039357082	0.412796357958663
37	16	14601	2012_16	0	2012	104	120	13.9414285714	female	Zierolshofen	26.18896639	Intersect	Gestation	1	26.18896639	absent	0	-0.0660624588795668	0.748686039357082	0.561665878298466
37	17	13070	2012_17	8	2012	104	121	14.3271428571	female	Zierolshofen	26.18896639	Intersect	Gestation	1	26.18896639	absent	2.82842712474619	-0.310381558228721	0.748686039357082	0.706251383674711
37	18	13221	2012_18	0	2012	104	122	14.6971428571	female	Zierolshofen	26.18896639	Intersect	Lactation	1	26.18896639	absent	0	-0.286284769200816	0.748686039357082	0.844946368466688
37	19	9892	2012_19	2	2012	104	123	15.04	female	Zierolshofen	26.18896639	Intersect	Lactation	1	26.18896639	absent	1.4142135623731	-0.817531197504757	0.748686039357082	0.973466817710842
37	20	9737	2012_20	0	2012	104	124	15.3528571429	female	Zierolshofen	26.18896639	Intersect	Lactation	1	26.18896639	absent	0	-0.842266312069825	0.748686039357082	1.09074172764754
37	21	15148	2012_21	0	2012	104	125	15.6242857143	female	Zierolshofen	26.18896639	Intersect	Lactation	1	26.18896639	absent	0	0.0212285583274792	0.748686039357082	1.19248708327573
37	22	16523	2012_22	0	2012	104	126	15.8471428571	female	Zierolshofen	26.18896639	Intersect	Lactation	1	26.18896639	absent	0	0.240652961727275	0.748686039357082	1.27602537525257
37	23	16507	2012_23	0	2012	104	127	16.0128571429	female	Zierolshofen	26.18896639	Intersect	Lactation	1	26.18896639	absent	0	0.238099659578623	0.748686039357082	1.33814359241161
37	24	17014	2012_24	8	2012	104	128	16.1142857143	female	Zierolshofen	26.18896639	Intersect	Lactation	1	26.18896639	absent	2.82842712474619	0.319007421414038	0.748686039357082	1.37616422529754
37	25	15781	2012_25	2	2012	104	129	16.1442857143	female	Zierolshofen	26.18896639	Intersect	Lactation	1	26.18896639	absent	1.4142135623731	0.122243574583531	0.748686039357082	1.387409764605
37	26	20013	2012_26	4	2012	104	130	16.1057142857	female	Zierolshofen	26.18896639	Intersect	Lactation	1	26.18896639	absent	2	0.797591992902028	0.748686039357082	1.37295121405613
37	27	16695	2012_27	2	2012	104	131	15.9971428571	female	Zierolshofen	26.18896639	Intersect	Lactation	1	26.18896639	absent	1.4142135623731	0.268100959825285	0.748686039357082	1.33225307178986
37	28	2775	2012_28	0	2012	104	132	15.8242857143	female	Zierolshofen	26.18896639	Intersect	Lactation	1	26.18896639	absent	0	-1.9532719095021	0.748686039357082	1.26745734532545
37	29	10472	2012_29	0	2012	104	133	15.5942857143	female	Zierolshofen	26.18896639	Intersect	Rut	1	26.18896639	absent	0	-0.724973994616116	0.748686039357082	1.18124154396827
37	30	14069	2012_30	0	2012	104	134	15.3214285714	female	Zierolshofen	26.18896639	Intersect	Rut	1	26.18896639	absent	0	-0.150959755322251	0.748686039357082	1.07896068644152
37	31	13459	2012_31	1	2012	104	135	15.0071428571	female	Zierolshofen	26.18896639	Intersect	Rut	1	26.18896639	absent	1	-0.248304399739615	0.748686039357082	0.961150274643752
37	32	18470	2012_32	0	2012	104	136	14.6657142857	female	Zierolshofen	26.18896639	Intersect	Rut	1	26.18896639	absent	0	0.551357916941385	0.748686039357082	0.833165327298157
37	33	19243	2012_33	4	2012	104	137	14.3	female	Zierolshofen	26.18896639	Intersect	Rut	1	26.18896639	absent	2	0.674714326998143	0.748686039357082	0.696076848126886
37	34	15862	2012_34	0	2012	104	138	13.9171428571	female	Zierolshofen	26.18896639	Intersect	Diapause	1	26.18896639	absent	0	0.135169666711082	0.748686039357082	0.552562346472789
37	35	17174	2012_35	0	2012	104	139	13.5228571429	female	Zierolshofen	26.18896639	Intersect	Diapause	1	26.18896639	absent	0	0.34454044290056	0.748686039357082	0.404763829892617
37	36	18799	2012_36	0	2012	104	140	13.12	female	Zierolshofen	26.18896639	Intersect	Diapause	1	26.18896639	absent	0	0.603860192373045	0.748686039357082	0.253752302033549
37	37	16463	2012_37	4	2012	104	141	12.7128571429	female	Zierolshofen	26.18896639	Intersect	Diapause	1	26.18896639	absent	2	0.231078078669829	0.748686039357082	0.10113426859126
37	38	18036	2012_38	0	2012	104	142	12.3	female	Zierolshofen	26.18896639	Intersect	Diapause	1	26.18896639	absent	0	0.482099596159195	0.748686039357082	-0.0536257723702945
37	39	16489	2012_39	2	2012	104	143	11.89	female	Zierolshofen	26.18896639	Intersect	Diapause	1	26.18896639	absent	1.4142135623731	0.235227194661389	0.748686039357082	-0.207314809572216
37	40	20459	2012_40	2	2012	104	144	11.4771428571	female	Zierolshofen	26.18896639	Intersect	Diapause	1	26.18896639	absent	1.4142135623731	0.868765290295708	0.748686039357082	-0.362074850533771
37	41	18674	2012_41	0	2012	104	145	11.0671428571	female	Zierolshofen	26.18896639	Intersect	Diapause	1	26.18896639	absent	0	0.5839125193367	0.748686039357082	-0.515763887735693
37	42	19855	2012_42	0	2012	104	146	10.6642857143	female	Zierolshofen	26.18896639	Intersect	Diapause	1	26.18896639	absent	0	0.772378134184088	0.748686039357082	-0.666775415557276
37	43	22310	2012_43	8	2012	104	147	10.27	female	Zierolshofen	26.18896639	Intersect	Diapause	1	26.18896639	absent	2.82842712474619	1.16415043261791	0.748686039357082	-0.814573932174933
37	44	21539	2012_44	0	2012	104	148	9.88714285714	female	Zierolshofen	26.18896639	Intersect	Diapause	1	26.18896639	absent	0	1.04111318532973	0.748686039357082	-0.958088433814035
37	45	20208	2012_45	8	2012	104	149	9.53	female	Zierolshofen	26.18896639	Intersect	Diapause	1	26.18896639	absent	2.82842712474619	0.828710362838727	0.748686039357082	-1.09196390175889
37	46	22127	2012_46	15	2012	104	150	9.19285714286	female	Zierolshofen	26.18896639	Intersect	Diapause	1	26.18896639	absent	3.87298334620742	1.1349470392927	0.748686039357082	-1.21834234349877
37	47	21034	2012_47	8	2012	104	151	8.9	female	Zierolshofen	26.18896639	Intersect	Diapause	1	26.18896639	absent	2.82842712474619	0.960524586262895	0.748686039357082	-1.3281202272155
37	48	16632	2012_48	8	2012	104	152	8.64714285714	female	Zierolshofen	26.18896639	Intersect	Diapause	1	26.18896639	absent	2.82842712474619	0.258047332614968	0.748686039357082	-1.42290405852229
37	51	2564	2012_51	0	2012	104	155	8.28571428571	female	Zierolshofen	26.18896639	Intersect	Diapause	1	26.18896639	absent	0	-1.98694358158745	0.748686039357082	-1.5583860320841
37	52	12263	2012_52	7	2012	104	156	8.31875	female	Zierolshofen	26.18896639	Intersect	Diapause	1	26.18896639	absent	2.64575131106459	-0.439163735351365	0.748686039357082	-1.54600255129749
37	1	4606	2013_1	2	2013	156	157	8.43857142857	female	Zierolshofen	26.18896639	Intersect	Gestation	1	26.18896639	absent	1.4142135623731	-1.66107839486572	0.748686039357082	-1.50108733180217
38	1	947	2012_1	0	2012	104	105	8.43857142857	female	Zierolshofen	26.66837344	Intersect	Gestation	1	26.66837344	absent	0	-2.24498667998561	0.796003613617234	-1.50108733180217
38	5	6897	2012_5	2	2012	104	109	9.5	female	Zierolshofen	26.66837344	Intersect	Gestation	1	26.66837344	absent	1.4142135623731	-1.29547744345558	0.796003613617234	-1.10320944106635
38	6	12259	2012_6	8	2012	104	110	9.86	female	Zierolshofen	26.66837344	Intersect	Gestation	1	26.66837344	absent	2.82842712474619	-0.439802060888528	0.796003613617234	-0.968262969376855
38	7	10133	2012_7	7	2012	104	111	10.2457142857	female	Zierolshofen	26.66837344	Intersect	Gestation	1	26.66837344	absent	2.64575131106459	-0.779072083890684	0.796003613617234	-0.82367746400061
38	8	12854	2012_8	8	2012	104	112	10.6442857143	female	Zierolshofen	26.66837344	Intersect	Gestation	1	26.66837344	absent	2.82842712474619	-0.344851137235525	0.796003613617234	-0.674272441762248
38	9	9814	2012_9	4	2012	104	113	11.0528571429	female	Zierolshofen	26.66837344	Intersect	Gestation	1	26.66837344	absent	2	-0.829978545479437	0.796003613617234	-0.5211189064214
38	10	9805	2012_10	0	2012	104	114	11.47	female	Zierolshofen	26.66837344	Intersect	Gestation	1	26.66837344	absent	0	-0.831414777938054	0.796003613617234	-0.364752359876624
38	11	9012	2012_11	0	2012	104	115	11.89	female	Zierolshofen	26.66837344	Intersect	Gestation	1	26.66837344	absent	0	-0.957962815680627	0.796003613617234	-0.207314809572216
38	12	9693	2012_12	4	2012	104	116	12.3085714286	female	Zierolshofen	26.66837344	Intersect	Gestation	1	26.66837344	absent	2	-0.849287892978619	0.796003613617234	-0.0504127611288823
38	13	13093	2012_13	17	2012	104	117	12.72	female	Zierolshofen	26.66837344	Intersect	Gestation	1	26.66837344	absent	4.12310562561766	-0.306711186390033	0.796003613617234	0.103811777934113
38	14	13967	2012_14	17	2012	104	118	13.1342857143	female	Zierolshofen	26.66837344	Intersect	Gestation	1	26.66837344	absent	4.12310562561766	-0.167237056519909	0.796003613617234	0.259107320756741
38	15	15345	2012_15	13	2012	104	119	13.5442857143	female	Zierolshofen	26.66837344	Intersect	Gestation	1	26.66837344	absent	3.60555127546399	0.052666091032759	0.796003613617234	0.412796357958663
38	16	12947	2012_16	15	2012	104	120	13.9414285714	female	Zierolshofen	26.66837344	Intersect	Gestation	1	26.66837344	absent	3.87298334620742	-0.330010068496484	0.796003613617234	0.561665878298466
38	17	9805	2012_17	15	2012	104	121	14.3271428571	female	Zierolshofen	26.66837344	Intersect	Gestation	1	26.66837344	absent	3.87298334620742	-0.831414777938054	0.796003613617234	0.706251383674711
38	18	11121	2012_18	34	2012	104	122	14.6971428571	female	Zierolshofen	26.66837344	Intersect	Lactation	1	26.66837344	absent	5.8309518948453	-0.621405676211413	0.796003613617234	0.844946368466688
38	19	6702	2012_19	4	2012	104	123	15.04	female	Zierolshofen	26.66837344	Intersect	Lactation	1	26.66837344	absent	2	-1.32659581339228	0.796003613617234	0.973466817710842
38	20	8065	2012_20	0	2012	104	124	15.3528571429	female	Zierolshofen	26.66837344	Intersect	Lactation	1	26.66837344	absent	0	-1.10908638660398	0.796003613617234	1.09074172764754
38	21	7590	2012_21	0	2012	104	125	15.6242857143	female	Zierolshofen	26.66837344	Intersect	Lactation	1	26.66837344	absent	0	-1.18488754414209	0.796003613617234	1.19248708327573
38	22	7737	2012_22	0	2012	104	126	15.8471428571	female	Zierolshofen	26.66837344	Intersect	Lactation	1	26.66837344	absent	0	-1.16142908065135	0.796003613617234	1.27602537525257
38	23	6619	2012_23	2	2012	104	127	16.0128571429	female	Zierolshofen	26.66837344	Intersect	Lactation	1	26.66837344	absent	1.4142135623731	-1.33984106828842	0.796003613617234	1.33814359241161
38	24	6775	2012_24	0	2012	104	128	16.1142857143	female	Zierolshofen	26.66837344	Intersect	Lactation	1	26.66837344	absent	0	-1.31494637233906	0.796003613617234	1.37616422529754
38	25	5696	2012_25	0	2012	104	129	16.1442857143	female	Zierolshofen	26.66837344	Intersect	Lactation	1	26.66837344	absent	0	-1.48713468598879	0.796003613617234	1.387409764605
38	26	8541	2012_26	0	2012	104	130	16.1057142857	female	Zierolshofen	26.66837344	Intersect	Lactation	1	26.66837344	absent	0	-1.03312564768157	0.796003613617234	1.37295121405613
38	27	8641	2012_27	0	2012	104	131	15.9971428571	female	Zierolshofen	26.66837344	Intersect	Lactation	1	26.66837344	absent	0	-1.0171675092525	0.796003613617234	1.33225307178986
38	28	7067	2012_28	0	2012	104	132	15.8242857143	female	Zierolshofen	26.66837344	Intersect	Lactation	1	26.66837344	absent	0	-1.26834860812616	0.796003613617234	1.26745734532545
38	29	7261	2012_29	0	2012	104	133	15.5942857143	female	Zierolshofen	26.66837344	Intersect	Rut	1	26.66837344	absent	0	-1.23738981957375	0.796003613617234	1.18124154396827
38	30	7569	2012_30	0	2012	104	134	15.3214285714	female	Zierolshofen	26.66837344	Intersect	Rut	1	26.66837344	absent	0	-1.18823875321219	0.796003613617234	1.07896068644152
38	31	7663	2012_31	0	2012	104	135	15.0071428571	female	Zierolshofen	26.66837344	Intersect	Rut	1	26.66837344	absent	0	-1.17323810308886	0.796003613617234	0.961150274643752
38	32	6691	2012_32	0	2012	104	136	14.6657142857	female	Zierolshofen	26.66837344	Intersect	Rut	1	26.66837344	absent	0	-1.32835120861948	0.796003613617234	0.833165327298157
38	33	8767	2012_33	0	2012	104	137	14.3	female	Zierolshofen	26.66837344	Intersect	Rut	1	26.66837344	absent	0	-0.997060254831863	0.796003613617234	0.696076848126886
38	34	3878	2012_34	0	2012	104	138	13.9171428571	female	Zierolshofen	26.66837344	Intersect	Diapause	1	26.66837344	absent	0	-1.77725364262939	0.796003613617234	0.552562346472789
38	35	8577	2012_35	0	2012	104	139	13.5228571429	female	Zierolshofen	26.66837344	Intersect	Diapause	1	26.66837344	absent	0	-1.02738071784711	0.796003613617234	0.404763829892617
38	36	8500	2012_36	0	2012	104	140	13.12	female	Zierolshofen	26.66837344	Intersect	Diapause	1	26.66837344	absent	0	-1.0396684844375	0.796003613617234	0.253752302033549
38	37	8106	2012_37	0	2012	104	141	12.7128571429	female	Zierolshofen	26.66837344	Intersect	Diapause	1	26.66837344	absent	0	-1.10254354984806	0.796003613617234	0.10113426859126
38	38	7737	2012_38	0	2012	104	142	12.3	female	Zierolshofen	26.66837344	Intersect	Diapause	1	26.66837344	absent	0	-1.16142908065135	0.796003613617234	-0.0536257723702945
38	39	8054	2012_39	0	2012	104	143	11.89	female	Zierolshofen	26.66837344	Intersect	Diapause	1	26.66837344	absent	0	-1.11084178183118	0.796003613617234	-0.207314809572216
38	40	8497	2012_40	0	2012	104	144	11.4771428571	female	Zierolshofen	26.66837344	Intersect	Diapause	1	26.66837344	absent	0	-1.04014722859037	0.796003613617234	-0.362074850533771
38	41	7598	2012_41	0	2012	104	145	11.0671428571	female	Zierolshofen	26.66837344	Intersect	Diapause	1	26.66837344	absent	0	-1.18361089306776	0.796003613617234	-0.515763887735693
38	42	6432	2012_42	0	2012	104	146	10.6642857143	female	Zierolshofen	26.66837344	Intersect	Diapause	1	26.66837344	absent	0	-1.36968278715079	0.796003613617234	-0.666775415557276
38	43	8111	2012_43	0	2012	104	147	10.27	female	Zierolshofen	26.66837344	Intersect	Diapause	1	26.66837344	absent	0	-1.1017456429266	0.796003613617234	-0.814573932174933
38	44	7097	2012_44	0	2012	104	148	9.88714285714	female	Zierolshofen	26.66837344	Intersect	Diapause	1	26.66837344	absent	0	-1.26356116659743	0.796003613617234	-0.958088433814035
38	45	8459	2012_45	0	2012	104	149	9.53	female	Zierolshofen	26.66837344	Intersect	Diapause	1	26.66837344	absent	0	-1.04621132119342	0.796003613617234	-1.09196390175889
38	46	5759	2012_46	0	2012	104	150	9.19285714286	female	Zierolshofen	26.66837344	Intersect	Diapause	1	26.66837344	absent	0	-1.47708105877847	0.796003613617234	-1.21834234349877
38	47	9339	2012_47	0	2012	104	151	8.9	female	Zierolshofen	26.66837344	Intersect	Diapause	1	26.66837344	absent	0	-0.905779703017548	0.796003613617234	-1.3281202272155
38	48	9307	2012_48	0	2012	104	152	8.64714285714	female	Zierolshofen	26.66837344	Intersect	Diapause	1	26.66837344	absent	0	-0.910886307314852	0.796003613617234	-1.42290405852229
38	49	8956	2012_49	2	2012	104	153	8.45714285714	female	Zierolshofen	26.66837344	Intersect	Diapause	1	26.66837344	absent	1.4142135623731	-0.966899373200909	0.796003613617234	-1.49412580746952
38	50	7693	2012_50	0	2012	104	154	8.33571428571	female	Zierolshofen	26.66837344	Intersect	Diapause	1	26.66837344	absent	0	-1.16845066156014	0.796003613617234	-1.53964346657167
38	51	8139	2012_51	0	2012	104	155	8.28571428571	female	Zierolshofen	26.66837344	Intersect	Diapause	1	26.66837344	absent	0	-1.09727736416646	0.796003613617234	-1.5583860320841
38	52	6753	2012_52	0	2012	104	156	8.31875	female	Zierolshofen	26.66837344	Intersect	Diapause	1	26.66837344	absent	0	-1.31845716279345	0.796003613617234	-1.54600255129749
38	1	4881	2013_1	0	2013	156	157	8.43857142857	female	Zierolshofen	26.66837344	Intersect	Gestation	1	26.66837344	absent	0	-1.61719351418576	0.796003613617234	-1.50108733180217
39	1	2387	2012_1	4	2012	104	105	8.43857142857	male	Zierolshofen	27.369463	Intersect	Gestation	1	27.369463	absent	2	-2.01518948660691	0.865201297127139	-1.50108733180217
39	5	7090	2012_5	6	2012	104	109	9.5	male	Zierolshofen	27.369463	Intersect	Gestation	1	27.369463	absent	2.44948974278318	-1.26467823628747	0.865201297127139	-1.10320944106635
39	6	19217	2012_6	25	2012	104	110	9.86	male	Zierolshofen	27.369463	Intersect	Gestation	1	27.369463	absent	5	0.670565211006583	0.865201297127139	-0.968262969376855
39	7	11672	2012_7	22	2012	104	111	10.2457142857	male	Zierolshofen	27.369463	Intersect	Gestation	1	27.369463	absent	4.69041575982343	-0.533476333467204	0.865201297127139	-0.82367746400061
39	8	13237	2012_8	18	2012	104	112	10.6442857143	male	Zierolshofen	27.369463	Intersect	Gestation	1	27.369463	absent	4.24264068711928	-0.283731467052164	0.865201297127139	-0.674272441762248
39	9	14650	2012_9	19	2012	104	113	11.0528571429	male	Zierolshofen	27.369463	Intersect	Gestation	1	27.369463	absent	4.35889894354067	-0.0582429710493195	0.865201297127139	-0.5211189064214
39	10	14683	2012_10	19	2012	104	114	11.47	male	Zierolshofen	27.369463	Intersect	Gestation	1	27.369463	absent	4.35889894354067	-0.0529767853677244	0.865201297127139	-0.364752359876624
39	11	16676	2012_11	16	2012	104	115	11.89	male	Zierolshofen	27.369463	Intersect	Gestation	1	27.369463	absent	4	0.265068913523761	0.865201297127139	-0.207314809572216
39	12	16171	2012_12	2	2012	104	116	12.3085714286	male	Zierolshofen	27.369463	Intersect	Gestation	1	27.369463	absent	1.4142135623731	0.184480314456927	0.865201297127139	-0.0504127611288823
39	13	22192	2012_13	4	2012	104	117	12.72	male	Zierolshofen	27.369463	Intersect	Gestation	1	27.369463	absent	2	1.1453198292716	0.865201297127139	0.103811777934113
39	14	21625	2012_14	4	2012	104	118	13.1342857143	male	Zierolshofen	27.369463	Intersect	Gestation	1	27.369463	absent	2	1.05483718437873	0.865201297127139	0.259107320756741
39	15	21652	2012_15	4	2012	104	119	13.5442857143	male	Zierolshofen	27.369463	Intersect	Gestation	1	27.369463	absent	2	1.05914588175458	0.865201297127139	0.412796357958663
39	16	23449	2012_16	4	2012	104	120	13.9414285714	male	Zierolshofen	27.369463	Intersect	Gestation	1	27.369463	absent	2	1.34591362932508	0.865201297127139	0.561665878298466
39	17	20697	2012_17	4	2012	104	121	14.3271428571	male	Zierolshofen	27.369463	Intersect	Gestation	1	27.369463	absent	2	0.906745659756909	0.865201297127139	0.706251383674711
39	18	19411	2012_18	4	2012	104	122	14.6971428571	male	Zierolshofen	27.369463	Intersect	Lactation	1	27.369463	absent	2	0.701523999558991	0.865201297127139	0.844946368466688
39	19	22110	2012_19	10	2012	104	123	15.04	male	Zierolshofen	27.369463	Intersect	Lactation	1	27.369463	absent	3.16227766016838	1.13223415575975	0.865201297127139	0.973466817710842
39	20	18266	2012_20	20	2012	104	124	15.3528571429	male	Zierolshofen	27.369463	Intersect	Lactation	1	27.369463	absent	4.47213595499958	0.51880331454607	0.865201297127139	1.09074172764754
39	21	13538	2012_21	6	2012	104	125	15.6242857143	male	Zierolshofen	27.369463	Intersect	Lactation	1	27.369463	absent	2.44948974278318	-0.235697470380645	0.865201297127139	1.19248708327573
39	22	16859	2012_22	8	2012	104	126	15.8471428571	male	Zierolshofen	27.369463	Intersect	Lactation	1	27.369463	absent	2.82842712474619	0.29427230684897	0.865201297127139	1.27602537525257
39	23	17619	2012_23	52	2012	104	127	16.0128571429	male	Zierolshofen	27.369463	Intersect	Lactation	1	27.369463	absent	7.21110255092798	0.415554158909948	0.865201297127139	1.33814359241161
39	24	19612	2012_24	32	2012	104	128	16.1142857143	male	Zierolshofen	27.369463	Intersect	Lactation	1	27.369463	absent	5.65685424949238	0.733599857801434	0.865201297127139	1.37616422529754
39	25	17671	2012_25	30	2012	104	129	16.1442857143	male	Zierolshofen	27.369463	Intersect	Lactation	1	27.369463	absent	5.47722557505166	0.423852390893068	0.865201297127139	1.387409764605
39	26	17156	2012_26	31	2012	104	130	16.1057142857	male	Zierolshofen	27.369463	Intersect	Lactation	1	27.369463	absent	5.56776436283002	0.341667977983326	0.865201297127139	1.37295121405613
39	27	17732	2012_27	29	2012	104	131	15.9971428571	male	Zierolshofen	27.369463	Intersect	Lactation	1	27.369463	absent	5.3851648071345	0.433586855334804	0.865201297127139	1.33225307178986
39	28	20027	2012_28	19	2012	104	132	15.8242857143	male	Zierolshofen	27.369463	Intersect	Lactation	1	27.369463	absent	4.35889894354067	0.799826132282099	0.865201297127139	1.26745734532545
39	29	20212	2012_29	12	2012	104	133	15.5942857143	male	Zierolshofen	27.369463	Intersect	Rut	1	27.369463	absent	3.46410161513775	0.82934868837589	0.865201297127139	1.18124154396827
39	30	40568	2012_30	35	2012	104	134	15.3214285714	male	Zierolshofen	27.369463	Intersect	Rut	1	27.369463	absent	5.91607978309962	4.07778734699861	0.865201297127139	1.07896068644152
39	31	30475	2012_31	12	2012	104	135	15.0071428571	male	Zierolshofen	27.369463	Intersect	Rut	1	27.369463	absent	3.46410161513775	2.46713243535196	0.865201297127139	0.961150274643752
39	32	24128	2012_32	20	2012	104	136	14.6657142857	male	Zierolshofen	27.369463	Intersect	Rut	1	27.369463	absent	4.47213595499958	1.45426938925851	0.865201297127139	0.833165327298157
39	33	17141	2012_33	16	2012	104	137	14.3	male	Zierolshofen	27.369463	Intersect	Rut	1	27.369463	absent	4	0.339274257218965	0.865201297127139	0.696076848126886
39	34	7613	2012_34	2	2012	104	138	13.9171428571	male	Zierolshofen	27.369463	Intersect	Diapause	1	27.369463	absent	1.4142135623731	-1.1812171723034	0.865201297127139	0.552562346472789
39	35	18552	2012_35	6	2012	104	139	13.5228571429	male	Zierolshofen	27.369463	Intersect	Diapause	1	27.369463	absent	2.44948974278318	0.564443590453228	0.865201297127139	0.404763829892617
39	36	16855	2012_36	0	2012	104	140	13.12	male	Zierolshofen	27.369463	Intersect	Diapause	1	27.369463	absent	0	0.293633981311807	0.865201297127139	0.253752302033549
39	37	20697	2012_37	2	2012	104	141	12.7128571429	male	Zierolshofen	27.369463	Intersect	Diapause	1	27.369463	absent	1.4142135623731	0.906745659756909	0.865201297127139	0.10113426859126
39	38	21287	2012_38	6	2012	104	142	12.3	male	Zierolshofen	27.369463	Intersect	Diapause	1	27.369463	absent	2.44948974278318	1.00089867648846	0.865201297127139	-0.0536257723702945
39	39	21635	2012_39	10	2012	104	143	11.89	male	Zierolshofen	27.369463	Intersect	Diapause	1	27.369463	absent	3.16227766016838	1.05643299822164	0.865201297127139	-0.207314809572216
39	40	23743	2012_40	16	2012	104	144	11.4771428571	male	Zierolshofen	27.369463	Intersect	Diapause	1	27.369463	absent	4	1.39283055630656	0.865201297127139	-0.362074850533771
39	41	18700	2012_41	2	2012	104	145	11.0671428571	male	Zierolshofen	27.369463	Intersect	Diapause	1	27.369463	absent	1.4142135623731	0.58806163532826	0.865201297127139	-0.515763887735693
39	42	25331	2012_42	20	2012	104	146	10.6642857143	male	Zierolshofen	27.369463	Intersect	Diapause	1	27.369463	absent	4.47213595499958	1.64624579456029	0.865201297127139	-0.666775415557276
39	43	23412	2012_43	20	2012	104	147	10.27	male	Zierolshofen	27.369463	Intersect	Diapause	1	27.369463	absent	4.47213595499958	1.34000911810632	0.865201297127139	-0.814573932174933
39	44	23997	2012_44	13	2012	104	148	9.88714285714	male	Zierolshofen	27.369463	Intersect	Diapause	1	27.369463	absent	3.60555127546399	1.43336422791642	0.865201297127139	-0.958088433814035
39	45	23416	2012_45	17	2012	104	149	9.53	male	Zierolshofen	27.369463	Intersect	Diapause	1	27.369463	absent	4.12310562561766	1.34064744364349	0.865201297127139	-1.09196390175889
39	46	24373	2012_46	15	2012	104	150	9.19285714286	male	Zierolshofen	27.369463	Intersect	Diapause	1	27.369463	absent	3.87298334620742	1.49336682840974	0.865201297127139	-1.21834234349877
39	47	22535	2012_47	13	2012	104	151	8.9	male	Zierolshofen	27.369463	Intersect	Diapause	1	27.369463	absent	3.60555127546399	1.20005624408333	0.865201297127139	-1.3281202272155
39	48	22524	2012_48	11	2012	104	152	8.64714285714	male	Zierolshofen	27.369463	Intersect	Diapause	1	27.369463	absent	3.3166247903554	1.19830084885613	0.865201297127139	-1.42290405852229
39	49	17234	2012_49	8	2012	104	153	8.45714285714	male	Zierolshofen	27.369463	Intersect	Diapause	1	27.369463	absent	2.82842712474619	0.354115325958005	0.865201297127139	-1.49412580746952
39	50	16870	2012_50	8	2012	104	154	8.33571428571	male	Zierolshofen	27.369463	Intersect	Diapause	1	27.369463	absent	2.82842712474619	0.296027702076169	0.865201297127139	-1.53964346657167
39	51	18994	2012_51	10	2012	104	155	8.28571428571	male	Zierolshofen	27.369463	Intersect	Diapause	1	27.369463	absent	3.16227766016838	0.634978562309744	0.865201297127139	-1.5583860320841
39	52	16197	2012_52	8	2012	104	156	8.31875	male	Zierolshofen	27.369463	Intersect	Diapause	1	27.369463	absent	2.82842712474619	0.188629430448487	0.865201297127139	-1.54600255129749
39	1	12632	2013_1	2	2013	156	157	8.43857142857	male	Zierolshofen	27.369463	Intersect	Gestation	1	27.369463	absent	1.4142135623731	-0.380278204548074	0.865201297127139	-1.50108733180217
39	2	17909	2013_2	10	2013	156	158	8.61857142857	male	Zierolshofen	27.369463	Intersect	Gestation	1	27.369463	absent	3.16227766016838	0.461832760354269	0.865201297127139	-1.43361409595743
39	3	17891	2013_3	14	2013	156	159	8.87142857143	male	Zierolshofen	27.369463	Intersect	Gestation	1	27.369463	present	3.74165738677394	0.458960295437035	0.865201297127139	-1.33883026465064
39	4	14452	2013_4	9	2013	156	160	9.16571428571	male	Zierolshofen	27.369463	Intersect	Gestation	1	27.369463	present	3	-0.0898400851388901	0.865201297127139	-1.22851687906534
39	5	13525	2013_5	3	2013	156	161	9.5	male	Zierolshofen	27.369463	Intersect	Gestation	1	27.369463	present	1.73205080756888	-0.237772028376425	0.865201297127139	-1.10320944106635
39	6	16339	2013_6	1	2013	156	162	9.86	male	Zierolshofen	27.369463	Intersect	Gestation	1	27.369463	present	1	0.211289987017775	0.865201297127139	-0.968262969376855
39	7	14967	2013_7	0	2013	156	163	10.2457142857	male	Zierolshofen	27.369463	Intersect	Gestation	1	27.369463	present	0	-0.00765567222914845	0.865201297127139	-0.82367746400061
39	8	18756	2013_8	4	2013	156	164	10.6442857143	male	Zierolshofen	27.369463	Intersect	Gestation	1	27.369463	present	2	0.596998192848543	0.865201297127139	-0.674272441762248
39	9	16015	2013_9	8	2013	156	165	11.0528571429	male	Zierolshofen	27.369463	Intersect	Gestation	1	27.369463	present	2.82842712474619	0.159585618507568	0.865201297127139	-0.5211189064214
39	10	14585	2013_10	2	2013	156	166	11.47	male	Zierolshofen	27.369463	Intersect	Gestation	1	27.369463	present	1.4142135623731	-0.0686157610282189	0.865201297127139	-0.364752359876624
39	11	18516	2013_11	8	2013	156	167	11.89	male	Zierolshofen	27.369463	Intersect	Gestation	1	27.369463	present	2.82842712474619	0.55869866061876	0.865201297127139	-0.207314809572216
39	12	19767	2013_12	10	2013	156	168	12.3085714286	male	Zierolshofen	27.369463	Intersect	Gestation	1	27.369463	present	3.16227766016838	0.758334972366501	0.865201297127139	-0.0504127611288823
39	13	20748	2013_13	20	2013	156	169	12.72	male	Zierolshofen	27.369463	Intersect	Gestation	1	27.369463	present	4.47213595499958	0.914884310355737	0.865201297127139	0.103811777934113
39	14	11147	2013_14	16	2013	156	170	13.1342857143	male	Zierolshofen	27.369463	Intersect	Gestation	1	27.369463	present	4	-0.617256560219853	0.865201297127139	0.259107320756741
39	15	8128	2013_15	4	2013	156	171	13.5442857143	male	Zierolshofen	27.369463	Intersect	Gestation	1	27.369463	present	2	-1.09903275939366	0.865201297127139	0.412796357958663
39	16	22372	2013_16	32	2013	156	172	13.9414285714	male	Zierolshofen	27.369463	Intersect	Gestation	1	27.369463	present	5.65685424949238	1.17404447844393	0.865201297127139	0.561665878298466
39	17	20756	2013_17	18	2013	156	173	14.3271428571	male	Zierolshofen	27.369463	Intersect	Gestation	1	27.369463	present	4.24264068711928	0.916160961430063	0.865201297127139	0.706251383674711
39	18	18310	2013_18	27	2013	156	174	14.6971428571	male	Zierolshofen	27.369463	Intersect	Lactation	1	27.369463	present	5.19615242270663	0.525824895454864	0.865201297127139	0.844946368466688
39	19	16883	2013_19	19	2013	156	175	15.04	male	Zierolshofen	27.369463	Intersect	Lactation	1	27.369463	present	4.35889894354067	0.298102260071948	0.865201297127139	0.973466817710842
39	20	20090	2013_20	25	2013	156	176	15.3528571429	male	Zierolshofen	27.369463	Intersect	Lactation	1	27.369463	present	5	0.809879759492417	0.865201297127139	1.09074172764754
39	21	17695	2013_21	17	2013	156	177	15.6242857143	male	Zierolshofen	27.369463	Intersect	Lactation	1	27.369463	present	4.12310562561766	0.427682344116046	0.865201297127139	1.19248708327573
39	22	18125	2013_22	20	2013	156	178	15.8471428571	male	Zierolshofen	27.369463	Intersect	Lactation	1	27.369463	present	4.47213595499958	0.496302339361073	0.865201297127139	1.27602537525257
39	23	12133	2013_23	27	2013	156	179	16.0128571429	male	Zierolshofen	27.369463	Intersect	Lactation	1	27.369463	present	5.19615242270663	-0.459909315309163	0.865201297127139	1.33814359241161
39	24	11297	2013_24	27	2013	156	180	16.1142857143	male	Zierolshofen	27.369463	Intersect	Lactation	1	27.369463	present	5.19615242270663	-0.593319352576239	0.865201297127139	1.37616422529754
39	25	12435	2013_25	30	2013	156	181	16.1442857143	male	Zierolshofen	27.369463	Intersect	Lactation	1	27.369463	present	5.47722557505166	-0.411715737253354	0.865201297127139	1.387409764605
39	26	15981	2013_26	19	2013	156	182	16.1057142857	male	Zierolshofen	27.369463	Intersect	Lactation	1	27.369463	present	4.35889894354067	0.154159851441683	0.865201297127139	1.37295121405613
39	27	15044	2013_27	33	2013	156	183	15.9971428571	male	Zierolshofen	27.369463	Intersect	Lactation	1	27.369463	present	5.74456264653803	0.0046320943612401	0.865201297127139	1.33225307178986
39	28	15281	2013_28	24	2013	156	184	15.8242857143	male	Zierolshofen	27.369463	Intersect	Lactation	1	27.369463	present	4.89897948556636	0.0424528824381503	0.865201297127139	1.26745734532545
39	29	19725	2013_29	24	2013	156	185	15.5942857143	male	Zierolshofen	27.369463	Intersect	Rut	1	27.369463	present	4.89897948556636	0.751632554226289	0.865201297127139	1.18124154396827
39	30	5065	2013_30	4	2013	156	186	15.3214285714	male	Zierolshofen	27.369463	Intersect	Rut	1	27.369463	present	2	-1.58783053947626	0.865201297127139	1.07896068644152
43	1	1524	2012_1	2	2012	104	105	8.43857142857	female	Stetten	34.74503025	Intersect	Gestation	1	34.74503025	absent	1.4142135623731	-2.15290822124984	1.59317129895047	-1.50108733180217
43	6	5751	2012_6	5	2012	104	110	9.86	female	Stetten	34.74503025	Intersect	Gestation	1	34.74503025	absent	2.23606797749979	-1.4783577098528	1.59317129895047	-0.968262969376855
43	7	9440	2012_7	7	2012	104	111	10.2457142857	female	Stetten	34.74503025	Intersect	Gestation	1	34.74503025	absent	2.64575131106459	-0.889661983204181	1.59317129895047	-0.82367746400061
43	8	9871	2012_8	10	2012	104	112	10.6442857143	female	Stetten	34.74503025	Intersect	Gestation	1	34.74503025	absent	3.16227766016838	-0.820882406574863	1.59317129895047	-0.674272441762248
43	9	11947	2012_9	18	2012	104	113	11.0528571429	female	Stetten	34.74503025	Intersect	Gestation	1	34.74503025	absent	4.24264068711928	-0.489591452787245	1.59317129895047	-0.5211189064214
43	10	12746	2012_10	17	2012	104	114	11.47	female	Stetten	34.74503025	Intersect	Gestation	1	34.74503025	absent	4.12310562561766	-0.362085926738927	1.59317129895047	-0.364752359876624
43	11	13992	2012_11	16	2012	104	115	11.89	female	Stetten	34.74503025	Intersect	Gestation	1	34.74503025	absent	4	-0.16324752191264	1.59317129895047	-0.207314809572216
43	12	11425	2012_12	16	2012	104	116	12.3085714286	female	Stetten	34.74503025	Intersect	Gestation	1	34.74503025	absent	4	-0.572892935387022	1.59317129895047	-0.0504127611288823
43	13	9905	2012_13	28	2012	104	117	12.72	female	Stetten	34.74503025	Intersect	Gestation	1	34.74503025	absent	5.29150262212918	-0.815456639508978	1.59317129895047	0.103811777934113
43	14	9328	2012_14	26	2012	104	118	13.1342857143	female	Stetten	34.74503025	Intersect	Gestation	1	34.74503025	absent	5.09901951359278	-0.907535098244746	1.59317129895047	0.259107320756741
43	15	9067	2012_15	34	2012	104	119	13.5442857143	female	Stetten	34.74503025	Intersect	Gestation	1	34.74503025	absent	5.8309518948453	-0.949185839544635	1.59317129895047	0.412796357958663
43	16	10355	2012_16	40	2012	104	120	13.9414285714	female	Stetten	34.74503025	Intersect	Gestation	1	34.74503025	absent	6.32455532033676	-0.743645016578135	1.59317129895047	0.561665878298466
43	17	10017	2012_17	38	2012	104	121	14.3271428571	female	Stetten	34.74503025	Intersect	Gestation	1	34.74503025	absent	6.16441400296898	-0.797583524468412	1.59317129895047	0.706251383674711
43	18	8609	2012_18	17	2012	104	122	14.6971428571	female	Stetten	34.74503025	Intersect	Lactation	1	34.74503025	absent	4.12310562561766	-1.0222741135498	1.59317129895047	0.844946368466688
43	19	8494	2012_19	18	2012	104	123	15.04	female	Stetten	34.74503025	Intersect	Lactation	1	34.74503025	absent	4.24264068711928	-1.04062597274324	1.59317129895047	0.973466817710842
43	20	8113	2012_20	6	2012	104	124	15.3528571429	female	Stetten	34.74503025	Intersect	Lactation	1	34.74503025	absent	2.44948974278318	-1.10142648015802	1.59317129895047	1.09074172764754
43	21	6849	2012_21	0	2012	104	125	15.6242857143	female	Stetten	34.74503025	Intersect	Lactation	1	34.74503025	absent	0	-1.30313734990154	1.59317129895047	1.19248708327573
43	22	8376	2012_22	8	2012	104	126	15.8471428571	female	Stetten	34.74503025	Intersect	Lactation	1	34.74503025	absent	2.82842712474619	-1.05945657608955	1.59317129895047	1.27602537525257
43	23	8820	2012_23	12	2012	104	127	16.0128571429	female	Stetten	34.74503025	Intersect	Lactation	1	34.74503025	absent	3.46410161513775	-0.988602441464453	1.59317129895047	1.33814359241161
43	24	8701	2012_24	20	2012	104	128	16.1142857143	female	Stetten	34.74503025	Intersect	Lactation	1	34.74503025	absent	4.47213595499958	-1.00759262619505	1.59317129895047	1.37616422529754
43	25	8937	2012_25	6	2012	104	129	16.1442857143	female	Stetten	34.74503025	Intersect	Lactation	1	34.74503025	absent	2.44948974278318	-0.969931419502434	1.59317129895047	1.387409764605
43	26	8237	2012_26	12	2012	104	130	16.1057142857	female	Stetten	34.74503025	Intersect	Lactation	1	34.74503025	absent	3.46410161513775	-1.08163838850597	1.59317129895047	1.37295121405613
43	27	6197	2012_27	10	2012	104	131	15.9971428571	female	Stetten	34.74503025	Intersect	Lactation	1	34.74503025	absent	3.16227766016838	-1.40718441245912	1.59317129895047	1.33225307178986
43	28	5492	2012_28	2	2012	104	132	15.8242857143	female	Stetten	34.74503025	Intersect	Lactation	1	34.74503025	absent	1.4142135623731	-1.5196892883841	1.59317129895047	1.26745734532545
43	29	6717	2012_29	6	2012	104	133	15.5942857143	female	Stetten	34.74503025	Intersect	Rut	1	34.74503025	absent	2.44948974278318	-1.32420209262792	1.59317129895047	1.18124154396827
43	30	4951	2012_30	6	2012	104	134	15.3214285714	female	Stetten	34.74503025	Intersect	Rut	1	34.74503025	absent	2.44948974278318	-1.6060228172854	1.59317129895047	1.07896068644152
43	31	5364	2012_31	8	2012	104	135	15.0071428571	female	Stetten	34.74503025	Intersect	Rut	1	34.74503025	absent	2.82842712474619	-1.54011570557332	1.59317129895047	0.961150274643752
43	32	5554	2012_32	12	2012	104	136	14.6657142857	female	Stetten	34.74503025	Intersect	Rut	1	34.74503025	absent	3.46410161513775	-1.50979524255808	1.59317129895047	0.833165327298157
43	33	4965	2012_33	8	2012	104	137	14.3	female	Stetten	34.74503025	Intersect	Rut	1	34.74503025	absent	2.82842712474619	-1.60378867790533	1.59317129895047	0.696076848126886
43	34	4929	2012_34	3	2012	104	138	13.9171428571	female	Stetten	34.74503025	Intersect	Diapause	1	34.74503025	absent	1.73205080756888	-1.6095336077398	1.59317129895047	0.552562346472789
43	35	5898	2012_35	24	2012	104	139	13.5228571429	female	Stetten	34.74503025	Intersect	Diapause	1	34.74503025	absent	4.89897948556636	-1.45489924636205	1.59317129895047	0.404763829892617
43	36	6620	2012_36	17	2012	104	140	13.12	female	Stetten	34.74503025	Intersect	Diapause	1	34.74503025	absent	4.12310562561766	-1.33968148690413	1.59317129895047	0.253752302033549
43	37	5297	2012_37	4	2012	104	141	12.7128571429	female	Stetten	34.74503025	Intersect	Diapause	1	34.74503025	absent	2	-1.5508076583208	1.59317129895047	0.10113426859126
43	38	6684	2012_38	4	2012	104	142	12.3	female	Stetten	34.74503025	Intersect	Diapause	1	34.74503025	absent	2	-1.32946827830952	1.59317129895047	-0.0536257723702945
43	39	5189	2012_39	1	2012	104	143	11.89	female	Stetten	34.74503025	Intersect	Diapause	1	34.74503025	absent	1	-1.5680424478242	1.59317129895047	-0.207314809572216
43	40	9082	2012_40	8	2012	104	144	11.4771428571	female	Stetten	34.74503025	Intersect	Diapause	1	34.74503025	absent	2.82842712474619	-0.946792118780273	1.59317129895047	-0.362074850533771
43	41	10617	2012_41	23	2012	104	145	11.0671428571	female	Stetten	34.74503025	Intersect	Diapause	1	34.74503025	absent	4.79583152331272	-0.701834693893956	1.59317129895047	-0.515763887735693
43	42	9323	2012_42	11	2012	104	146	10.6642857143	female	Stetten	34.74503025	Intersect	Diapause	1	34.74503025	absent	3.3166247903554	-0.9083330051662	1.59317129895047	-0.666775415557276
43	43	9055	2012_43	14	2012	104	147	10.27	female	Stetten	34.74503025	Intersect	Diapause	1	34.74503025	absent	3.74165738677394	-0.951100816156124	1.59317129895047	-0.814573932174933
43	44	10333	2012_44	7	2012	104	148	9.88714285714	female	Stetten	34.74503025	Intersect	Diapause	1	34.74503025	absent	2.64575131106459	-0.747155807032532	1.59317129895047	-0.958088433814035
43	45	10892	2012_45	16	2012	104	149	9.53	female	Stetten	34.74503025	Intersect	Diapause	1	34.74503025	absent	4	-0.657949813213997	1.59317129895047	-1.09196390175889
43	46	12605	2012_46	16	2012	104	150	9.19285714286	female	Stetten	34.74503025	Intersect	Diapause	1	34.74503025	absent	4	-0.384586901923924	1.59317129895047	-1.21834234349877
43	47	11005	2012_47	2	2012	104	151	8.9	female	Stetten	34.74503025	Intersect	Diapause	1	34.74503025	absent	1.4142135623731	-0.639917116789141	1.59317129895047	-1.3281202272155
43	48	14286	2012_48	10	2012	104	152	8.64714285714	female	Stetten	34.74503025	Intersect	Diapause	1	34.74503025	absent	3.16227766016838	-0.116330594931156	1.59317129895047	-1.42290405852229
43	49	12484	2012_49	6	2012	104	153	8.45714285714	female	Stetten	34.74503025	Intersect	Diapause	1	34.74503025	absent	2.44948974278318	-0.403896249423106	1.59317129895047	-1.49412580746952
43	50	10668	2012_50	8	2012	104	154	8.33571428571	female	Stetten	34.74503025	Intersect	Diapause	1	34.74503025	absent	2.82842712474619	-0.693696043295127	1.59317129895047	-1.53964346657167
43	51	12173	2012_51	12	2012	104	155	8.28571428571	female	Stetten	34.74503025	Intersect	Diapause	1	34.74503025	absent	3.46410161513775	-0.453526059937533	1.59317129895047	-1.5583860320841
43	52	10592	2012_52	6	2012	104	156	8.31875	female	Stetten	34.74503025	Intersect	Diapause	1	34.74503025	absent	2.44948974278318	-0.705824228501225	1.59317129895047	-1.54600255129749
43	1	9361	2013_1	6	2013	156	157	8.43857142857	female	Stetten	34.74503025	Intersect	Gestation	1	34.74503025	absent	2.44948974278318	-0.902268912563151	1.59317129895047	-1.50108733180217
43	2	9215	2013_2	3	2013	156	158	8.61857142857	female	Stetten	34.74503025	Intersect	Gestation	1	34.74503025	absent	1.73205080756888	-0.925567794669602	1.59317129895047	-1.43361409595743
43	3	9456	2013_3	8	2013	156	159	8.87142857143	female	Stetten	34.74503025	Intersect	Gestation	1	34.74503025	absent	2.82842712474619	-0.887108681055529	1.59317129895047	-1.33883026465064
43	4	10337	2013_4	5	2013	156	160	9.16571428571	female	Stetten	34.74503025	Intersect	Gestation	1	34.74503025	absent	2.23606797749979	-0.746517481495369	1.59317129895047	-1.22851687906534
43	5	9969	2013_5	8	2013	156	161	9.5	female	Stetten	34.74503025	Intersect	Gestation	1	34.74503025	absent	2.82842712474619	-0.805243430914369	1.59317129895047	-1.10320944106635
43	6	11210	2013_6	8	2013	156	162	9.86	female	Stetten	34.74503025	Intersect	Gestation	1	34.74503025	absent	2.82842712474619	-0.607202933009535	1.59317129895047	-0.968262969376855
43	7	9790	2013_7	20	2013	156	163	10.2457142857	female	Stetten	34.74503025	Intersect	Gestation	1	34.74503025	absent	4.47213595499958	-0.833808498702415	1.59317129895047	-0.82367746400061
43	8	7831	2013_8	4	2013	156	164	10.6442857143	female	Stetten	34.74503025	Intersect	Gestation	1	34.74503025	absent	2	-1.14642843052801	1.59317129895047	-0.674272441762248
45	6	5907	2012_6	4	2012	104	110	9.86	male	Sand	52.38893546	Intersect	Gestation	0.512	26.82313495	absent	2	-1.45346301390344	0.811278606427703	-0.968262969376855
45	6	5907	2012_6	4	2012	104	110	9.86	male	Sand	52.38893546	Intersect	Gestation	0.512	26.82313495	absent	2	-1.45346301390344	0.811278606427703	-0.968262969376855
45	7	25031	2012_7	15	2012	104	111	10.2457142857	male	Sand	52.38893546	Intersect	Gestation	0.512	26.82313495	absent	3.87298334620742	1.59837137927306	0.811278606427703	-0.82367746400061
45	7	25031	2012_7	15	2012	104	111	10.2457142857	male	Sand	52.38893546	Intersect	Gestation	0.512	26.82313495	absent	3.87298334620742	1.59837137927306	0.811278606427703	-0.82367746400061
45	8	18594	2012_8	8	2012	104	112	10.6442857143	male	Sand	52.38893546	Intersect	Gestation	0.512	26.82313495	absent	2.82842712474619	0.571146008593439	0.811278606427703	-0.674272441762248
45	8	18594	2012_8	8	2012	104	112	10.6442857143	male	Sand	52.38893546	Intersect	Gestation	0.512	26.82313495	absent	2.82842712474619	0.571146008593439	0.811278606427703	-0.674272441762248
45	9	17942	2012_9	6	2012	104	113	11.0528571429	male	Sand	52.38893546	Intersect	Gestation	0.512	26.82313495	absent	2.44948974278318	0.467098946035864	0.811278606427703	-0.5211189064214
45	9	17942	2012_9	6	2012	104	113	11.0528571429	male	Sand	52.38893546	Intersect	Gestation	0.512	26.82313495	absent	2.44948974278318	0.467098946035864	0.811278606427703	-0.5211189064214
45	10	18779	2012_10	11	2012	104	114	11.47	male	Sand	52.38893546	Intersect	Gestation	0.512	26.82313495	absent	3.3166247903554	0.60066856468723	0.811278606427703	-0.364752359876624
45	10	18779	2012_10	11	2012	104	114	11.47	male	Sand	52.38893546	Intersect	Gestation	0.512	26.82313495	absent	3.3166247903554	0.60066856468723	0.811278606427703	-0.364752359876624
45	11	22295	2012_11	11	2012	104	115	11.89	male	Sand	52.38893546	Intersect	Gestation	0.512	26.82313495	absent	3.3166247903554	1.16175671185354	0.811278606427703	-0.207314809572216
45	11	22295	2012_11	11	2012	104	115	11.89	male	Sand	52.38893546	Intersect	Gestation	0.512	26.82313495	absent	3.3166247903554	1.16175671185354	0.811278606427703	-0.207314809572216
45	12	20097	2012_12	15	2012	104	116	12.3085714286	male	Sand	52.38893546	Intersect	Gestation	0.512	26.82313495	absent	3.87298334620742	0.810996829182452	0.811278606427703	-0.0504127611288823
45	12	20097	2012_12	15	2012	104	116	12.3085714286	male	Sand	52.38893546	Intersect	Gestation	0.512	26.82313495	absent	3.87298334620742	0.810996829182452	0.811278606427703	-0.0504127611288823
45	13	22268	2012_13	24	2012	104	117	12.72	male	Sand	52.38893546	Intersect	Gestation	0.512	26.82313495	absent	4.89897948556636	1.15744801447769	0.811278606427703	0.103811777934113
45	13	22268	2012_13	24	2012	104	117	12.72	male	Sand	52.38893546	Intersect	Gestation	0.512	26.82313495	absent	4.89897948556636	1.15744801447769	0.811278606427703	0.103811777934113
45	14	23967	2012_14	25	2012	104	118	13.1342857143	male	Sand	52.38893546	Intersect	Gestation	0.512	26.82313495	absent	5	1.4285767863877	0.811278606427703	0.259107320756741
45	14	23967	2012_14	25	2012	104	118	13.1342857143	male	Sand	52.38893546	Intersect	Gestation	0.512	26.82313495	absent	5	1.4285767863877	0.811278606427703	0.259107320756741
45	15	25571	2012_15	15	2012	104	119	13.5442857143	male	Sand	52.38893546	Intersect	Gestation	0.512	26.82313495	absent	3.87298334620742	1.68454532679007	0.811278606427703	0.412796357958663
45	15	25571	2012_15	15	2012	104	119	13.5442857143	male	Sand	52.38893546	Intersect	Gestation	0.512	26.82313495	absent	3.87298334620742	1.68454532679007	0.811278606427703	0.412796357958663
45	16	22436	2012_16	10	2012	104	120	13.9414285714	male	Sand	52.38893546	Intersect	Gestation	0.512	26.82313495	absent	3.16227766016838	1.18425768703854	0.811278606427703	0.561665878298466
45	16	22436	2012_16	10	2012	104	120	13.9414285714	male	Sand	52.38893546	Intersect	Gestation	0.512	26.82313495	absent	3.16227766016838	1.18425768703854	0.811278606427703	0.561665878298466
45	17	22077	2012_17	14	2012	104	121	14.3271428571	male	Sand	52.38893546	Intersect	Gestation	0.512	26.82313495	absent	3.74165738677394	1.12696797007816	0.811278606427703	0.706251383674711
45	17	22077	2012_17	14	2012	104	121	14.3271428571	male	Sand	52.38893546	Intersect	Gestation	0.512	26.82313495	absent	3.74165738677394	1.12696797007816	0.811278606427703	0.706251383674711
45	18	23327	2012_18	8	2012	104	122	14.6971428571	male	Sand	52.38893546	Intersect	Lactation	0.512	26.82313495	absent	2.82842712474619	1.32644470044161	0.811278606427703	0.844946368466688
45	18	23327	2012_18	8	2012	104	122	14.6971428571	male	Sand	52.38893546	Intersect	Lactation	0.512	26.82313495	absent	2.82842712474619	1.32644470044161	0.811278606427703	0.844946368466688
45	19	21944	2012_19	6	2012	104	123	15.04	male	Sand	52.38893546	Intersect	Lactation	0.512	26.82313495	absent	2.44948974278318	1.10574364596749	0.811278606427703	0.973466817710842
45	19	21944	2012_19	6	2012	104	123	15.04	male	Sand	52.38893546	Intersect	Lactation	0.512	26.82313495	absent	2.44948974278318	1.10574364596749	0.811278606427703	0.973466817710842
45	20	21529	2012_20	6	2012	104	124	15.3528571429	male	Sand	52.38893546	Intersect	Lactation	0.512	26.82313495	absent	2.44948974278318	1.03951737148682	0.811278606427703	1.09074172764754
45	20	21529	2012_20	6	2012	104	124	15.3528571429	male	Sand	52.38893546	Intersect	Lactation	0.512	26.82313495	absent	2.44948974278318	1.03951737148682	0.811278606427703	1.09074172764754
45	21	21604	2012_21	4	2012	104	125	15.6242857143	male	Sand	52.38893546	Intersect	Lactation	0.512	26.82313495	absent	2	1.05148597530863	0.811278606427703	1.19248708327573
45	21	21604	2012_21	4	2012	104	125	15.6242857143	male	Sand	52.38893546	Intersect	Lactation	0.512	26.82313495	absent	2	1.05148597530863	0.811278606427703	1.19248708327573
45	22	18241	2012_22	2	2012	104	126	15.8471428571	male	Sand	52.38893546	Intersect	Lactation	0.512	26.82313495	absent	1.4142135623731	0.514813779938801	0.811278606427703	1.27602537525257
45	22	18241	2012_22	2	2012	104	126	15.8471428571	male	Sand	52.38893546	Intersect	Lactation	0.512	26.82313495	absent	1.4142135623731	0.514813779938801	0.811278606427703	1.27602537525257
45	23	19447	2012_23	2	2012	104	127	16.0128571429	male	Sand	52.38893546	Intersect	Lactation	0.512	26.82313495	absent	1.4142135623731	0.707268929393458	0.811278606427703	1.33814359241161
45	23	19447	2012_23	2	2012	104	127	16.0128571429	male	Sand	52.38893546	Intersect	Lactation	0.512	26.82313495	absent	1.4142135623731	0.707268929393458	0.811278606427703	1.33814359241161
45	24	16947	2012_24	4	2012	104	128	16.1142857143	male	Sand	52.38893546	Intersect	Lactation	0.512	26.82313495	absent	2	0.308315468666557	0.811278606427703	1.37616422529754
45	24	16947	2012_24	4	2012	104	128	16.1142857143	male	Sand	52.38893546	Intersect	Lactation	0.512	26.82313495	absent	2	0.308315468666557	0.811278606427703	1.37616422529754
45	25	19020	2012_25	0	2012	104	129	16.1442857143	male	Sand	52.38893546	Intersect	Lactation	0.512	26.82313495	absent	0	0.639127678301303	0.811278606427703	1.387409764605
45	25	19020	2012_25	0	2012	104	129	16.1442857143	male	Sand	52.38893546	Intersect	Lactation	0.512	26.82313495	absent	0	0.639127678301303	0.811278606427703	1.387409764605
45	26	21641	2012_26	0	2012	104	130	16.1057142857	male	Sand	52.38893546	Intersect	Lactation	0.512	26.82313495	absent	0	1.05739048652739	0.811278606427703	1.37295121405613
45	26	21641	2012_26	0	2012	104	130	16.1057142857	male	Sand	52.38893546	Intersect	Lactation	0.512	26.82313495	absent	0	1.05739048652739	0.811278606427703	1.37295121405613
45	27	21155	2012_27	7	2012	104	131	15.9971428571	male	Sand	52.38893546	Intersect	Lactation	0.512	26.82313495	absent	2.64575131106459	0.979833933762077	0.811278606427703	1.33225307178986
45	27	21155	2012_27	7	2012	104	131	15.9971428571	male	Sand	52.38893546	Intersect	Lactation	0.512	26.82313495	absent	2.64575131106459	0.979833933762077	0.811278606427703	1.33225307178986
45	28	23807	2012_28	2	2012	104	132	15.8242857143	male	Sand	52.38893546	Intersect	Lactation	0.512	26.82313495	absent	1.4142135623731	1.40304376490117	0.811278606427703	1.26745734532545
45	28	23807	2012_28	2	2012	104	132	15.8242857143	male	Sand	52.38893546	Intersect	Lactation	0.512	26.82313495	absent	1.4142135623731	1.40304376490117	0.811278606427703	1.26745734532545
45	29	12419	2012_29	4	2012	104	133	15.5942857143	male	Sand	52.38893546	Intersect	Rut	0.512	26.82313495	absent	2	-0.414269039402006	0.811278606427703	1.18124154396827
45	29	12419	2012_29	4	2012	104	133	15.5942857143	male	Sand	52.38893546	Intersect	Rut	0.512	26.82313495	absent	2	-0.414269039402006	0.811278606427703	1.18124154396827
45	30	2952	2012_30	0	2012	104	134	15.3214285714	male	Sand	52.38893546	Intersect	Rut	0.512	26.82313495	absent	0	-1.92502600448263	0.811278606427703	1.07896068644152
45	30	2952	2012_30	0	2012	104	134	15.3214285714	male	Sand	52.38893546	Intersect	Rut	0.512	26.82313495	absent	0	-1.92502600448263	0.811278606427703	1.07896068644152
46	1	1591	2012_1	0	2012	104	105	8.43857142857	female	Oberbruch	8.480805111	Adjacent	Gestation	1	8.480805111	absent	0	-2.14221626850236	-0.99911311447228	-1.50108733180217
46	6	5519	2012_6	0	2012	104	110	9.86	female	Oberbruch	8.480805111	Adjacent	Gestation	1	8.480805111	absent	0	-1.51538059100825	-0.99911311447228	-0.968262969376855
46	7	15259	2012_7	2	2012	104	111	10.2457142857	female	Oberbruch	8.480805111	Adjacent	Gestation	1	8.480805111	absent	1.4142135623731	0.0389420919837536	-0.99911311447228	-0.82367746400061
46	8	15969	2012_8	0	2012	104	112	10.6442857143	female	Oberbruch	8.480805111	Adjacent	Gestation	1	8.480805111	absent	0	0.152244874830193	-0.99911311447228	-0.674272441762248
46	9	11276	2012_9	0	2012	104	113	11.0528571429	female	Oberbruch	8.480805111	Adjacent	Gestation	1	8.480805111	absent	0	-0.596670561646345	-0.99911311447228	-0.5211189064214
46	10	18350	2012_10	0	2012	104	114	11.47	female	Oberbruch	8.480805111	Adjacent	Gestation	1	8.480805111	absent	0	0.532208150826494	-0.99911311447228	-0.364752359876624
46	11	12143	2012_11	0	2012	104	115	11.89	female	Oberbruch	8.480805111	Adjacent	Gestation	1	8.480805111	absent	0	-0.458313501466256	-0.99911311447228	-0.207314809572216
46	12	7946	2012_12	10	2012	104	116	12.3085714286	female	Oberbruch	8.480805111	Adjacent	Gestation	1	8.480805111	absent	3.16227766016838	-1.12807657133458	-0.99911311447228	-0.0504127611288823
46	13	8214	2012_13	6	2012	104	117	12.72	female	Oberbruch	8.480805111	Adjacent	Gestation	1	8.480805111	absent	2.44948974278318	-1.08530876034465	-0.99911311447228	0.103811777934113
46	14	6532	2012_14	4	2012	104	118	13.1342857143	female	Oberbruch	8.480805111	Adjacent	Gestation	1	8.480805111	absent	2	-1.35372464872171	-0.99911311447228	0.259107320756741
46	15	6867	2012_15	0	2012	104	119	13.5442857143	female	Oberbruch	8.480805111	Adjacent	Gestation	1	8.480805111	absent	0	-1.30026488498431	-0.99911311447228	0.412796357958663
46	16	6782	2012_16	2	2012	104	120	13.9414285714	female	Oberbruch	8.480805111	Adjacent	Gestation	1	8.480805111	absent	1.4142135623731	-1.31382930264902	-0.99911311447228	0.561665878298466
46	17	8820	2012_17	0	2012	104	121	14.3271428571	female	Oberbruch	8.480805111	Adjacent	Gestation	1	8.480805111	absent	0	-0.988602441464453	-0.99911311447228	0.706251383674711
46	18	8469	2012_18	0	2012	104	122	14.6971428571	female	Oberbruch	8.480805111	Adjacent	Lactation	1	8.480805111	absent	0	-1.04461550735051	-0.99911311447228	0.844946368466688
46	19	7946	2012_19	0	2012	104	123	15.04	female	Oberbruch	8.480805111	Adjacent	Lactation	1	8.480805111	absent	0	-1.12807657133458	-0.99911311447228	0.973466817710842
46	20	8565	2012_20	0	2012	104	124	15.3528571429	female	Oberbruch	8.480805111	Adjacent	Lactation	1	8.480805111	absent	0	-1.0292956944586	-0.99911311447228	1.09074172764754
46	21	8020	2012_21	0	2012	104	125	15.6242857143	female	Oberbruch	8.480805111	Adjacent	Lactation	1	8.480805111	absent	0	-1.11626754889706	-0.99911311447228	1.19248708327573
46	22	6637	2012_22	0	2012	104	126	15.8471428571	female	Oberbruch	8.480805111	Adjacent	Lactation	1	8.480805111	absent	0	-1.33696860337118	-0.99911311447228	1.27602537525257
46	23	7957	2012_23	0	2012	104	127	16.0128571429	female	Oberbruch	8.480805111	Adjacent	Lactation	1	8.480805111	absent	0	-1.12632117610738	-0.99911311447228	1.33814359241161
46	24	9712	2012_24	0	2012	104	128	16.1142857143	female	Oberbruch	8.480805111	Adjacent	Lactation	1	8.480805111	absent	0	-0.846255846677094	-0.99911311447228	1.37616422529754
46	25	8986	2012_25	0	2012	104	129	16.1442857143	female	Oberbruch	8.480805111	Adjacent	Lactation	1	8.480805111	absent	0	-0.962111931672186	-0.99911311447228	1.387409764605
46	26	9676	2012_26	0	2012	104	130	16.1057142857	female	Oberbruch	8.480805111	Adjacent	Lactation	1	8.480805111	absent	0	-0.852000776511562	-0.99911311447228	1.37295121405613
46	27	8871	2012_27	2	2012	104	131	15.9971428571	female	Oberbruch	8.480805111	Adjacent	Lactation	1	8.480805111	present	1.4142135623731	-0.980463790865624	-0.99911311447228	1.33225307178986
46	28	11230	2012_28	0	2012	104	132	15.8242857143	female	Oberbruch	8.480805111	Adjacent	Lactation	1	8.480805111	present	0	-0.60401130532372	-0.99911311447228	1.26745734532545
46	29	11504	2012_29	0	2012	104	133	15.5942857143	female	Oberbruch	8.480805111	Adjacent	Rut	1	8.480805111	present	0	-0.560286006028052	-0.99911311447228	1.18124154396827
46	30	11315	2012_30	0	2012	104	134	15.3214285714	female	Oberbruch	8.480805111	Adjacent	Rut	1	8.480805111	present	0	-0.590446887659005	-0.99911311447228	1.07896068644152
46	31	12992	2012_31	0	2012	104	135	15.0071428571	female	Oberbruch	8.480805111	Adjacent	Rut	1	8.480805111	present	0	-0.3228289062034	-0.99911311447228	0.961150274643752
46	32	9557	2012_32	0	2012	104	136	14.6657142857	female	Oberbruch	8.480805111	Adjacent	Rut	1	8.480805111	present	0	-0.870990961242162	-0.99911311447228	0.833165327298157
46	33	10064	2012_33	0	2012	104	137	14.3	female	Oberbruch	8.480805111	Adjacent	Rut	1	8.480805111	present	0	-0.790083199406747	-0.99911311447228	0.696076848126886
46	34	12299	2012_34	0	2012	104	138	13.9171428571	female	Oberbruch	8.480805111	Adjacent	Diapause	1	8.480805111	present	0	-0.433418805516897	-0.99911311447228	0.552562346472789
46	35	11763	2012_35	0	2012	104	139	13.5228571429	female	Oberbruch	8.480805111	Adjacent	Diapause	1	8.480805111	present	0	-0.518954427496745	-0.99911311447228	0.404763829892617
46	36	11397	2012_36	0	2012	104	140	13.12	female	Oberbruch	8.480805111	Adjacent	Diapause	1	8.480805111	present	0	-0.577361214147163	-0.99911311447228	0.253752302033549
46	37	11089	2012_37	0	2012	104	141	12.7128571429	female	Oberbruch	8.480805111	Adjacent	Diapause	1	8.480805111	present	0	-0.626512280508717	-0.99911311447228	0.10113426859126
46	38	11610	2012_38	0	2012	104	142	12.3	female	Oberbruch	8.480805111	Adjacent	Diapause	1	8.480805111	present	0	-0.543370379293231	-0.99911311447228	-0.0536257723702945
46	39	8997	2012_39	0	2012	104	143	11.89	female	Oberbruch	8.480805111	Adjacent	Diapause	1	8.480805111	present	0	-0.960356536444988	-0.99911311447228	-0.207314809572216
46	40	8159	2012_40	0	2012	104	144	11.4771428571	female	Oberbruch	8.480805111	Adjacent	Diapause	1	8.480805111	present	0	-1.09408573648065	-0.99911311447228	-0.362074850533771
46	41	14244	2012_41	0	2012	104	145	11.0671428571	female	Oberbruch	8.480805111	Adjacent	Diapause	1	8.480805111	present	0	-0.123033013071368	-0.99911311447228	-0.515763887735693
46	42	11730	2012_42	0	2012	104	146	10.6642857143	female	Oberbruch	8.480805111	Adjacent	Diapause	1	8.480805111	present	0	-0.52422061317834	-0.99911311447228	-0.666775415557276
46	43	13513	2012_43	0	2012	104	147	10.27	female	Oberbruch	8.480805111	Adjacent	Diapause	1	8.480805111	present	0	-0.239687004987914	-0.99911311447228	-0.814573932174933
46	44	13876	2012_44	0	2012	104	148	9.88714285714	female	Oberbruch	8.480805111	Adjacent	Diapause	1	8.480805111	present	0	-0.181758962490368	-0.99911311447228	-0.958088433814035
46	45	12010	2012_45	0	2012	104	149	9.53	female	Oberbruch	8.480805111	Adjacent	Diapause	1	8.480805111	present	0	-0.479537825576927	-0.99911311447228	-1.09196390175889
46	46	13428	2012_46	0	2012	104	150	9.19285714286	female	Oberbruch	8.480805111	Adjacent	Diapause	1	8.480805111	present	0	-0.253251422652629	-0.99911311447228	-1.21834234349877
46	47	14722	2012_47	0	2012	104	151	8.9	female	Oberbruch	8.480805111	Adjacent	Diapause	1	8.480805111	present	0	-0.0467531113803848	-0.99911311447228	-1.3281202272155
46	48	16566	2012_48	0	2012	104	152	8.64714285714	female	Oberbruch	8.480805111	Adjacent	Diapause	1	8.480805111	present	0	0.247514961251777	-0.99911311447228	-1.42290405852229
46	49	19891	2012_49	2	2012	104	153	8.45714285714	female	Oberbruch	8.480805111	Adjacent	Diapause	1	8.480805111	present	1.4142135623731	0.778123064018556	-0.99911311447228	-1.49412580746952
46	50	14310	2012_50	0	2012	104	154	8.33571428571	female	Oberbruch	8.480805111	Adjacent	Diapause	1	8.480805111	present	0	-0.112500641708178	-0.99911311447228	-1.53964346657167
46	51	13481	2012_51	0	2012	104	155	8.28571428571	female	Oberbruch	8.480805111	Adjacent	Diapause	1	8.480805111	present	0	-0.244793609285218	-0.99911311447228	-1.5583860320841
46	52	11680	2012_52	0	2012	104	156	8.31875	female	Oberbruch	8.480805111	Adjacent	Diapause	1	8.480805111	present	0	-0.532199682392878	-0.99911311447228	-1.54600255129749
46	1	18154	2013_1	2	2013	156	157	8.43857142857	female	Oberbruch	8.480805111	Adjacent	Gestation	1	8.480805111	present	1.4142135623731	0.500930199505505	-0.99911311447228	-1.50108733180217
46	2	12056	2013_2	0	2013	156	158	8.61857142857	female	Oberbruch	8.480805111	Adjacent	Gestation	1	8.480805111	present	0	-0.472197081899552	-0.99911311447228	-1.43361409595743
46	3	18635	2013_3	0	2013	156	159	8.87142857143	female	Oberbruch	8.480805111	Adjacent	Gestation	1	8.480805111	present	0	0.577688845349361	-0.99911311447228	-1.33883026465064
46	4	13679	2013_4	0	2013	156	160	9.16571428571	female	Oberbruch	8.480805111	Adjacent	Gestation	1	8.480805111	present	0	-0.213196495195648	-0.99911311447228	-1.22851687906534
46	5	13310	2013_5	0	2013	156	161	9.5	female	Oberbruch	8.480805111	Adjacent	Gestation	1	8.480805111	present	0	-0.272082025998938	-0.99911311447228	-1.10320944106635
46	6	14506	2013_6	2	2013	156	162	9.86	female	Oberbruch	8.480805111	Adjacent	Gestation	1	8.480805111	present	1.4142135623731	-0.081222690387189	-0.99911311447228	-0.968262969376855
46	7	16013	2013_7	0	2013	156	163	10.2457142857	female	Oberbruch	8.480805111	Adjacent	Gestation	1	8.480805111	present	0	0.159266455738987	-0.99911311447228	-0.82367746400061
46	8	15448	2013_8	0	2013	156	164	10.6442857143	female	Oberbruch	8.480805111	Adjacent	Gestation	1	8.480805111	present	0	0.0691029736147073	-0.99911311447228	-0.674272441762248
46	9	15013	2013_9	4	2013	156	165	11.0528571429	female	Oberbruch	8.480805111	Adjacent	Gestation	1	8.480805111	present	2	-0.000314928551773476	-0.99911311447228	-0.5211189064214
46	10	14454	2013_10	0	2013	156	166	11.47	female	Oberbruch	8.480805111	Adjacent	Gestation	1	8.480805111	present	0	-0.0895209223703085	-0.99911311447228	-0.364752359876624
46	11	14350	2013_11	2	2013	156	167	11.89	female	Oberbruch	8.480805111	Adjacent	Gestation	1	8.480805111	present	1.4142135623731	-0.106117386336548	-0.99911311447228	-0.207314809572216
46	12	11002	2013_12	0	2013	156	168	12.3085714286	female	Oberbruch	8.480805111	Adjacent	Gestation	1	8.480805111	present	0	-0.640395860942013	-0.99911311447228	-0.0504127611288823
46	13	9658	2013_13	2	2013	156	169	12.72	female	Oberbruch	8.480805111	Adjacent	Gestation	1	8.480805111	present	1.4142135623731	-0.854873241428795	-0.99911311447228	0.103811777934113
46	14	7774	2013_14	8	2013	156	170	13.1342857143	female	Oberbruch	8.480805111	Adjacent	Gestation	1	8.480805111	present	2.82842712474619	-1.15552456943259	-0.99911311447228	0.259107320756741
46	15	6607	2013_15	0	2013	156	171	13.5442857143	female	Oberbruch	8.480805111	Adjacent	Gestation	1	8.480805111	present	0	-1.34175604489991	-0.99911311447228	0.412796357958663
46	16	7392	2013_16	0	2013	156	172	13.9414285714	female	Oberbruch	8.480805111	Adjacent	Gestation	1	8.480805111	present	0	-1.21648465823166	-0.99911311447228	0.561665878298466
46	17	7533	2013_17	0	2013	156	173	14.3271428571	female	Oberbruch	8.480805111	Adjacent	Gestation	1	8.480805111	present	0	-1.19398368304666	-0.99911311447228	0.706251383674711
46	18	8391	2013_18	0	2013	156	174	14.6971428571	female	Oberbruch	8.480805111	Adjacent	Lactation	1	8.480805111	present	0	-1.05706285532519	-0.99911311447228	0.844946368466688
46	19	9235	2013_19	0	2013	156	175	15.04	female	Oberbruch	8.480805111	Adjacent	Lactation	1	8.480805111	present	0	-0.922376166983787	-0.99911311447228	0.973466817710842
46	20	8245	2013_20	0	2013	156	176	15.3528571429	female	Oberbruch	8.480805111	Adjacent	Lactation	1	8.480805111	present	0	-1.08036173743164	-0.99911311447228	1.09074172764754
46	21	10535	2013_21	0	2013	156	177	15.6242857143	female	Oberbruch	8.480805111	Adjacent	Lactation	1	8.480805111	present	0	-0.714920367405798	-0.99911311447228	1.19248708327573
46	22	13230	2013_22	2	2013	156	178	15.8471428571	female	Oberbruch	8.480805111	Adjacent	Lactation	1	8.480805111	present	1.4142135623731	-0.284848536742199	-0.99911311447228	1.27602537525257
46	23	12792	2013_23	11	2013	156	179	16.0128571429	female	Oberbruch	8.480805111	Adjacent	Lactation	1	8.480805111	present	3.3166247903554	-0.354745183061552	-0.99911311447228	1.33814359241161
46	24	9919	2013_24	11	2013	156	180	16.1142857143	female	Oberbruch	8.480805111	Adjacent	Lactation	1	8.480805111	present	3.3166247903554	-0.813222500128907	-0.99911311447228	1.37616422529754
46	25	10277	2013_25	6	2013	156	181	16.1442857143	female	Oberbruch	8.480805111	Adjacent	Lactation	1	8.480805111	present	2.44948974278318	-0.756092364552815	-0.99911311447228	1.387409764605
46	26	10383	2013_26	2	2013	156	182	16.1057142857	female	Oberbruch	8.480805111	Adjacent	Lactation	1	8.480805111	present	1.4142135623731	-0.739176737817994	-0.99911311447228	1.37295121405613
46	27	9549	2013_27	0	2013	156	183	15.9971428571	female	Oberbruch	8.480805111	Adjacent	Lactation	1	8.480805111	present	0	-0.872267612316488	-0.99911311447228	1.33225307178986
46	28	8660	2013_28	0	2013	156	184	15.8242857143	female	Oberbruch	8.480805111	Adjacent	Lactation	1	8.480805111	present	0	-1.01413546295097	-0.99911311447228	1.26745734532545
46	29	9220	2013_29	0	2013	156	185	15.5942857143	female	Oberbruch	8.480805111	Adjacent	Rut	1	8.480805111	present	0	-0.924769887748148	-0.99911311447228	1.18124154396827
46	30	9324	2013_30	0	2013	156	186	15.3214285714	female	Oberbruch	8.480805111	Adjacent	Rut	1	8.480805111	present	0	-0.908173423781909	-0.99911311447228	1.07896068644152
46	31	10305	2013_31	0	2013	156	187	15.0071428571	female	Oberbruch	8.480805111	Adjacent	Rut	1	8.480805111	present	0	-0.751624085792673	-0.99911311447228	0.961150274643752
46	32	10883	2013_32	0	2013	156	188	14.6657142857	female	Oberbruch	8.480805111	Adjacent	Rut	1	8.480805111	present	0	-0.659386045672614	-0.99911311447228	0.833165327298157
46	33	12680	2013_33	4	2013	156	189	14.3	female	Oberbruch	8.480805111	Adjacent	Rut	1	8.480805111	present	2	-0.372618298102117	-0.99911311447228	0.696076848126886
46	34	14732	2013_34	0	2013	156	190	13.9171428571	female	Oberbruch	8.480805111	Adjacent	Diapause	1	8.480805111	present	0	-0.0451572975374771	-0.99911311447228	0.552562346472789
46	35	14371	2013_35	2	2013	156	191	13.5228571429	female	Oberbruch	8.480805111	Adjacent	Diapause	1	8.480805111	present	1.4142135623731	-0.102766177266442	-0.99911311447228	0.404763829892617
46	36	13730	2013_36	0	2013	156	192	13.12	female	Oberbruch	8.480805111	Adjacent	Diapause	1	8.480805111	present	0	-0.205057844596819	-0.99911311447228	0.253752302033549
46	37	13698	2013_37	1	2013	156	193	12.7128571429	female	Oberbruch	8.480805111	Adjacent	Diapause	1	8.480805111	present	1	-0.210164448894123	-0.99911311447228	0.10113426859126
46	38	14478	2013_38	0	2013	156	194	12.3	female	Oberbruch	8.480805111	Adjacent	Diapause	1	8.480805111	present	0	-0.0856909691473303	-0.99911311447228	-0.0536257723702945
46	39	11328	2013_39	0	2013	156	195	11.89	female	Oberbruch	8.480805111	Adjacent	Diapause	1	8.480805111	present	0	-0.588372329663226	-0.99911311447228	-0.207314809572216
46	40	10727	2013_40	0	2013	156	196	11.4771428571	female	Oberbruch	8.480805111	Adjacent	Diapause	1	8.480805111	present	0	-0.684280741621972	-0.99911311447228	-0.362074850533771
46	41	12623	2013_41	0	2013	156	197	11.0671428571	female	Oberbruch	8.480805111	Adjacent	Diapause	1	8.480805111	present	0	-0.381714437006691	-0.99911311447228	-0.515763887735693
46	42	10146	2013_42	0	2013	156	198	10.6642857143	female	Oberbruch	8.480805111	Adjacent	Diapause	1	8.480805111	present	0	-0.776997525894904	-0.99911311447228	-0.666775415557276
46	43	11218	2013_43	0	2013	156	199	10.27	female	Oberbruch	8.480805111	Adjacent	Diapause	1	8.480805111	present	0	-0.605926281935209	-0.99911311447228	-0.814573932174933
46	44	11149	2013_44	0	2013	156	200	9.88714285714	female	Oberbruch	8.480805111	Adjacent	Diapause	1	8.480805111	present	0	-0.616937397451272	-0.99911311447228	-0.958088433814035
46	45	14051	2013_45	0	2013	156	201	9.53	female	Oberbruch	8.480805111	Adjacent	Diapause	1	8.480805111	present	0	-0.153832220239485	-0.99911311447228	-1.09196390175889
46	46	15063	2013_46	0	2013	156	202	9.19285714286	female	Oberbruch	8.480805111	Adjacent	Diapause	1	8.480805111	present	0	0.00766414066276454	-0.99911311447228	-1.21834234349877
46	47	12088	2013_47	0	2013	156	203	8.9	female	Oberbruch	8.480805111	Adjacent	Diapause	1	8.480805111	present	0	-0.467090477602248	-0.99911311447228	-1.3281202272155
46	48	13700	2013_48	2	2013	156	204	8.64714285714	female	Oberbruch	8.480805111	Adjacent	Diapause	1	8.480805111	present	1.4142135623731	-0.209845286125542	-0.99911311447228	-1.42290405852229
46	49	15621	2013_49	0	2013	156	205	8.45714285714	female	Oberbruch	8.480805111	Adjacent	Diapause	1	8.480805111	present	0	0.0967105530970088	-0.99911311447228	-1.49412580746952
46	50	17945	2013_50	0	2013	156	206	8.33571428571	female	Oberbruch	8.480805111	Adjacent	Diapause	1	8.480805111	present	0	0.467577690188736	-0.99911311447228	-1.53964346657167
46	51	14677	2013_51	0	2013	156	207	8.28571428571	female	Oberbruch	8.480805111	Adjacent	Diapause	1	8.480805111	present	0	-0.053934273673469	-0.99911311447228	-1.5583860320841
46	52	14422	2013_52	0	2013	156	208	8.31875	female	Oberbruch	8.480805111	Adjacent	Diapause	1	8.480805111	present	0	-0.0946275266676129	-0.99911311447228	-1.54600255129749
46	1	10614	2014_1	0	2014	208	209	8.43857142857	female	Oberbruch	8.480805111	Adjacent	Gestation	1	8.480805111	present	0	-0.702313438046828	-0.99911311447228	-1.50108733180217
46	2	12425	2014_2	2	2014	208	210	8.61857142857	female	Oberbruch	8.480805111	Adjacent	Gestation	1	8.480805111	present	1.4142135623731	-0.413311551096261	-0.99911311447228	-1.43361409595743
46	3	15277	2014_3	4	2014	208	211	8.87142857143	female	Oberbruch	8.480805111	Adjacent	Gestation	1	8.480805111	present	2	0.0418145569009873	-0.99911311447228	-1.33883026465064
46	4	10136	2014_4	0	2014	208	212	9.16571428571	female	Oberbruch	8.480805111	Adjacent	Gestation	1	8.480805111	present	0	-0.778593339737812	-0.99911311447228	-1.22851687906534
46	5	13603	2014_5	0	2014	208	213	9.5	female	Oberbruch	8.480805111	Adjacent	Gestation	1	8.480805111	present	0	-0.225324680401746	-0.99911311447228	-1.10320944106635
46	6	10807	2014_6	0	2014	208	214	9.86	female	Oberbruch	8.480805111	Adjacent	Gestation	1	8.480805111	present	0	-0.671514230878712	-0.99911311447228	-0.968262969376855
46	7	14207	2014_7	2	2014	208	215	10.2457142857	female	Oberbruch	8.480805111	Adjacent	Gestation	1	8.480805111	present	1.4142135623731	-0.128937524290126	-0.99911311447228	-0.82367746400061
46	8	10339	2014_8	2	2014	208	216	10.6442857143	female	Oberbruch	8.480805111	Adjacent	Gestation	1	8.480805111	present	1.4142135623731	-0.746198318726788	-0.99911311447228	-0.674272441762248
46	9	8660	2014_9	2	2014	208	217	11.0528571429	female	Oberbruch	8.480805111	Adjacent	Gestation	1	8.480805111	present	1.4142135623731	-1.01413546295097	-0.99911311447228	-0.5211189064214
46	10	9514	2014_10	0	2014	208	218	11.47	female	Oberbruch	8.480805111	Adjacent	Gestation	1	8.480805111	present	0	-0.877852960766665	-0.99911311447228	-0.364752359876624
46	11	9183	2014_11	4	2014	208	219	11.89	female	Oberbruch	8.480805111	Adjacent	Gestation	1	8.480805111	present	2	-0.930674398966907	-0.99911311447228	-0.207314809572216
46	12	7605	2014_12	4	2014	208	220	12.3085714286	female	Oberbruch	8.480805111	Adjacent	Gestation	1	8.480805111	present	2	-1.18249382337773	-0.99911311447228	-0.0504127611288823
46	13	8043	2014_13	10	2014	208	221	12.72	female	Oberbruch	8.480805111	Adjacent	Gestation	1	8.480805111	present	3.16227766016838	-1.11259717705837	-0.99911311447228	0.103811777934113
46	14	6730	2014_14	2	2014	208	222	13.1342857143	female	Oberbruch	8.480805111	Adjacent	Gestation	1	8.480805111	present	1.4142135623731	-1.32212753463214	-0.99911311447228	0.259107320756741
46	15	7758	2014_15	4	2014	208	223	13.5442857143	female	Oberbruch	8.480805111	Adjacent	Gestation	1	8.480805111	present	2	-1.15807787158124	-0.99911311447228	0.412796357958663
46	16	3974	2014_16	2	2014	208	224	13.9414285714	female	Oberbruch	8.480805111	Adjacent	Gestation	1	8.480805111	present	1.4142135623731	-1.76193382973748	-0.99911311447228	0.561665878298466
46	17	4447	2014_17	0	2014	208	225	14.3271428571	female	Oberbruch	8.480805111	Adjacent	Gestation	1	8.480805111	present	0	-1.68645183496795	-0.99911311447228	0.706251383674711
46	18	4073	2014_18	2	2014	208	226	14.6971428571	female	Oberbruch	8.480805111	Adjacent	Lactation	1	8.480805111	present	1.4142135623731	-1.74613527269269	-0.99911311447228	0.844946368466688
46	19	4470	2014_19	0	2014	208	227	15.04	female	Oberbruch	8.480805111	Adjacent	Lactation	1	8.480805111	present	0	-1.68278146312926	-0.99911311447228	0.973466817710842
46	20	3669	2014_20	0	2014	208	228	15.3528571429	female	Oberbruch	8.480805111	Adjacent	Lactation	1	8.480805111	present	0	-1.81060615194616	-0.99911311447228	1.09074172764754
46	21	4551	2014_21	0	2014	208	229	15.6242857143	female	Oberbruch	8.480805111	Adjacent	Lactation	1	8.480805111	present	0	-1.66985537100171	-0.99911311447228	1.19248708327573
46	22	4433	2014_22	0	2014	208	230	15.8471428571	female	Oberbruch	8.480805111	Adjacent	Lactation	1	8.480805111	present	0	-1.68868597434802	-0.99911311447228	1.27602537525257
46	23	4630	2014_23	0	2014	208	231	16.0128571429	female	Oberbruch	8.480805111	Adjacent	Lactation	1	8.480805111	present	0	-1.65724844164274	-0.99911311447228	1.33814359241161
46	24	4650	2014_24	0	2014	208	232	16.1142857143	female	Oberbruch	8.480805111	Adjacent	Lactation	1	8.480805111	present	0	-1.65405681395692	-0.99911311447228	1.37616422529754
46	25	5834	2014_25	0	2014	208	233	16.1442857143	female	Oberbruch	8.480805111	Adjacent	Lactation	1	8.480805111	present	0	-1.46511245495666	-0.99911311447228	1.387409764605
46	26	6589	2014_26	0	2014	208	234	16.1057142857	female	Oberbruch	8.480805111	Adjacent	Lactation	1	8.480805111	present	0	-1.34462850981714	-0.99911311447228	1.37295121405613
46	27	9090	2014_27	0	2014	208	235	15.9971428571	female	Oberbruch	8.480805111	Adjacent	Lactation	1	8.480805111	present	0	-0.945515467705947	-0.99911311447228	1.33225307178986
46	28	8227	2014_28	0	2014	208	236	15.8242857143	female	Oberbruch	8.480805111	Adjacent	Lactation	1	8.480805111	present	0	-1.08323420234887	-0.99911311447228	1.26745734532545
46	29	6921	2014_29	0	2014	208	237	15.5942857143	female	Oberbruch	8.480805111	Adjacent	Rut	1	8.480805111	present	0	-1.29164749023261	-0.99911311447228	1.18124154396827
46	30	7178	2014_30	0	2014	208	238	15.3214285714	female	Oberbruch	8.480805111	Adjacent	Rut	1	8.480805111	present	0	-1.25063507446988	-0.99911311447228	1.07896068644152
46	31	7406	2014_31	0	2014	208	239	15.0071428571	female	Oberbruch	8.480805111	Adjacent	Rut	1	8.480805111	present	0	-1.21425051885159	-0.99911311447228	0.961150274643752
46	32	8512	2014_32	0	2014	208	240	14.6657142857	female	Oberbruch	8.480805111	Adjacent	Rut	1	8.480805111	present	0	-1.03775350782601	-0.99911311447228	0.833165327298157
46	33	7536	2014_33	0	2014	208	241	14.3	female	Oberbruch	8.480805111	Adjacent	Rut	1	8.480805111	present	0	-1.19350493889379	-0.99911311447228	0.696076848126886
46	34	6354	2014_34	0	2014	208	242	13.9171428571	female	Oberbruch	8.480805111	Adjacent	Diapause	1	8.480805111	present	0	-1.38213013512547	-0.99911311447228	0.552562346472789
46	35	5459	2014_35	0	2014	208	243	13.5228571429	female	Oberbruch	8.480805111	Adjacent	Diapause	1	8.480805111	present	0	-1.5249554740657	-0.99911311447228	0.404763829892617
46	36	7170	2014_36	0	2014	208	244	13.12	female	Oberbruch	8.480805111	Adjacent	Diapause	1	8.480805111	present	0	-1.25191172554421	-0.99911311447228	0.253752302033549
46	37	7106	2014_37	0	2014	208	245	12.7128571429	female	Oberbruch	8.480805111	Adjacent	Diapause	1	8.480805111	present	0	-1.26212493413882	-0.99911311447228	0.10113426859126
46	38	6815	2014_38	0	2014	208	246	12.3	female	Oberbruch	8.480805111	Adjacent	Diapause	1	8.480805111	present	0	-1.30856311696743	-0.99911311447228	-0.0536257723702945
46	39	6954	2014_39	0	2014	208	247	11.89	female	Oberbruch	8.480805111	Adjacent	Diapause	1	8.480805111	present	0	-1.28638130455101	-0.99911311447228	-0.207314809572216
46	40	5871	2014_40	0	2014	208	248	11.4771428571	female	Oberbruch	8.480805111	Adjacent	Diapause	1	8.480805111	present	0	-1.4592079437379	-0.99911311447228	-0.362074850533771
46	41	5347	2014_41	0	2014	208	249	11.0671428571	female	Oberbruch	8.480805111	Adjacent	Diapause	1	8.480805111	present	0	-1.54282858910626	-0.99911311447228	-0.515763887735693
46	42	6361	2014_42	0	2014	208	250	10.6642857143	female	Oberbruch	8.480805111	Adjacent	Diapause	1	8.480805111	present	0	-1.38101306543543	-0.99911311447228	-0.666775415557276
46	43	6497	2014_43	0	2014	208	251	10.27	female	Oberbruch	8.480805111	Adjacent	Diapause	1	8.480805111	present	0	-1.35930999717189	-0.99911311447228	-0.814573932174933
46	44	1189	2014_44	0	2014	208	252	9.88714285714	female	Oberbruch	8.480805111	Adjacent	Diapause	1	8.480805111	present	0	-2.20636798498725	-0.99911311447228	-0.958088433814035
47	7	8840	2012_7	5	2012	104	111	10.2457142857	male	Stetten	59.86590038	Intersect	Gestation	0.62	37.11685824	absent	2.23606797749979	-0.985410813778637	1.82727120851403	-0.82367746400061
47	8	9564	2012_8	12	2012	104	112	10.6442857143	male	Stetten	59.86590038	Intersect	Gestation	0.62	37.11685824	absent	3.46410161513775	-0.869873891552127	1.82727120851403	-0.674272441762248
47	9	11847	2012_9	18	2012	104	113	11.0528571429	male	Stetten	59.86590038	Intersect	Gestation	0.62	37.11685824	absent	4.24264068711928	-0.505549591216321	1.82727120851403	-0.5211189064214
47	10	12883	2012_10	19	2012	104	114	11.47	male	Stetten	59.86590038	Intersect	Gestation	0.62	37.11685824	absent	4.35889894354067	-0.340223277091093	1.82727120851403	-0.364752359876624
47	11	13545	2012_11	20	2012	104	115	11.89	male	Stetten	59.86590038	Intersect	Gestation	0.62	37.11685824	absent	4.47213595499958	-0.23458040069061	1.82727120851403	-0.207314809572216
47	12	11946	2012_12	12	2012	104	116	12.3085714286	male	Stetten	59.86590038	Intersect	Gestation	0.62	37.11685824	absent	3.46410161513775	-0.489751034171536	1.82727120851403	-0.0504127611288823
47	13	11405	2012_13	4	2012	104	117	12.72	male	Stetten	59.86590038	Intersect	Gestation	0.62	37.11685824	absent	2	-0.576084563072837	1.82727120851403	0.103811777934113
47	14	14465	2012_14	34	2012	104	118	13.1342857143	male	Stetten	59.86590038	Intersect	Gestation	0.62	37.11685824	absent	5.8309518948453	-0.0877655271431102	1.82727120851403	0.259107320756741
47	15	17958	2012_15	25	2012	104	119	13.5442857143	male	Stetten	59.86590038	Intersect	Gestation	0.62	37.11685824	absent	5	0.469652248184516	1.82727120851403	0.412796357958663
47	16	15140	2012_16	16	2012	104	120	13.9414285714	male	Stetten	59.86590038	Intersect	Gestation	0.62	37.11685824	absent	4	0.0199519072531531	1.82727120851403	0.561665878298466
47	17	20378	2012_17	15	2012	104	121	14.3271428571	male	Stetten	59.86590038	Intersect	Gestation	0.62	37.11685824	absent	3.87298334620742	0.855839198168156	1.82727120851403	0.706251383674711
47	18	17514	2012_18	26	2012	104	122	14.6971428571	male	Stetten	59.86590038	Intersect	Lactation	0.62	37.11685824	absent	5.09901951359278	0.398798113559418	1.82727120851403	0.844946368466688
47	19	21637	2012_19	32	2012	104	123	15.04	male	Stetten	59.86590038	Intersect	Lactation	0.62	37.11685824	absent	5.65685424949238	1.05675216099022	1.82727120851403	0.973466817710842
47	20	19996	2012_20	28	2012	104	124	15.3528571429	male	Stetten	59.86590038	Intersect	Lactation	0.62	37.11685824	absent	5.29150262212918	0.794879109369086	1.82727120851403	1.09074172764754
47	21	20319	2012_21	18	2012	104	125	15.6242857143	male	Stetten	59.86590038	Intersect	Lactation	0.62	37.11685824	absent	4.24264068711928	0.846423896495001	1.82727120851403	1.19248708327573
47	22	15869	2012_22	30	2012	104	126	15.8471428571	male	Stetten	59.86590038	Intersect	Lactation	0.62	37.11685824	absent	5.47722557505166	0.136286736401117	1.82727120851403	1.27602537525257
47	23	17904	2012_23	15	2012	104	127	16.0128571429	male	Stetten	59.86590038	Intersect	Lactation	0.62	37.11685824	absent	3.87298334620742	0.461034853432815	1.82727120851403	1.33814359241161
47	24	19336	2012_24	18	2012	104	128	16.1142857143	male	Stetten	59.86590038	Intersect	Lactation	0.62	37.11685824	absent	4.24264068711928	0.689555395737184	1.82727120851403	1.37616422529754
47	25	14056	2012_25	10	2012	104	129	16.1442857143	male	Stetten	59.86590038	Intersect	Lactation	0.62	37.11685824	absent	3.16227766016838	-0.153034313318031	1.82727120851403	1.387409764605
47	26	13911	2012_26	14	2012	104	130	16.1057142857	male	Stetten	59.86590038	Intersect	Lactation	0.62	37.11685824	absent	3.74165738677394	-0.176173614040191	1.82727120851403	1.37295121405613
47	27	14227	2012_27	38	2012	104	131	15.9971428571	male	Stetten	59.86590038	Intersect	Lactation	0.62	37.11685824	absent	6.16441400296898	-0.125745896604311	1.82727120851403	1.33225307178986
47	28	18754	2012_28	30	2012	104	132	15.8242857143	male	Stetten	59.86590038	Intersect	Lactation	0.62	37.11685824	absent	5.47722557505166	0.596679030079961	1.82727120851403	1.26745734532545
47	29	21542	2012_29	35	2012	104	133	15.5942857143	male	Stetten	59.86590038	Intersect	Rut	0.62	37.11685824	absent	5.91607978309962	1.0415919294826	1.82727120851403	1.18124154396827
47	30	26286	2012_30	30	2012	104	134	15.3214285714	male	Stetten	59.86590038	Intersect	Rut	0.62	37.11685824	absent	5.47722557505166	1.79864601655797	1.82727120851403	1.07896068644152
47	31	22229	2012_31	29	2012	104	135	15.0071428571	male	Stetten	59.86590038	Intersect	Rut	0.62	37.11685824	absent	5.3851648071345	1.15122434049035	1.82727120851403	0.961150274643752
47	32	26046	2012_32	30	2012	104	136	14.6657142857	male	Stetten	59.86590038	Intersect	Rut	0.62	37.11685824	absent	5.47722557505166	1.76034648432819	1.82727120851403	0.833165327298157
47	33	13619	2012_33	12	2012	104	137	14.3	male	Stetten	59.86590038	Intersect	Rut	0.62	37.11685824	absent	3.46410161513775	-0.222771378253093	1.82727120851403	0.696076848126886
47	34	10688	2012_34	4	2012	104	138	13.9171428571	male	Stetten	59.86590038	Intersect	Diapause	0.62	37.11685824	absent	2	-0.690504415609312	1.82727120851403	0.552562346472789
47	35	14737	2012_35	16	2012	104	139	13.5228571429	male	Stetten	59.86590038	Intersect	Diapause	0.62	37.11685824	absent	4	-0.0443593906160233	1.82727120851403	0.404763829892617
47	36	13642	2012_36	6	2012	104	140	13.12	male	Stetten	59.86590038	Intersect	Diapause	0.62	37.11685824	absent	2.44948974278318	-0.219101006414406	1.82727120851403	0.253752302033549
47	37	15983	2012_37	24	2012	104	141	12.7128571429	male	Stetten	59.86590038	Intersect	Diapause	0.62	37.11685824	absent	4.89897948556636	0.154479014210264	1.82727120851403	0.10113426859126
47	38	15530	2012_38	32	2012	104	142	12.3	male	Stetten	59.86590038	Intersect	Diapause	0.62	37.11685824	absent	5.65685424949238	0.0821886471265496	1.82727120851403	-0.0536257723702945
47	39	15298	2012_39	20	2012	104	143	11.89	male	Stetten	59.86590038	Intersect	Diapause	0.62	37.11685824	absent	4.47213595499958	0.0451657659710932	1.82727120851403	-0.207314809572216
47	40	13764	2012_40	22	2012	104	144	11.4771428571	male	Stetten	59.86590038	Intersect	Diapause	0.62	37.11685824	absent	4.69041575982343	-0.199632077530933	1.82727120851403	-0.362074850533771
47	41	16008	2012_41	27	2012	104	145	11.0671428571	male	Stetten	59.86590038	Intersect	Diapause	0.62	37.11685824	absent	5.19615242270663	0.158468548817533	1.82727120851403	-0.515763887735693
47	42	1614	2012_42	0	2012	104	146	10.6642857143	male	Stetten	59.86590038	Intersect	Diapause	0.62	37.11685824	absent	0	-2.13854589666367	1.82727120851403	-0.666775415557276
52	1	4354	2012_1	3	2012	104	105	8.43857142857	female	Sand	40.86120865	Intersect	Gestation	0.596110357	24.35778969	absent	1.73205080756888	-1.70129290370699	0.567948523115487	-1.50108733180217
52	11	7689	2012_11	4	2012	104	115	11.89	female	Sand	40.86120865	Intersect	Gestation	0.596110357	24.35778969	absent	2	-1.1690889870973	0.567948523115487	-0.207314809572216
52	12	13889	2012_12	15	2012	104	116	12.3085714286	female	Sand	40.86120865	Intersect	Gestation	0.596110357	24.35778969	absent	3.87298334620742	-0.179684404494588	0.567948523115487	-0.0504127611288823
52	13	10195	2012_13	30	2012	104	117	12.72	female	Sand	40.86120865	Intersect	Gestation	0.596110357	24.35778969	absent	5.47722557505166	-0.769178038064657	0.567948523115487	0.103811777934113
52	14	13827	2012_14	25	2012	104	118	13.1342857143	female	Sand	40.86120865	Intersect	Gestation	0.596110357	24.35778969	absent	5	-0.189578450320615	0.567948523115487	0.259107320756741
52	15	8873	2012_15	7	2012	104	119	13.5442857143	female	Sand	40.86120865	Intersect	Gestation	0.596110357	24.35778969	absent	2.64575131106459	-0.980144628097042	0.567948523115487	0.412796357958663
52	16	10233	2012_16	11	2012	104	120	13.9414285714	female	Sand	40.86120865	Intersect	Gestation	0.596110357	24.35778969	absent	3.3166247903554	-0.763113945461608	0.567948523115487	0.561665878298466
52	17	9722	2012_17	9	2012	104	121	14.3271428571	female	Sand	40.86120865	Intersect	Gestation	0.596110357	24.35778969	absent	3	-0.844660032834187	0.567948523115487	0.706251383674711
52	18	10685	2012_18	6	2012	104	122	14.6971428571	female	Sand	40.86120865	Intersect	Lactation	0.596110357	24.35778969	absent	2.44948974278318	-0.690983159762184	0.567948523115487	0.844946368466688
52	19	8352	2012_19	2	2012	104	123	15.04	female	Sand	40.86120865	Intersect	Lactation	0.596110357	24.35778969	absent	1.4142135623731	-1.06328652931253	0.567948523115487	0.973466817710842
52	20	8174	2012_20	0	2012	104	124	15.3528571429	female	Sand	40.86120865	Intersect	Lactation	0.596110357	24.35778969	absent	0	-1.09169201571628	0.567948523115487	1.09074172764754
52	21	7320	2012_21	0	2012	104	125	15.6242857143	female	Sand	40.86120865	Intersect	Lactation	0.596110357	24.35778969	absent	0	-1.22797451790059	0.567948523115487	1.19248708327573
52	22	4573	2012_22	0	2012	104	126	15.8471428571	female	Sand	40.86120865	Intersect	Lactation	0.596110357	24.35778969	absent	0	-1.66634458054731	0.567948523115487	1.27602537525257
52	23	6105	2012_23	0	2012	104	127	16.0128571429	female	Sand	40.86120865	Intersect	Lactation	0.596110357	24.35778969	absent	0	-1.42186589981387	0.567948523115487	1.33814359241161
52	24	7138	2012_24	4	2012	104	128	16.1142857143	female	Sand	40.86120865	Intersect	Lactation	0.596110357	24.35778969	absent	2	-1.25701832984151	0.567948523115487	1.37616422529754
52	25	8671	2012_25	4	2012	104	129	16.1442857143	female	Sand	40.86120865	Intersect	Lactation	0.596110357	24.35778969	absent	2	-1.01238006772378	0.567948523115487	1.387409764605
52	26	7446	2012_26	3	2012	104	130	16.1057142857	female	Sand	40.86120865	Intersect	Lactation	0.596110357	24.35778969	absent	1.73205080756888	-1.20786726347996	0.567948523115487	1.37295121405613
52	27	10450	2012_27	7	2012	104	131	15.9971428571	female	Sand	40.86120865	Intersect	Lactation	0.596110357	24.35778969	absent	2.64575131106459	-0.728484785070513	0.567948523115487	1.33225307178986
52	28	12457	2012_28	2	2012	104	132	15.8242857143	female	Sand	40.86120865	Intersect	Lactation	0.596110357	24.35778969	absent	1.4142135623731	-0.408204946798957	0.567948523115487	1.26745734532545
52	29	8856	2012_29	2	2012	104	133	15.5942857143	female	Sand	40.86120865	Intersect	Rut	0.596110357	24.35778969	absent	1.4142135623731	-0.982857511629985	0.567948523115487	1.18124154396827
52	30	11177	2012_30	0	2012	104	134	15.3214285714	female	Sand	40.86120865	Intersect	Rut	0.596110357	24.35778969	absent	0	-0.61246911869113	0.567948523115487	1.07896068644152
52	31	13866	2012_31	4	2012	104	135	15.0071428571	female	Sand	40.86120865	Intersect	Rut	0.596110357	24.35778969	absent	2	-0.183354776333276	0.567948523115487	0.961150274643752
52	32	15254	2012_32	8	2012	104	136	14.6657142857	female	Sand	40.86120865	Intersect	Rut	0.596110357	24.35778969	absent	2.82842712474619	0.0381441850622998	0.567948523115487	0.833165327298157
52	33	12510	2012_33	4	2012	104	137	14.3	female	Sand	40.86120865	Intersect	Rut	0.596110357	24.35778969	absent	2	-0.399747133431547	0.567948523115487	0.696076848126886
52	34	12773	2012_34	2	2012	104	138	13.9171428571	female	Sand	40.86120865	Intersect	Diapause	0.596110357	24.35778969	absent	1.4142135623731	-0.357777229363077	0.567948523115487	0.552562346472789
52	35	13986	2012_35	8	2012	104	139	13.5228571429	female	Sand	40.86120865	Intersect	Diapause	0.596110357	24.35778969	absent	2.82842712474619	-0.164205010218384	0.567948523115487	0.404763829892617
52	36	11861	2012_36	8	2012	104	140	13.12	female	Sand	40.86120865	Intersect	Diapause	0.596110357	24.35778969	absent	2.82842712474619	-0.50331545183625	0.567948523115487	0.253752302033549
52	37	17775	2012_37	10	2012	104	141	12.7128571429	female	Sand	40.86120865	Intersect	Diapause	0.596110357	24.35778969	absent	3.16227766016838	0.440448854859307	0.567948523115487	0.10113426859126
52	38	13471	2012_38	8	2012	104	142	12.3	female	Sand	40.86120865	Intersect	Diapause	0.596110357	24.35778969	absent	2.82842712474619	-0.246389423128126	0.567948523115487	-0.0536257723702945
52	39	16252	2012_39	12	2012	104	143	11.89	female	Sand	40.86120865	Intersect	Diapause	0.596110357	24.35778969	absent	3.46410161513775	0.197406406584479	0.567948523115487	-0.207314809572216
52	40	13589	2012_40	4	2012	104	144	11.4771428571	female	Sand	40.86120865	Intersect	Diapause	0.596110357	24.35778969	absent	2	-0.227558819781816	0.567948523115487	-0.362074850533771
52	41	15016	2012_41	9	2012	104	145	11.0671428571	female	Sand	40.86120865	Intersect	Diapause	0.596110357	24.35778969	absent	3	0.000163815601098805	0.567948523115487	-0.515763887735693
52	42	17277	2012_42	9	2012	104	146	10.6642857143	female	Sand	40.86120865	Intersect	Diapause	0.596110357	24.35778969	absent	3	0.360977325482508	0.567948523115487	-0.666775415557276
52	43	17576	2012_43	20	2012	104	147	10.27	female	Sand	40.86120865	Intersect	Diapause	0.596110357	24.35778969	absent	4.47213595499958	0.408692159385445	0.567948523115487	-0.814573932174933
52	44	15336	2012_44	22	2012	104	148	9.88714285714	female	Sand	40.86120865	Intersect	Diapause	0.596110357	24.35778969	absent	4.69041575982343	0.0512298585741421	0.567948523115487	-0.958088433814035
52	45	22408	2012_45	10	2012	104	149	9.53	female	Sand	40.86120865	Intersect	Diapause	0.596110357	24.35778969	absent	3.16227766016838	1.1797894082784	0.567948523115487	-1.09196390175889
52	46	22852	2012_46	12	2012	104	150	9.19285714286	female	Sand	40.86120865	Intersect	Diapause	0.596110357	24.35778969	absent	3.46410161513775	1.2506435429035	0.567948523115487	-1.21834234349877
52	47	26561	2012_47	19	2012	104	151	8.9	female	Sand	40.86120865	Intersect	Diapause	0.596110357	24.35778969	absent	4.35889894354067	1.84253089723793	0.567948523115487	-1.3281202272155
52	48	25602	2012_48	17	2012	104	152	8.64714285714	female	Sand	40.86120865	Intersect	Diapause	0.596110357	24.35778969	absent	4.12310562561766	1.68949234970309	0.567948523115487	-1.42290405852229
52	49	21074	2012_49	15	2012	104	153	8.45714285714	female	Sand	40.86120865	Intersect	Diapause	0.596110357	24.35778969	absent	3.87298334620742	0.966907841634525	0.567948523115487	-1.49412580746952
52	50	23148	2012_50	9	2012	104	154	8.33571428571	female	Sand	40.86120865	Intersect	Diapause	0.596110357	24.35778969	absent	3	1.29787963265356	0.567948523115487	-1.53964346657167
52	51	23015	2012_51	16	2012	104	155	8.28571428571	female	Sand	40.86120865	Intersect	Diapause	0.596110357	24.35778969	absent	4	1.27665530854289	0.567948523115487	-1.5583860320841
52	52	15006	2012_52	12	2012	104	156	8.31875	female	Sand	40.86120865	Intersect	Diapause	0.596110357	24.35778969	absent	3.46410161513775	-0.0014319982418088	0.567948523115487	-1.54600255129749
52	1	24302	2013_1	14	2013	156	157	8.43857142857	female	Sand	40.86120865	Intersect	Gestation	0.596110357	24.35778969	absent	3.74165738677394	1.4820365501251	0.567948523115487	-1.50108733180217
52	2	25636	2013_2	12	2013	156	158	8.61857142857	female	Sand	40.86120865	Intersect	Gestation	0.596110357	24.35778969	absent	3.46410161513775	1.69491811676897	0.567948523115487	-1.43361409595743
52	3	24083	2013_3	12	2013	156	159	8.87142857143	female	Sand	40.86120865	Intersect	Gestation	0.596110357	24.35778969	absent	3.46410161513775	1.44708822696542	0.567948523115487	-1.33883026465064
52	4	18059	2013_4	10	2013	156	160	9.16571428571	female	Sand	40.86120865	Intersect	Gestation	0.596110357	24.35778969	absent	3.16227766016838	0.485769967997883	0.567948523115487	-1.22851687906534
52	5	20292	2013_5	10	2013	156	161	9.5	female	Sand	40.86120865	Intersect	Gestation	0.596110357	24.35778969	present	3.16227766016838	0.842115199119151	0.567948523115487	-1.10320944106635
52	6	21841	2013_6	10	2013	156	162	9.86	female	Sand	40.86120865	Intersect	Gestation	0.596110357	24.35778969	present	3.16227766016838	1.08930676338554	0.567948523115487	-0.968262969376855
52	7	18777	2013_7	7	2013	156	163	10.2457142857	female	Sand	40.86120865	Intersect	Gestation	0.596110357	24.35778969	present	2.64575131106459	0.600349401918649	0.567948523115487	-0.82367746400061
52	8	15973	2013_8	8	2013	156	164	10.6442857143	female	Sand	40.86120865	Intersect	Gestation	0.596110357	24.35778969	present	2.82842712474619	0.152883200367357	0.567948523115487	-0.674272441762248
52	9	15096	2013_9	12	2013	156	165	11.0528571429	female	Sand	40.86120865	Intersect	Gestation	0.596110357	24.35778969	present	3.46410161513775	0.0129303263443596	0.567948523115487	-0.5211189064214
52	10	13492	2013_10	12	2013	156	166	11.47	female	Sand	40.86120865	Intersect	Gestation	0.596110357	24.35778969	present	3.46410161513775	-0.24303821405802	0.567948523115487	-0.364752359876624
52	11	14691	2013_11	11	2013	156	167	11.89	female	Sand	40.86120865	Intersect	Gestation	0.596110357	24.35778969	present	3.3166247903554	-0.0517001342933983	0.567948523115487	-0.207314809572216
52	12	15894	2013_12	5	2013	156	168	12.3085714286	female	Sand	40.86120865	Intersect	Gestation	0.596110357	24.35778969	present	2.23606797749979	0.140276271008386	0.567948523115487	-0.0504127611288823
52	13	19430	2013_13	5	2013	156	169	12.72	female	Sand	40.86120865	Intersect	Gestation	0.596110357	24.35778969	present	2.23606797749979	0.704556045860515	0.567948523115487	0.103811777934113
52	14	15973	2013_14	0	2013	156	170	13.1342857143	female	Sand	40.86120865	Intersect	Gestation	0.596110357	24.35778969	present	0	0.152883200367357	0.567948523115487	0.259107320756741
52	15	17020	2013_15	14	2013	156	171	13.5442857143	female	Sand	40.86120865	Intersect	Gestation	0.596110357	24.35778969	present	3.74165738677394	0.319964909719783	0.567948523115487	0.412796357958663
52	16	12902	2013_16	17	2013	156	172	13.9414285714	female	Sand	40.86120865	Intersect	Gestation	0.596110357	24.35778969	present	4.12310562561766	-0.337191230789569	0.567948523115487	0.561665878298466
52	17	13550	2013_17	13	2013	156	173	14.3271428571	female	Sand	40.86120865	Intersect	Gestation	0.596110357	24.35778969	present	3.60555127546399	-0.233782493769156	0.567948523115487	0.706251383674711
52	18	12144	2013_18	4	2013	156	174	14.6971428571	female	Sand	40.86120865	Intersect	Lactation	0.596110357	24.35778969	present	2	-0.458153920081965	0.567948523115487	0.844946368466688
52	19	12058	2013_19	7	2013	156	175	15.04	female	Sand	40.86120865	Intersect	Lactation	0.596110357	24.35778969	present	2.64575131106459	-0.47187791913097	0.567948523115487	0.973466817710842
52	20	8501	2013_20	0	2013	156	176	15.3528571429	female	Sand	40.86120865	Intersect	Lactation	0.596110357	24.35778969	present	0	-1.03950890305321	0.567948523115487	1.09074172764754
52	21	9227	2013_21	2	2013	156	177	15.6242857143	female	Sand	40.86120865	Intersect	Lactation	0.596110357	24.35778969	present	1.4142135623731	-0.923652818058113	0.567948523115487	1.19248708327573
52	22	8145	2013_22	0	2013	156	178	15.8471428571	female	Sand	40.86120865	Intersect	Lactation	0.596110357	24.35778969	present	0	-1.09631987586072	0.567948523115487	1.27602537525257
52	23	8223	2013_23	0	2013	156	179	16.0128571429	female	Sand	40.86120865	Intersect	Lactation	0.596110357	24.35778969	present	0	-1.08387252788604	0.567948523115487	1.33814359241161
52	24	9554	2013_24	2	2013	156	180	16.1142857143	female	Sand	40.86120865	Intersect	Lactation	0.596110357	24.35778969	present	1.4142135623731	-0.871469705395034	0.567948523115487	1.37616422529754
52	25	9153	2013_25	0	2013	156	181	16.1442857143	female	Sand	40.86120865	Intersect	Lactation	0.596110357	24.35778969	present	0	-0.935461840495629	0.567948523115487	1.387409764605
52	26	8835	2013_26	2	2013	156	182	16.1057142857	female	Sand	40.86120865	Intersect	Lactation	0.596110357	24.35778969	present	1.4142135623731	-0.986208720700091	0.567948523115487	1.37295121405613
52	27	8202	2013_27	6	2013	156	183	15.9971428571	female	Sand	40.86120865	Intersect	Lactation	0.596110357	24.35778969	present	2.44948974278318	-1.08722373695614	0.567948523115487	1.33225307178986
52	28	10019	2013_28	4	2013	156	184	15.8242857143	female	Sand	40.86120865	Intersect	Lactation	0.596110357	24.35778969	present	2	-0.797264361699831	0.567948523115487	1.26745734532545
52	29	12703	2013_29	2	2013	156	185	15.5942857143	female	Sand	40.86120865	Intersect	Rut	0.596110357	24.35778969	present	1.4142135623731	-0.36894792626343	0.567948523115487	1.18124154396827
52	30	15705	2013_30	6	2013	156	186	15.3214285714	female	Sand	40.86120865	Intersect	Rut	0.596110357	24.35778969	present	2.44948974278318	0.110115389377433	0.567948523115487	1.07896068644152
52	31	11348	2013_31	2	2013	156	187	15.0071428571	female	Sand	40.86120865	Intersect	Rut	0.596110357	24.35778969	present	1.4142135623731	-0.58518070197741	0.567948523115487	0.961150274643752
52	32	17971	2013_32	4	2013	156	188	14.6657142857	female	Sand	40.86120865	Intersect	Rut	0.596110357	24.35778969	present	2	0.471726806180296	0.567948523115487	0.833165327298157
52	33	18103	2013_33	8	2013	156	189	14.3	female	Sand	40.86120865	Intersect	Rut	0.596110357	24.35778969	present	2.82842712474619	0.492791548906676	0.567948523115487	0.696076848126886
52	34	16453	2013_34	4	2013	156	190	13.9171428571	female	Sand	40.86120865	Intersect	Diapause	0.596110357	24.35778969	present	2	0.229482264826921	0.567948523115487	0.552562346472789
52	35	15017	2013_35	4	2013	156	191	13.5228571429	female	Sand	40.86120865	Intersect	Diapause	0.596110357	24.35778969	present	2	0.000323396985389565	0.567948523115487	0.404763829892617
52	36	15333	2013_36	4	2013	156	192	13.12	female	Sand	40.86120865	Intersect	Diapause	0.596110357	24.35778969	present	2	0.0507511144212698	0.567948523115487	0.253752302033549
52	37	17274	2013_37	0	2013	156	193	12.7128571429	female	Sand	40.86120865	Intersect	Diapause	0.596110357	24.35778969	present	0	0.360498581329636	0.567948523115487	0.10113426859126
52	38	18343	2013_38	2	2013	156	194	12.3	female	Sand	40.86120865	Intersect	Diapause	0.596110357	24.35778969	present	1.4142135623731	0.531091081136459	0.567948523115487	-0.0536257723702945
52	39	12926	2013_39	22	2013	156	195	11.89	female	Sand	40.86120865	Intersect	Diapause	0.596110357	24.35778969	present	4.69041575982343	-0.33336127756659	0.567948523115487	-0.207314809572216
52	40	16128	2013_40	26	2013	156	196	11.4771428571	female	Sand	40.86120865	Intersect	Diapause	0.596110357	24.35778969	present	5.09901951359278	0.177618314932424	0.567948523115487	-0.362074850533771
52	41	17646	2013_41	32	2013	156	197	11.0671428571	female	Sand	40.86120865	Intersect	Diapause	0.596110357	24.35778969	present	5.65685424949238	0.419862856285799	0.567948523115487	-0.515763887735693
52	42	12347	2013_42	12	2013	156	198	10.6642857143	female	Sand	40.86120865	Intersect	Diapause	0.596110357	24.35778969	present	3.46410161513775	-0.425758899070941	0.567948523115487	-0.666775415557276
52	43	12460	2013_43	18	2013	156	199	10.27	female	Sand	40.86120865	Intersect	Diapause	0.596110357	24.35778969	present	4.24264068711928	-0.407726202646085	0.567948523115487	-0.814573932174933
52	44	17449	2013_44	24	2013	156	200	9.88714285714	female	Sand	40.86120865	Intersect	Diapause	0.596110357	24.35778969	present	4.89897948556636	0.388425323580519	0.567948523115487	-0.958088433814035
52	45	18457	2013_45	22	2013	156	201	9.53	female	Sand	40.86120865	Intersect	Diapause	0.596110357	24.35778969	present	4.69041575982343	0.549283358945605	0.567948523115487	-1.09196390175889
52	46	21539	2013_46	25	2013	156	202	9.19285714286	female	Sand	40.86120865	Intersect	Diapause	0.596110357	24.35778969	present	5	1.04111318532973	0.567948523115487	-1.21834234349877
52	47	17505	2013_47	18	2013	156	203	8.9	female	Sand	40.86120865	Intersect	Diapause	0.596110357	24.35778969	present	4.24264068711928	0.397361881100801	0.567948523115487	-1.3281202272155
52	48	19138	2013_48	6	2013	156	204	8.64714285714	female	Sand	40.86120865	Intersect	Diapause	0.596110357	24.35778969	present	2.44948974278318	0.657958281647613	0.567948523115487	-1.42290405852229
52	49	17213	2013_49	18	2013	156	205	8.45714285714	female	Sand	40.86120865	Intersect	Diapause	0.596110357	24.35778969	present	4.24264068711928	0.350764116887899	0.567948523115487	-1.49412580746952
52	50	20599	2013_50	4	2013	156	206	8.33571428571	female	Sand	40.86120865	Intersect	Diapause	0.596110357	24.35778969	present	2	0.891106684096414	0.567948523115487	-1.53964346657167
52	51	22860	2013_51	14	2013	156	207	8.28571428571	female	Sand	40.86120865	Intersect	Diapause	0.596110357	24.35778969	present	3.74165738677394	1.25192019397782	0.567948523115487	-1.5583860320841
52	52	19276	2013_52	4	2013	156	208	8.31875	female	Sand	40.86120865	Intersect	Diapause	0.596110357	24.35778969	present	2	0.679980512679738	0.567948523115487	-1.54600255129749
52	1	14072	2014_1	11	2014	208	209	8.43857142857	female	Sand	40.86120865	Intersect	Gestation	0.596110357	24.35778969	present	3.3166247903554	-0.150481011169379	0.567948523115487	-1.50108733180217
52	2	16067	2014_2	4	2014	208	210	8.61857142857	female	Sand	40.86120865	Intersect	Gestation	0.596110357	24.35778969	present	2	0.167883850490688	0.567948523115487	-1.43361409595743
52	3	6325	2014_3	2	2014	208	211	8.87142857143	female	Sand	40.86120865	Intersect	Gestation	0.596110357	24.35778969	present	1.4142135623731	-1.3867579952699	0.567948523115487	-1.33883026465064
52	4	12086	2014_4	7	2014	208	212	9.16571428571	female	Sand	40.86120865	Intersect	Gestation	0.596110357	24.35778969	present	2.64575131106459	-0.467409640370829	0.567948523115487	-1.22851687906534
52	5	17540	2014_5	8	2014	208	213	9.5	female	Sand	40.86120865	Intersect	Gestation	0.596110357	24.35778969	present	2.82842712474619	0.402947229550978	0.567948523115487	-1.10320944106635
52	6	16632	2014_6	4	2014	208	214	9.86	female	Sand	40.86120865	Intersect	Gestation	0.596110357	24.35778969	present	2	0.258047332614968	0.567948523115487	-0.968262969376855
52	7	17282	2014_7	10	2014	208	215	10.2457142857	female	Sand	40.86120865	Intersect	Gestation	0.596110357	24.35778969	present	3.16227766016838	0.361775232403962	0.567948523115487	-0.82367746400061
52	8	16276	2014_8	0	2014	208	216	10.6442857143	female	Sand	40.86120865	Intersect	Gestation	0.596110357	24.35778969	present	0	0.201236359807457	0.567948523115487	-0.674272441762248
52	9	17937	2014_9	6	2014	208	217	11.0528571429	female	Sand	40.86120865	Intersect	Gestation	0.596110357	24.35778969	present	2.44948974278318	0.46630103911441	0.567948523115487	-0.5211189064214
52	10	16601	2014_10	6	2014	208	218	11.47	female	Sand	40.86120865	Intersect	Gestation	0.596110357	24.35778969	present	2.44948974278318	0.253100309701954	0.567948523115487	-0.364752359876624
52	11	18649	2014_11	7	2014	208	219	11.89	female	Sand	40.86120865	Intersect	Gestation	0.596110357	24.35778969	present	2.64575131106459	0.579922984729431	0.567948523115487	-0.207314809572216
52	12	13877	2014_12	4	2014	208	220	12.3085714286	female	Sand	40.86120865	Intersect	Gestation	0.596110357	24.35778969	present	2	-0.181599381106077	0.567948523115487	-0.0504127611288823
52	13	12184	2014_13	18	2014	208	221	12.72	female	Sand	40.86120865	Intersect	Gestation	0.596110357	24.35778969	present	4.24264068711928	-0.451770664710335	0.567948523115487	0.103811777934113
52	14	10933	2014_14	4	2014	208	222	13.1342857143	female	Sand	40.86120865	Intersect	Gestation	0.596110357	24.35778969	present	2	-0.651406976458076	0.567948523115487	0.259107320756741
52	15	10524	2014_15	8	2014	208	223	13.5442857143	female	Sand	40.86120865	Intersect	Gestation	0.596110357	24.35778969	present	2.82842712474619	-0.716675762632997	0.567948523115487	0.412796357958663
52	16	10388	2014_16	24	2014	208	224	13.9414285714	female	Sand	40.86120865	Intersect	Gestation	0.596110357	24.35778969	present	4.89897948556636	-0.73837883089654	0.567948523115487	0.561665878298466
52	17	10439	2014_17	4	2014	208	225	14.3271428571	female	Sand	40.86120865	Intersect	Gestation	0.596110357	24.35778969	present	2	-0.730240180297712	0.567948523115487	0.706251383674711
52	18	8357	2014_18	4	2014	208	226	14.6971428571	female	Sand	40.86120865	Intersect	Lactation	0.596110357	24.35778969	present	2	-1.06248862239107	0.567948523115487	0.844946368466688
52	19	8991	2014_19	0	2014	208	227	15.04	female	Sand	40.86120865	Intersect	Lactation	0.596110357	24.35778969	present	0	-0.961314024750733	0.567948523115487	0.973466817710842
52	20	8665	2014_20	6	2014	208	228	15.3528571429	female	Sand	40.86120865	Intersect	Lactation	0.596110357	24.35778969	present	2.44948974278318	-1.01333755602952	0.567948523115487	1.09074172764754
52	21	6015	2014_21	0	2014	208	229	15.6242857143	female	Sand	40.86120865	Intersect	Lactation	0.596110357	24.35778969	present	0	-1.43622822440004	0.567948523115487	1.19248708327573
52	22	8280	2014_22	0	2014	208	230	15.8471428571	female	Sand	40.86120865	Intersect	Lactation	0.596110357	24.35778969	present	0	-1.07477638898146	0.567948523115487	1.27602537525257
52	23	9805	2014_23	0	2014	208	231	16.0128571429	female	Sand	40.86120865	Intersect	Lactation	0.596110357	24.35778969	present	0	-0.831414777938054	0.567948523115487	1.33814359241161
52	24	10492	2014_24	0	2014	208	232	16.1142857143	female	Sand	40.86120865	Intersect	Lactation	0.596110357	24.35778969	present	0	-0.721782366930301	0.567948523115487	1.37616422529754
52	25	13998	2014_25	0	2014	208	233	16.1442857143	female	Sand	40.86120865	Intersect	Lactation	0.596110357	24.35778969	present	0	-0.162290033606895	0.567948523115487	1.387409764605
52	26	15588	2014_26	10	2014	208	234	16.1057142857	female	Sand	40.86120865	Intersect	Lactation	0.596110357	24.35778969	present	3.16227766016838	0.0914443674154137	0.567948523115487	1.37295121405613
52	27	14333	2014_27	12	2014	208	235	15.9971428571	female	Sand	40.86120865	Intersect	Lactation	0.596110357	24.35778969	present	3.46410161513775	-0.108830269869491	0.567948523115487	1.33225307178986
52	28	13733	2014_28	8	2014	208	236	15.8242857143	female	Sand	40.86120865	Intersect	Lactation	0.596110357	24.35778969	present	2.82842712474619	-0.204579100443947	0.567948523115487	1.26745734532545
52	29	12095	2014_29	0	2014	208	237	15.5942857143	female	Sand	40.86120865	Intersect	Rut	0.596110357	24.35778969	present	0	-0.465973407912212	0.567948523115487	1.18124154396827
52	30	11305	2014_30	4	2014	208	238	15.3214285714	female	Sand	40.86120865	Intersect	Rut	0.596110357	24.35778969	present	2	-0.592042701501913	0.567948523115487	1.07896068644152
52	31	14505	2014_31	2	2014	208	239	15.0071428571	female	Sand	40.86120865	Intersect	Rut	0.596110357	24.35778969	present	1.4142135623731	-0.0813822717714798	0.567948523115487	0.961150274643752
52	32	12567	2014_32	4	2014	208	240	14.6657142857	female	Sand	40.86120865	Intersect	Rut	0.596110357	24.35778969	present	2	-0.390650994526973	0.567948523115487	0.833165327298157
52	33	8499	2014_33	0	2014	208	241	14.3	female	Sand	40.86120865	Intersect	Rut	0.596110357	24.35778969	present	0	-1.03982806582179	0.567948523115487	0.696076848126886
53	1	2439	2012_1	0	2012	104	105	8.43857142857	female	Sand	43.04160689	Intersect	Gestation	0.566666667	24.3902439	absent	0	-2.00689125462379	0.571151760305532	-1.50108733180217
53	13	4477	2012_13	8	2012	104	117	12.72	female	Sand	43.04160689	Intersect	Gestation	0.566666667	24.3902439	absent	2.82842712474619	-1.68166439343923	0.571151760305532	0.103811777934113
53	14	9360	2012_14	4	2012	104	118	13.1342857143	female	Sand	43.04160689	Intersect	Gestation	0.566666667	24.3902439	absent	2	-0.902428493947442	0.571151760305532	0.259107320756741
53	15	9774	2012_15	4	2012	104	119	13.5442857143	female	Sand	43.04160689	Intersect	Gestation	0.566666667	24.3902439	absent	2	-0.836361800851067	0.571151760305532	0.412796357958663
53	16	8587	2012_16	0	2012	104	120	13.9414285714	female	Sand	43.04160689	Intersect	Gestation	0.566666667	24.3902439	absent	0	-1.0257849040042	0.571151760305532	0.561665878298466
53	17	6598	2012_17	0	2012	104	121	14.3271428571	female	Sand	43.04160689	Intersect	Gestation	0.566666667	24.3902439	absent	0	-1.34319227735852	0.571151760305532	0.706251383674711
53	18	5941	2012_18	0	2012	104	122	14.6971428571	female	Sand	43.04160689	Intersect	Lactation	0.566666667	24.3902439	absent	0	-1.44803724683755	0.571151760305532	0.844946368466688
53	19	6209	2012_19	0	2012	104	123	15.04	female	Sand	43.04160689	Intersect	Lactation	0.566666667	24.3902439	absent	0	-1.40526943584763	0.571151760305532	0.973466817710842
53	20	8045	2012_20	0	2012	104	124	15.3528571429	female	Sand	43.04160689	Intersect	Lactation	0.566666667	24.3902439	absent	0	-1.11227801428979	0.571151760305532	1.09074172764754
53	21	9340	2012_21	0	2012	104	125	15.6242857143	female	Sand	43.04160689	Intersect	Lactation	0.566666667	24.3902439	absent	0	-0.905620121633257	0.571151760305532	1.19248708327573
53	22	7965	2012_22	0	2012	104	126	15.8471428571	female	Sand	43.04160689	Intersect	Lactation	0.566666667	24.3902439	absent	0	-1.12504452503305	0.571151760305532	1.27602537525257
53	23	7785	2012_23	0	2012	104	127	16.0128571429	female	Sand	43.04160689	Intersect	Lactation	0.566666667	24.3902439	absent	0	-1.15376917420539	0.571151760305532	1.33814359241161
53	24	8798	2012_24	0	2012	104	128	16.1142857143	female	Sand	43.04160689	Intersect	Lactation	0.566666667	24.3902439	absent	0	-0.992113231918849	0.571151760305532	1.37616422529754
53	25	7548	2012_25	0	2012	104	129	16.1442857143	female	Sand	43.04160689	Intersect	Lactation	0.566666667	24.3902439	absent	0	-1.1915899622823	0.571151760305532	1.387409764605
53	26	8829	2012_26	0	2012	104	130	16.1057142857	female	Sand	43.04160689	Intersect	Lactation	0.566666667	24.3902439	absent	0	-0.987166209005836	0.571151760305532	1.37295121405613
53	27	9072	2012_27	0	2012	104	131	15.9971428571	female	Sand	43.04160689	Intersect	Lactation	0.566666667	24.3902439	absent	0	-0.948387932623181	0.571151760305532	1.33225307178986
53	28	9855	2012_28	0	2012	104	132	15.8242857143	female	Sand	43.04160689	Intersect	Lactation	0.566666667	24.3902439	absent	0	-0.823435708723516	0.571151760305532	1.26745734532545
53	29	10372	2012_29	2	2012	104	133	15.5942857143	female	Sand	43.04160689	Intersect	Rut	0.566666667	24.3902439	absent	1.4142135623731	-0.740932133045192	0.571151760305532	1.18124154396827
53	30	9923	2012_30	2	2012	104	134	15.3214285714	female	Sand	43.04160689	Intersect	Rut	0.566666667	24.3902439	absent	1.4142135623731	-0.812584174591744	0.571151760305532	1.07896068644152
53	31	13182	2012_31	0	2012	104	135	15.0071428571	female	Sand	43.04160689	Intersect	Rut	0.566666667	24.3902439	absent	0	-0.292508443188156	0.571151760305532	0.961150274643752
53	32	10143	2012_32	0	2012	104	136	14.6657142857	female	Sand	43.04160689	Intersect	Rut	0.566666667	24.3902439	absent	0	-0.777476270047777	0.571151760305532	0.833165327298157
53	33	10128	2012_33	0	2012	104	137	14.3	female	Sand	43.04160689	Intersect	Rut	0.566666667	24.3902439	absent	0	-0.779869990812138	0.571151760305532	0.696076848126886
53	34	11143	2012_34	0	2012	104	138	13.9171428571	female	Sand	43.04160689	Intersect	Diapause	0.566666667	24.3902439	absent	0	-0.617894885757016	0.571151760305532	0.552562346472789
53	35	12443	2012_35	0	2012	104	139	13.5228571429	female	Sand	43.04160689	Intersect	Diapause	0.566666667	24.3902439	absent	0	-0.410439086179028	0.571151760305532	0.404763829892617
53	36	11567	2012_36	0	2012	104	140	13.12	female	Sand	43.04160689	Intersect	Diapause	0.566666667	24.3902439	absent	0	-0.550232378817734	0.571151760305532	0.253752302033549
53	37	14204	2012_37	2	2012	104	141	12.7128571429	female	Sand	43.04160689	Intersect	Diapause	0.566666667	24.3902439	absent	1.4142135623731	-0.129416268442999	0.571151760305532	0.10113426859126
53	38	13140	2012_38	4	2012	104	142	12.3	female	Sand	43.04160689	Intersect	Diapause	0.566666667	24.3902439	absent	2	-0.299210861328368	0.571151760305532	-0.0536257723702945
53	39	15953	2012_39	0	2012	104	143	11.89	female	Sand	43.04160689	Intersect	Diapause	0.566666667	24.3902439	absent	0	0.149691572681541	0.571151760305532	-0.207314809572216
53	40	16878	2012_40	0	2012	104	144	11.4771428571	female	Sand	43.04160689	Intersect	Diapause	0.566666667	24.3902439	absent	0	0.297304353150495	0.571151760305532	-0.362074850533771
53	41	15936	2012_41	1	2012	104	145	11.0671428571	female	Sand	43.04160689	Intersect	Diapause	0.566666667	24.3902439	absent	1	0.146978689148598	0.571151760305532	-0.515763887735693
53	42	18655	2012_42	2	2012	104	146	10.6642857143	female	Sand	43.04160689	Intersect	Diapause	0.566666667	24.3902439	absent	1.4142135623731	0.580880473035176	0.571151760305532	-0.666775415557276
53	43	15935	2012_43	5	2012	104	147	10.27	female	Sand	43.04160689	Intersect	Diapause	0.566666667	24.3902439	absent	2.23606797749979	0.146819107764308	0.571151760305532	-0.814573932174933
53	44	20641	2012_44	3	2012	104	148	9.88714285714	female	Sand	43.04160689	Intersect	Diapause	0.566666667	24.3902439	absent	1.73205080756888	0.897809102236626	0.571151760305532	-0.958088433814035
53	45	20629	2012_45	6	2012	104	149	9.53	female	Sand	43.04160689	Intersect	Diapause	0.566666667	24.3902439	absent	2.44948974278318	0.895894125625137	0.571151760305532	-1.09196390175889
53	46	20282	2012_46	2	2012	104	150	9.19285714286	female	Sand	43.04160689	Intersect	Diapause	0.566666667	24.3902439	absent	1.4142135623731	0.840519385276243	0.571151760305532	-1.21834234349877
53	47	18928	2012_47	15	2012	104	151	8.9	female	Sand	43.04160689	Intersect	Diapause	0.566666667	24.3902439	absent	3.87298334620742	0.624446190946553	0.571151760305532	-1.3281202272155
53	48	17382	2012_48	10	2012	104	152	8.64714285714	female	Sand	43.04160689	Intersect	Diapause	0.566666667	24.3902439	absent	3.16227766016838	0.377733370833038	0.571151760305532	-1.42290405852229
53	49	16589	2012_49	2	2012	104	153	8.45714285714	female	Sand	43.04160689	Intersect	Diapause	0.566666667	24.3902439	absent	1.4142135623731	0.251185333090465	0.571151760305532	-1.49412580746952
53	50	16603	2012_50	0	2012	104	154	8.33571428571	female	Sand	43.04160689	Intersect	Diapause	0.566666667	24.3902439	absent	0	0.253419472470536	0.571151760305532	-1.53964346657167
53	51	17898	2012_51	0	2012	104	155	8.28571428571	female	Sand	43.04160689	Intersect	Diapause	0.566666667	24.3902439	absent	0	0.46007736512707	0.571151760305532	-1.5583860320841
53	52	17188	2012_52	0	2012	104	156	8.31875	female	Sand	43.04160689	Intersect	Diapause	0.566666667	24.3902439	absent	0	0.34677458228063	0.571151760305532	-1.54600255129749
53	1	12921	2013_1	2	2013	156	157	8.43857142857	female	Sand	43.04160689	Intersect	Gestation	0.566666667	24.3902439	absent	1.4142135623731	-0.334159184488044	0.571151760305532	-1.50108733180217
53	2	15875	2013_2	0	2013	156	158	8.61857142857	female	Sand	43.04160689	Intersect	Gestation	0.566666667	24.3902439	absent	0	0.137244224706862	0.571151760305532	-1.43361409595743
53	3	14977	2013_3	2	2013	156	159	8.87142857143	female	Sand	43.04160689	Intersect	Gestation	0.566666667	24.3902439	absent	1.4142135623731	-0.00605985838624085	0.571151760305532	-1.33883026465064
53	4	13539	2013_4	1	2013	156	160	9.16571428571	female	Sand	43.04160689	Intersect	Gestation	0.566666667	24.3902439	absent	1	-0.235537888996354	0.571151760305532	-1.22851687906534
53	5	15568	2013_5	0	2013	156	161	9.5	female	Sand	43.04160689	Intersect	Gestation	0.566666667	24.3902439	present	0	0.0882527397295985	0.571151760305532	-1.10320944106635
53	6	16050	2013_6	2	2013	156	162	9.86	female	Sand	43.04160689	Intersect	Gestation	0.566666667	24.3902439	present	1.4142135623731	0.165170966957745	0.571151760305532	-0.968262969376855
53	7	12231	2013_7	6	2013	156	163	10.2457142857	female	Sand	43.04160689	Intersect	Gestation	0.566666667	24.3902439	present	2.44948974278318	-0.444270339648669	0.571151760305532	-0.82367746400061
53	8	11167	2013_8	4	2013	156	164	10.6442857143	female	Sand	43.04160689	Intersect	Gestation	0.566666667	24.3902439	present	2	-0.614064932534038	0.571151760305532	-0.674272441762248
53	9	14209	2013_9	2	2013	156	165	11.0528571429	female	Sand	43.04160689	Intersect	Gestation	0.566666667	24.3902439	present	1.4142135623731	-0.128618361521545	0.571151760305532	-0.5211189064214
53	10	13645	2013_10	2	2013	156	166	11.47	female	Sand	43.04160689	Intersect	Gestation	0.566666667	24.3902439	present	1.4142135623731	-0.218622262261534	0.571151760305532	-0.364752359876624
53	11	13456	2013_11	4	2013	156	167	11.89	female	Sand	43.04160689	Intersect	Gestation	0.566666667	24.3902439	present	2	-0.248783143892487	0.571151760305532	-0.207314809572216
53	12	10793	2013_12	5	2013	156	168	12.3085714286	female	Sand	43.04160689	Intersect	Gestation	0.566666667	24.3902439	present	2.23606797749979	-0.673748370258782	0.571151760305532	-0.0504127611288823
53	13	13658	2013_13	19	2013	156	169	12.72	female	Sand	43.04160689	Intersect	Gestation	0.566666667	24.3902439	present	4.35889894354067	-0.216547704265754	0.571151760305532	0.103811777934113
53	14	13048	2013_14	12	2013	156	170	13.1342857143	female	Sand	43.04160689	Intersect	Gestation	0.566666667	24.3902439	present	3.46410161513775	-0.313892348683118	0.571151760305532	0.259107320756741
53	15	13084	2013_15	9	2013	156	171	13.5442857143	female	Sand	43.04160689	Intersect	Gestation	0.566666667	24.3902439	present	3	-0.30814741884865	0.571151760305532	0.412796357958663
53	16	9996	2013_16	0	2013	156	172	13.9414285714	female	Sand	43.04160689	Intersect	Gestation	0.566666667	24.3902439	present	0	-0.800934733538518	0.571151760305532	0.561665878298466
53	17	8271	2013_17	2	2013	156	173	14.3271428571	female	Sand	43.04160689	Intersect	Gestation	0.566666667	24.3902439	present	1.4142135623731	-1.07621262144008	0.571151760305532	0.706251383674711
53	18	6532	2013_18	0	2013	156	174	14.6971428571	female	Sand	43.04160689	Intersect	Lactation	0.566666667	24.3902439	present	0	-1.35372464872171	0.571151760305532	0.844946368466688
53	19	4416	2013_19	0	2013	156	175	15.04	female	Sand	43.04160689	Intersect	Lactation	0.566666667	24.3902439	present	0	-1.69139885788096	0.571151760305532	0.973466817710842
53	20	3516	2013_20	0	2013	156	176	15.3528571429	female	Sand	43.04160689	Intersect	Lactation	0.566666667	24.3902439	present	0	-1.83502210374265	0.571151760305532	1.09074172764754
53	21	5163	2013_21	0	2013	156	177	15.6242857143	female	Sand	43.04160689	Intersect	Lactation	0.566666667	24.3902439	present	0	-1.57219156381576	0.571151760305532	1.19248708327573
54	1	1933	2012_1	2	2012	104	105	8.43857142857	male	Zierolshofen	23.60264901	Intersect	Gestation	1	23.60264901	absent	1.4142135623731	-2.08763943507492	0.493415982964562	-1.50108733180217
54	51	9448	2012_51	0	2012	104	155	8.28571428571	male	Zierolshofen	23.60264901	Intersect	Diapause	1	23.60264901	absent	0	-0.888385332129855	0.493415982964562	-1.5583860320841
54	52	17939	2012_52	9	2012	104	156	8.31875	male	Zierolshofen	23.60264901	Intersect	Diapause	1	23.60264901	absent	3	0.466620201882991	0.493415982964562	-1.54600255129749
54	1	15849	2013_1	9	2013	156	157	8.43857142857	male	Zierolshofen	23.60264901	Intersect	Gestation	1	23.60264901	absent	3	0.133095108715302	0.493415982964562	-1.50108733180217
54	2	21651	2013_2	11	2013	156	158	8.61857142857	male	Zierolshofen	23.60264901	Intersect	Gestation	1	23.60264901	absent	3.3166247903554	1.05898630037029	0.493415982964562	-1.43361409595743
54	3	16804	2013_3	4	2013	156	159	8.87142857143	male	Zierolshofen	23.60264901	Intersect	Gestation	1	23.60264901	present	2	0.285495330712978	0.493415982964562	-1.33883026465064
54	4	24691	2013_4	13	2013	156	160	9.16571428571	male	Zierolshofen	23.60264901	Intersect	Gestation	1	23.60264901	present	3.60555127546399	1.54411370861421	0.493415982964562	-1.22851687906534
54	5	20570	2013_5	21	2013	156	161	9.5	male	Zierolshofen	23.60264901	Intersect	Gestation	1	23.60264901	present	4.58257569495584	0.886478823951982	0.493415982964562	-1.10320944106635
54	6	20086	2013_6	1	2013	156	162	9.86	male	Zierolshofen	23.60264901	Intersect	Gestation	1	23.60264901	present	1	0.809241433955254	0.493415982964562	-0.968262969376855
54	7	16997	2013_7	2	2013	156	163	10.2457142857	male	Zierolshofen	23.60264901	Intersect	Gestation	1	23.60264901	present	1.4142135623731	0.316294537881095	0.493415982964562	-0.82367746400061
54	8	14481	2013_8	4	2013	156	164	10.6442857143	male	Zierolshofen	23.60264901	Intersect	Gestation	1	23.60264901	present	2	-0.085212224994458	0.493415982964562	-0.674272441762248
54	9	14507	2013_9	2	2013	156	165	11.0528571429	male	Zierolshofen	23.60264901	Intersect	Gestation	1	23.60264901	present	1.4142135623731	-0.0810631090028982	0.493415982964562	-0.5211189064214
54	10	16200	2013_10	9	2013	156	166	11.47	male	Zierolshofen	23.60264901	Intersect	Gestation	1	23.60264901	present	3	0.189108174601359	0.493415982964562	-0.364752359876624
54	11	16112	2013_11	6	2013	156	167	11.89	male	Zierolshofen	23.60264901	Intersect	Gestation	1	23.60264901	present	2.44948974278318	0.175065012783772	0.493415982964562	-0.207314809572216
54	12	19027	2013_12	9	2013	156	168	12.3085714286	male	Zierolshofen	23.60264901	Intersect	Gestation	1	23.60264901	present	3	0.640244747991339	0.493415982964562	-0.0504127611288823
54	13	16160	2013_13	6	2013	156	169	12.72	male	Zierolshofen	23.60264901	Intersect	Gestation	1	23.60264901	present	2.44948974278318	0.182724919229729	0.493415982964562	0.103811777934113
54	14	15976	2013_14	13	2013	156	170	13.1342857143	male	Zierolshofen	23.60264901	Intersect	Gestation	1	23.60264901	present	3.60555127546399	0.153361944520229	0.493415982964562	0.259107320756741
54	15	21356	2013_15	15	2013	156	171	13.5442857143	male	Zierolshofen	23.60264901	Intersect	Gestation	1	23.60264901	present	3.87298334620742	1.01190979200452	0.493415982964562	0.412796357958663
54	16	2613	2013_16	2	2013	156	172	13.9414285714	male	Zierolshofen	23.60264901	Intersect	Gestation	1	23.60264901	present	1.4142135623731	-1.9791240937572	0.493415982964562	0.561665878298466
57	1	7447	2013_1	0	2013	156	157	8.43857142857	male	Sand	31.77731248	Intersect	Gestation	0.5	15.88865624	absent	0	-1.20770768209567	-0.26795668716357	-1.50108733180217
57	8	6744	2013_8	0	2013	156	164	10.6442857143	male	Sand	31.77731248	Intersect	Gestation	0.5	15.88865624	present	0	-1.31989339525207	-0.26795668716357	-0.674272441762248
57	9	16111	2013_9	2	2013	156	165	11.0528571429	male	Sand	31.77731248	Intersect	Gestation	0.5	15.88865624	present	1.4142135623731	0.174905431399481	-0.26795668716357	-0.5211189064214
57	10	19474	2013_10	0	2013	156	166	11.47	male	Sand	31.77731248	Intersect	Gestation	0.5	15.88865624	present	0	0.711577626769309	-0.26795668716357	-0.364752359876624
57	11	14640	2013_11	6	2013	156	167	11.89	male	Sand	31.77731248	Intersect	Gestation	0.5	15.88865624	present	2.44948974278318	-0.0598387848922271	-0.26795668716357	-0.207314809572216
57	12	22563	2013_12	12	2013	156	168	12.3085714286	male	Sand	31.77731248	Intersect	Gestation	0.5	15.88865624	present	3.46410161513775	1.20452452284347	-0.26795668716357	-0.0504127611288823
57	13	20204	2013_13	7	2013	156	169	12.72	male	Sand	31.77731248	Intersect	Gestation	0.5	15.88865624	present	2.64575131106459	0.828072037301564	-0.26795668716357	0.103811777934113
57	14	17832	2013_14	5	2013	156	170	13.1342857143	male	Sand	31.77731248	Intersect	Gestation	0.5	15.88865624	present	2.23606797749979	0.44954499376388	-0.26795668716357	0.259107320756741
57	15	20051	2013_15	3	2013	156	171	13.5442857143	male	Sand	31.77731248	Intersect	Gestation	0.5	15.88865624	present	1.73205080756888	0.803656085505077	-0.26795668716357	0.412796357958663
57	16	15483	2013_16	1	2013	156	172	13.9414285714	male	Sand	31.77731248	Intersect	Gestation	0.5	15.88865624	present	1	0.0746883220648839	-0.26795668716357	0.561665878298466
57	17	15070	2013_17	0	2013	156	173	14.3271428571	male	Sand	31.77731248	Intersect	Gestation	0.5	15.88865624	present	0	0.00878121035279987	-0.26795668716357	0.706251383674711
57	18	13092	2013_18	0	2013	156	174	14.6971428571	male	Sand	31.77731248	Intersect	Lactation	0.5	15.88865624	present	0	-0.306870767774324	-0.26795668716357	0.844946368466688
57	19	11771	2013_19	0	2013	156	175	15.04	male	Sand	31.77731248	Intersect	Lactation	0.5	15.88865624	present	0	-0.517677776422419	-0.26795668716357	0.973466817710842
57	20	11774	2013_20	0	2013	156	176	15.3528571429	male	Sand	31.77731248	Intersect	Lactation	0.5	15.88865624	present	0	-0.517199032269546	-0.26795668716357	1.09074172764754
57	21	13566	2013_21	0	2013	156	177	15.6242857143	male	Sand	31.77731248	Intersect	Lactation	0.5	15.88865624	present	0	-0.231229191620504	-0.26795668716357	1.19248708327573
57	22	12607	2013_22	0	2013	156	178	15.8471428571	male	Sand	31.77731248	Intersect	Lactation	0.5	15.88865624	present	0	-0.384267739155343	-0.26795668716357	1.27602537525257
57	23	13150	2013_23	0	2013	156	179	16.0128571429	male	Sand	31.77731248	Intersect	Lactation	0.5	15.88865624	present	0	-0.29761504748546	-0.26795668716357	1.33814359241161
57	24	10374	2013_24	0	2013	156	180	16.1142857143	male	Sand	31.77731248	Intersect	Lactation	0.5	15.88865624	present	0	-0.740612970276611	-0.26795668716357	1.37616422529754
57	25	11459	2013_25	0	2013	156	181	16.1442857143	male	Sand	31.77731248	Intersect	Lactation	0.5	15.88865624	present	0	-0.567467168321136	-0.26795668716357	1.387409764605
57	26	17364	2013_26	2	2013	156	182	16.1057142857	male	Sand	31.77731248	Intersect	Lactation	0.5	15.88865624	present	1.4142135623731	0.374860905915804	-0.26795668716357	1.37295121405613
57	27	12721	2013_27	0	2013	156	183	15.9971428571	male	Sand	31.77731248	Intersect	Lactation	0.5	15.88865624	present	0	-0.366075461346196	-0.26795668716357	1.33225307178986
57	28	11328	2013_28	0	2013	156	184	15.8242857143	male	Sand	31.77731248	Intersect	Lactation	0.5	15.88865624	present	0	-0.588372329663226	-0.26795668716357	1.26745734532545
57	29	12634	2013_29	0	2013	156	185	15.5942857143	male	Sand	31.77731248	Intersect	Rut	0.5	15.88865624	present	0	-0.379959041779492	-0.26795668716357	1.18124154396827
57	30	14447	2013_30	0	2013	156	186	15.3214285714	male	Sand	31.77731248	Intersect	Rut	0.5	15.88865624	present	0	-0.0906379920603439	-0.26795668716357	1.07896068644152
57	31	22656	2013_31	4	2013	156	187	15.0071428571	male	Sand	31.77731248	Intersect	Rut	0.5	15.88865624	present	2	1.21936559158251	-0.26795668716357	0.961150274643752
57	32	24484	2013_32	4	2013	156	188	14.6657142857	male	Sand	31.77731248	Intersect	Rut	0.5	15.88865624	present	2	1.51108036206602	-0.26795668716357	0.833165327298157
57	33	19774	2013_33	4	2013	156	189	14.3	male	Sand	31.77731248	Intersect	Rut	0.5	15.88865624	present	2	0.759452042056537	-0.26795668716357	0.696076848126886
57	34	20874	2013_34	4	2013	156	190	13.9171428571	male	Sand	31.77731248	Intersect	Diapause	0.5	15.88865624	present	2	0.934991564776373	-0.26795668716357	0.552562346472789
57	35	18005	2013_35	0	2013	156	191	13.5228571429	male	Sand	31.77731248	Intersect	Diapause	0.5	15.88865624	present	0	0.477152573246182	-0.26795668716357	0.404763829892617
57	36	20152	2013_36	0	2013	156	192	13.12	male	Sand	31.77731248	Intersect	Diapause	0.5	15.88865624	present	0	0.819773805318444	-0.26795668716357	0.253752302033549
57	37	18185	2013_37	0	2013	156	193	12.7128571429	male	Sand	31.77731248	Intersect	Diapause	0.5	15.88865624	present	0	0.505877222418519	-0.26795668716357	0.10113426859126
57	38	19267	2013_38	0	2013	156	194	12.3	male	Sand	31.77731248	Intersect	Diapause	0.5	15.88865624	present	0	0.678544280221121	-0.26795668716357	-0.0536257723702945
57	39	17826	2013_39	4	2013	156	195	11.89	male	Sand	31.77731248	Intersect	Diapause	0.5	15.88865624	present	2	0.448587505458136	-0.26795668716357	-0.207314809572216
57	40	17583	2013_40	2	2013	156	196	11.4771428571	male	Sand	31.77731248	Intersect	Diapause	0.5	15.88865624	present	1.4142135623731	0.409809229075481	-0.26795668716357	-0.362074850533771
57	41	20140	2013_41	2	2013	156	197	11.0671428571	male	Sand	31.77731248	Intersect	Diapause	0.5	15.88865624	present	1.4142135623731	0.817858828706955	-0.26795668716357	-0.515763887735693
57	42	16706	2013_42	0	2013	156	198	10.6642857143	male	Sand	31.77731248	Intersect	Diapause	0.5	15.88865624	present	0	0.269856355052484	-0.26795668716357	-0.666775415557276
57	43	15750	2013_43	2	2013	156	199	10.27	male	Sand	31.77731248	Intersect	Diapause	0.5	15.88865624	present	1.4142135623731	0.117296551670517	-0.26795668716357	-0.814573932174933
57	44	21321	2013_44	4	2013	156	200	9.88714285714	male	Sand	31.77731248	Intersect	Diapause	0.5	15.88865624	present	2	1.00632444355434	-0.26795668716357	-0.958088433814035
57	45	19624	2013_45	13	2013	156	201	9.53	male	Sand	31.77731248	Intersect	Diapause	0.5	15.88865624	present	3.60555127546399	0.735514834412923	-0.26795668716357	-1.09196390175889
57	46	18522	2013_46	8	2013	156	202	9.19285714286	male	Sand	31.77731248	Intersect	Diapause	0.5	15.88865624	present	2.82842712474619	0.559656148924505	-0.26795668716357	-1.21834234349877
57	47	22565	2013_47	4	2013	156	203	8.9	male	Sand	31.77731248	Intersect	Diapause	0.5	15.88865624	present	2	1.20484368561205	-0.26795668716357	-1.3281202272155
57	48	20778	2013_48	4	2013	156	204	8.64714285714	male	Sand	31.77731248	Intersect	Diapause	0.5	15.88865624	present	2	0.91967175188446	-0.26795668716357	-1.42290405852229
57	49	20473	2013_49	2	2013	156	205	8.45714285714	male	Sand	31.77731248	Intersect	Diapause	0.5	15.88865624	present	1.4142135623731	0.870999429675778	-0.26795668716357	-1.49412580746952
57	50	27309	2013_50	0	2013	156	206	8.33571428571	male	Sand	31.77731248	Intersect	Diapause	0.5	15.88865624	present	0	1.96189777268742	-0.26795668716357	-1.53964346657167
57	51	26733	2013_51	4	2013	156	207	8.28571428571	male	Sand	31.77731248	Intersect	Diapause	0.5	15.88865624	present	2	1.86997889533594	-0.26795668716357	-1.5583860320841
57	52	22138	2013_52	0	2013	156	208	8.31875	male	Sand	31.77731248	Intersect	Diapause	0.5	15.88865624	present	0	1.13670243451989	-0.26795668716357	-1.54600255129749
57	1	14235	2014_1	4	2014	208	209	8.43857142857	male	Sand	31.77731248	Intersect	Gestation	0.5	15.88865624	present	2	-0.124469245529985	-0.26795668716357	-1.50108733180217
57	2	21145	2014_2	0	2014	208	210	8.61857142857	male	Sand	31.77731248	Intersect	Gestation	0.5	15.88865624	present	0	0.978238119919169	-0.26795668716357	-1.43361409595743
57	3	16236	2014_3	2	2014	208	211	8.87142857143	male	Sand	31.77731248	Intersect	Gestation	0.5	15.88865624	present	1.4142135623731	0.194853104435826	-0.26795668716357	-1.33883026465064
57	4	17950	2014_4	8	2014	208	212	9.16571428571	male	Sand	31.77731248	Intersect	Gestation	0.5	15.88865624	present	2.82842712474619	0.46837559711019	-0.26795668716357	-1.22851687906534
57	5	20381	2014_5	8	2014	208	213	9.5	male	Sand	31.77731248	Intersect	Gestation	0.5	15.88865624	present	2.82842712474619	0.856317942321028	-0.26795668716357	-1.10320944106635
57	6	24012	2014_6	2	2014	208	214	9.86	male	Sand	31.77731248	Intersect	Gestation	0.5	15.88865624	present	1.4142135623731	1.43575794868078	-0.26795668716357	-0.968262969376855
57	7	28558	2014_7	2	2014	208	215	10.2457142857	male	Sand	31.77731248	Intersect	Gestation	0.5	15.88865624	present	1.4142135623731	2.16121492166658	-0.26795668716357	-0.82367746400061
57	8	19937	2014_8	0	2014	208	216	10.6442857143	male	Sand	31.77731248	Intersect	Gestation	0.5	15.88865624	present	0	0.785463807695931	-0.26795668716357	-0.674272441762248
57	9	23172	2014_9	0	2014	208	217	11.0528571429	male	Sand	31.77731248	Intersect	Gestation	0.5	15.88865624	present	0	1.30170958587654	-0.26795668716357	-0.5211189064214
57	10	23210	2014_10	2	2014	208	218	11.47	male	Sand	31.77731248	Intersect	Gestation	0.5	15.88865624	present	1.4142135623731	1.30777367847959	-0.26795668716357	-0.364752359876624
57	11	24497	2014_11	1	2014	208	219	11.89	male	Sand	31.77731248	Intersect	Gestation	0.5	15.88865624	present	1	1.5131549200618	-0.26795668716357	-0.207314809572216
57	12	25257	2014_12	2	2014	208	220	12.3085714286	male	Sand	31.77731248	Intersect	Gestation	0.5	15.88865624	present	1.4142135623731	1.63443677212278	-0.26795668716357	-0.0504127611288823
57	13	14086	2014_13	2	2014	208	221	12.72	male	Sand	31.77731248	Intersect	Gestation	0.5	15.88865624	present	1.4142135623731	-0.148246871789308	-0.26795668716357	0.103811777934113
57	14	18859	2014_14	2	2014	208	222	13.1342857143	male	Sand	31.77731248	Intersect	Gestation	0.5	15.88865624	present	1.4142135623731	0.613435075430491	-0.26795668716357	0.259107320756741
57	15	20998	2014_15	2	2014	208	223	13.5442857143	male	Sand	31.77731248	Intersect	Gestation	0.5	15.88865624	present	1.4142135623731	0.954779656428427	-0.26795668716357	0.412796357958663
57	16	14292	2014_16	0	2014	208	224	13.9414285714	male	Sand	31.77731248	Intersect	Gestation	0.5	15.88865624	present	0	-0.115373106625412	-0.26795668716357	0.561665878298466
57	18	10617	2014_18	0	2014	208	226	14.6971428571	male	Sand	31.77731248	Intersect	Lactation	0.5	15.88865624	present	0	-0.701834693893956	-0.26795668716357	0.844946368466688
57	19	16458	2014_19	0	2014	208	227	15.04	male	Sand	31.77731248	Intersect	Lactation	0.5	15.88865624	present	0	0.230280171748375	-0.26795668716357	0.973466817710842
57	20	19446	2014_20	0	2014	208	228	15.3528571429	male	Sand	31.77731248	Intersect	Lactation	0.5	15.88865624	present	0	0.707109348009167	-0.26795668716357	1.09074172764754
57	21	17045	2014_21	0	2014	208	229	15.6242857143	male	Sand	31.77731248	Intersect	Lactation	0.5	15.88865624	present	0	0.323954444327052	-0.26795668716357	1.19248708327573
57	22	17730	2014_22	0	2014	208	230	15.8471428571	male	Sand	31.77731248	Intersect	Lactation	0.5	15.88865624	present	0	0.433267692566222	-0.26795668716357	1.27602537525257
57	23	15097	2014_23	0	2014	208	231	16.0128571429	male	Sand	31.77731248	Intersect	Lactation	0.5	15.88865624	present	0	0.0130899077286504	-0.26795668716357	1.33814359241161
57	24	14080	2014_24	0	2014	208	232	16.1142857143	male	Sand	31.77731248	Intersect	Lactation	0.5	15.88865624	present	0	-0.149204360095053	-0.26795668716357	1.37616422529754
57	25	12097	2014_25	0	2014	208	233	16.1442857143	male	Sand	31.77731248	Intersect	Lactation	0.5	15.88865624	present	0	-0.465654245143631	-0.26795668716357	1.387409764605
57	26	21364	2014_26	0	2014	208	234	16.1057142857	male	Sand	31.77731248	Intersect	Lactation	0.5	15.88865624	present	0	1.01318644307885	-0.26795668716357	1.37295121405613
57	27	17305	2014_27	0	2014	208	235	15.9971428571	male	Sand	31.77731248	Intersect	Lactation	0.5	15.88865624	present	0	0.365445604242649	-0.26795668716357	1.33225307178986
57	28	18589	2014_28	0	2014	208	236	15.8242857143	male	Sand	31.77731248	Intersect	Lactation	0.5	15.88865624	present	0	0.570348101671986	-0.26795668716357	1.26745734532545
57	29	18493	2014_29	0	2014	208	237	15.5942857143	male	Sand	31.77731248	Intersect	Rut	0.5	15.88865624	present	0	0.555028288780073	-0.26795668716357	1.18124154396827
[truncated: 100 more rows]
