# Supplementary material for: Temporal patterns in road crossing behaviour in roe deer (Capreolus capreolus) at sites with wildlife warning reflectors
Source: PLoS One. 2017 Sep 27;12(9):e0184761. doi: 10.1371/journal.pone.0184761 (PMC5617160; doi:10.1371/journal.pone.0184761)
Supplement: S2 Data — (ZIP) [file pone.0184761.s007.zip]

Archive with 1 entries (1 files):
- S2 Data - Road Crossing Probability.txt
