# Supplementary material for: Temporal patterns in road crossing behaviour in roe deer (Capreolus capreolus) at sites with wildlife warning reflectors
Source: PLoS One. 2017 Sep 27;12(9):e0184761. doi: 10.1371/journal.pone.0184761 (PMC5617160; doi:10.1371/journal.pone.0184761)
Supplement: S2 Data — (ZIP) [file pone.0184761.s007.zip › S2 Data - Road Crossing Probability.txt]

animal_id	exp_day	Site	hour	crossnr	cross	Daylight	Month	light	distance_walked	date.x	weekday	Trvol	year	Reflector	dawn	dusk	sex	HR_Posit	sect_ha_HR	DIST	TRVL	DISTs	TRVLs	DAYs
1	59	sand_I	22	1	1	10.99	2	night	254	2010-02-28	Sonntag	26.725	2010	no	2010-02-28 06:28:05	2010-02-28 18:53:09	female	Intersect	19.38738739	5.54126354515843	3.32233453323643	1.04260851812739	-0.440647965926324	-0.438976691658691
1	399	sand_I	13	0	0	9.6	2	day	32	2011-02-03	Donnerstag	128.684210526316	2011	no	2011-02-03 07:08:55	2011-02-03 18:14:36	female	Intersect	19.38738739	3.49650756146648	4.86510234548697	-0.313842796159764	0.760709861366135	-0.962338038005981
1	74	sand_I	15	0	0	11.89	3	day	189	2010-03-15	Montag	135.725	2010	no	2010-03-15 05:58:00	2010-03-15 19:16:07	female	Intersect	19.38738739	5.24702407216049	4.91797160923284	0.847415779704599	0.801879312348932	-0.100109632872675
1	110	sand_I	1	0	0	14	4	night	155	2010-04-20	Dienstag	4.45454545454545	2010	no	2010-04-20 05:40:34	2010-04-20 21:13:44	female	Intersect	19.38738739	5.04985600724954	1.69644928942373	0.716618323716225	-1.70672958133437	0.694345360503427
1	57	sand_I	23	0	0	10.88	2	night	85	2010-02-26	Freitag	35.675	2010	no	2010-02-26 06:31:51	2010-02-26 18:50:05	female	Intersect	19.38738739	4.45434729625351	3.60209532402905	0.321569437618084	-0.222797416336522	-0.480393776621426
1	57	sand_I	5	0	0	10.88	2	night	115	2010-02-26	Freitag	25.8205128205128	2010	no	2010-02-26 06:31:51	2010-02-26 18:50:05	female	Intersect	19.38738739	4.75359019110636	3.28916699849522	0.52008134869774	-0.466475622659206	-0.480393776621426
1	55	sand_I	5	0	0	10.76	2	night	122	2010-02-24	Mittwoch	26.025641025641	2010	no	2010-02-24 06:35:32	2010-02-24 18:47:02	female	Intersect	19.38738739	4.81218435537242	3.29678608297166	0.558951576618402	-0.46054261919628	-0.525576051126228
1	57	sand_I	22	0	0	10.88	2	night	31	2010-02-26	Freitag	46.975	2010	no	2010-02-26 06:31:51	2010-02-26 18:50:05	female	Intersect	19.38738739	3.46573590279973	3.87068004189376	-0.334256115486968	-0.0136497075654786	-0.480393776621426
1	400	sand_I	12	0	0	9.65	2	day	117	2011-02-04	Freitag	127.8	2011	no	2011-02-04 07:07:38	2011-02-04 18:16:06	female	Intersect	19.38738739	4.77068462446567	4.85826081367025	0.53142146301072	0.755382340443403	-0.943512090295647
1	96	sand_I	10	0	0	13.19	4	day	234	2010-04-06	Dienstag	121.858974358974	2010	no	2010-04-06 06:10:36	2010-04-06 20:50:39	female	Intersect	19.38738739	5.45958551414416	4.81103714765417	0.988424902379926	0.718609132996777	0.389365007596013
1	371	sand_I	13	0	0	8.48	1	day	57	2011-01-06	Donnerstag	128.684210526316	2011	no	2011-01-06 07:29:50	2011-01-06 17:37:09	female	Intersect	19.38738739	4.06044301054642	4.86510234548697	0.0602610026203852	0.760709861366135	-1.38403926671747
1	92	sand_I	20	0	0	12.96	4	night	96	2010-04-02	Freitag	87.7407407407407	2010	no	2010-04-02 06:19:19	2010-04-02 20:44:13	female	Intersect	19.38738739	4.57471097850338	4.48571909323101	0.401416361301121	0.465283008393039	0.302765648128476
1	110	sand_I	8	0	0	14	4	day	51	2010-04-20	Dienstag	153.421052631579	2010	no	2010-04-20 05:40:34	2010-04-20 21:13:44	female	Intersect	19.38738739	3.95124371858143	5.03968297953649	-0.0121796818850061	0.896656313932522	0.694345360503427
1	74	sand_I	11	0	0	11.89	3	day	84	2010-03-15	Montag	110.487179487179	2010	no	2010-03-15 05:58:00	2010-03-15 19:16:07	female	Intersect	19.38738739	4.44265125649032	4.71390960211145	0.313810512526157	0.64297562796971	-0.100109632872675
1	54	sand_I	10	0	0	10.7	2	day	116	2010-02-23	Dienstag	108.2	2010	no	2010-02-23 06:37:21	2010-02-23 18:45:30	female	Intersect	19.38738739	4.76217393479776	4.6931810633108	0.525775637162748	0.626834253915394	-0.548167188378629
1	96	sand_I	9	0	0	13.19	4	day	74	2010-04-06	Dienstag	122.350649350649	2010	no	2010-04-06 06:10:36	2010-04-06 20:50:39	female	Intersect	19.38738739	4.31748811353631	4.81503110725538	0.23077972004317	0.72171924107053	0.389365007596013
1	55	sand_I	4	1	1	10.76	2	night	246	2010-02-24	Mittwoch	7.78947368421053	2010	no	2010-02-24 06:35:32	2010-02-24 18:47:02	female	Intersect	19.38738739	5.50938833662798	2.17355483325031	1.02146312530343	-1.3352060928552	-0.525576051126228
1	229	sand_I	0	0	0	14.25	8	night	342	2010-08-17	Dienstag	7.19480519480519	2010	no	2010-08-17 05:34:32	2010-08-17 21:27:54	female	Intersect	19.38738739	5.83773044716594	2.10350044068753	1.23927888959374	-1.38975765412919	0.788475099055098
1	57	sand_I	4	0	0	10.88	2	night	248	2010-02-26	Freitag	7.30769230769231	2010	no	2010-02-26 06:31:51	2010-02-26 18:50:05	female	Intersect	19.38738739	5.51745289646471	2.11718186966268	1.02681299730622	-1.37910388519693	-0.480393776621426
1	57	sand_I	21	0	0	10.88	2	night	70	2010-02-26	Freitag	59.85	2010	no	2010-02-26 06:31:51	2010-02-26 18:50:05	female	Intersect	19.38738739	4.26267987704132	4.10841181943354	0.194421002905117	0.171472725943767	-0.480393776621426
1	57	sand_I	2	0	0	10.88	2	night	447	2010-02-26	Freitag	4.38461538461539	2010	no	2010-02-26 06:31:51	2010-02-26 18:50:05	female	Intersect	19.38738739	6.10479323241498	1.68354588458782	1.41644314241288	-1.71677750058395	-0.480393776621426
1	371	sand_I	5	0	0	8.48	1	night	538	2011-01-06	Donnerstag	26.3421052631579	2011	no	2011-01-06 07:29:50	2011-01-06 17:37:09	female	Intersect	19.38738739	6.289715570909	3.30842783137284	1.53911702188399	-0.45147715551855	-1.38403926671747
1	229	sand_I	4	0	0	14.25	8	day	128	2010-08-17	Dienstag	12.8961038961039	2010	no	2010-08-17 05:34:32	2010-08-17 21:27:54	female	Intersect	19.38738739	4.85981240436167	2.63160850560227	0.590547097141961	-0.978518352658356	0.788475099055098
1	400	sand_I	21	0	0	9.65	2	night	155	2011-02-04	Freitag	59.85	2011	no	2011-02-04 07:07:38	2011-02-04 18:16:06	female	Intersect	19.38738739	5.04985600724954	4.10841181943354	0.716618323716225	0.171472725943767	-0.943512090295647
1	520	sand_I	0	0	0	15.95	6	night	64	2011-06-04	Samstag	20.8875	2011	no	2011-06-04 04:28:59	2011-06-04 22:23:30	female	Intersect	19.38738739	4.17438726989564	3.08591569761197	0.135849406118124	-0.624748007709339	1.42855732120646
1	59	sand_I	19	0	0	10.99	2	night	53	2010-02-28	Sonntag	74.6585365853659	2010	no	2010-02-28 06:28:05	2010-02-28 18:53:09	female	Intersect	19.38738739	3.98898404656427	4.32623027703218	0.0128565170073081	0.341088598719315	-0.438976691658691
1	92	sand_I	23	0	0	12.96	4	night	5	2010-04-02	Freitag	35.1604938271605	2010	no	2010-04-02 06:19:19	2010-04-02 20:44:13	female	Intersect	19.38738739	1.79175946922805	3.58796719215529	-1.44473949419516	-0.233799034128114	0.302765648128476
1	74	sand_I	14	0	0	11.89	3	day	32	2010-03-15	Montag	128.923076923077	2010	no	2010-03-15 05:58:00	2010-03-15 19:16:07	female	Intersect	19.38738739	3.49650756146648	4.86694255934626	-0.313842796159764	0.76214284130401	-0.100109632872675
1	371	sand_I	7	0	0	8.48	1	day	252	2011-01-06	Donnerstag	142.564102564103	2011	no	2011-01-06 07:29:50	2011-01-06 17:37:09	female	Intersect	19.38738739	5.53338948872752	4.96678164321925	1.0373850223755	0.839887829194021	-1.38403926671747
1	285	sand_I	17	0	0	11.01	10	night	291	2010-10-12	Dienstag	230.2125	2010	no	2010-10-12 06:59:14	2010-10-12 19:28:22	female	Intersect	19.38738739	5.67675380226828	5.44333720108067	1.13249011710329	1.21098304198653	-0.431446312574557
1	57	sand_I	19	0	0	10.88	2	night	155	2010-02-26	Freitag	119	2010	no	2010-02-26 06:31:51	2010-02-26 18:50:05	female	Intersect	19.38738739	5.04985600724954	4.78749174278205	0.716618323716225	0.700274257058035	-0.480393776621426
1	520	sand_I	10	0	0	15.95	6	day	52	2011-06-04	Samstag	143.525641025641	2011	no	2011-06-04 04:28:59	2011-06-04 22:23:30	female	Intersect	19.38738739	3.97029191355212	4.97345693835494	0.000456519847067706	0.845085901124918	1.42855732120646
1	110	sand_I	21	0	0	14	4	night	52	2010-04-20	Dienstag	60.5316455696203	2010	no	2010-04-20 05:40:34	2010-04-20 21:13:44	female	Intersect	19.38738739	3.97029191355212	4.11955160457843	0.000456519847067706	0.180147309359308	0.694345360503427
1	110	sand_I	11	0	0	14	4	day	88	2010-04-20	Dienstag	120.128205128205	2010	no	2010-04-20 05:40:34	2010-04-20 21:13:44	female	Intersect	19.38738739	4.48863636973214	4.79684953118761	0.344316141457923	0.707561194378025	0.694345360503427
1	57	sand_I	15	0	0	10.88	2	day	155	2010-02-26	Freitag	160.825	2010	no	2010-02-26 06:31:51	2010-02-26 18:50:05	female	Intersect	19.38738739	5.04985600724954	5.08651550443157	0.716618323716225	0.933124938639249	-0.480393776621426
1	54	sand_I	12	0	0	10.7	2	day	27	2010-02-23	Dienstag	119.146341463415	2010	no	2010-02-23 06:37:21	2010-02-23 18:45:30	female	Intersect	19.38738739	3.3322045101752	4.78871051197618	-0.422838241896539	0.701223316209649	-0.548167188378629
1	74	sand_I	16	0	0	11.89	3	day	129	2010-03-15	Montag	164.275	2010	no	2010-03-15 05:58:00	2010-03-15 19:16:07	female	Intersect	19.38738739	4.86753445045558	5.10761075321964	0.595669752195479	0.949551870837981	-0.100109632872675
1	400	sand_I	14	0	0	9.65	2	day	88	2011-02-04	Freitag	155.076923076923	2011	no	2011-02-04 07:07:38	2011-02-04 18:16:06	female	Intersect	19.38738739	4.48863636973214	5.05034898236428	0.344316141457923	0.904961961665993	-0.943512090295647
1	92	sand_I	1	0	0	12.96	4	night	153	2010-04-02	Freitag	5.03846153846154	2010	no	2010-04-02 06:19:19	2010-04-02 20:44:13	female	Intersect	19.38738739	5.03695260241363	1.79814926732683	0.708058456138851	-1.62753550979672	0.302765648128476
1	58	sand_I	6	0	0	10.94	2	day	95	2010-02-27	Samstag	18.1463414634146	2010	no	2010-02-27 06:29:59	2010-02-27 18:51:37	female	Intersect	19.38738739	4.56434819146784	2.9521116510781	0.394541890114263	-0.728941611795735	-0.457802639369025
1	285	sand_I	5	0	0	11.01	10	day	301	2010-10-12	Dienstag	43.2337662337662	2010	no	2010-10-12 06:59:14	2010-10-12 19:28:22	female	Intersect	19.38738739	5.71042701737487	3.78948843936895	1.15482827248804	-0.0768738469525424	-0.431446312574557
1	110	sand_I	0	0	0	14	4	night	293	2010-04-20	Dienstag	7.19480519480519	2010	no	2010-04-20 05:40:34	2010-04-20 21:13:44	female	Intersect	19.38738739	5.68357976733868	2.10350044068753	1.13701832944983	-1.38975765412919	0.694345360503427
1	74	sand_I	12	0	0	11.89	3	day	148	2010-03-15	Montag	119.717948717949	2010	no	2010-03-15 05:58:00	2010-03-15 19:16:07	female	Intersect	19.38738739	5.00394630594546	4.79345682225052	0.686162721595914	0.704919281962606	-0.100109632872675
1	371	sand_I	4	0	0	8.48	1	night	55	2011-01-06	Donnerstag	7.41025641025641	2011	no	2011-01-06 07:29:50	2011-01-06 17:37:09	female	Intersect	19.38738739	4.02535169073515	2.1294519622545	0.0369821041808155	-1.36954912805218	-1.38403926671747
1	285	sand_I	4	0	0	11.01	10	night	105	2010-10-12	Dienstag	12.8961038961039	2010	no	2010-10-12 06:59:14	2010-10-12 19:28:22	female	Intersect	19.38738739	4.66343909411207	2.63160850560227	0.460276865924422	-0.978518352658356	-0.431446312574557
1	400	sand_I	5	0	0	9.65	2	night	146	2011-02-04	Freitag	25.8205128205128	2011	no	2011-02-04 07:07:38	2011-02-04 18:16:06	female	Intersect	19.38738739	4.99043258677874	3.28916699849522	0.677197983372475	-0.466475622659206	-0.943512090295647
1	160	sand_I	6	0	0	16.05	6	day	31	2010-06-09	Mittwoch	100.341772151899	2010	no	2010-06-09 04:25:38	2010-06-09 22:28:37	female	Intersect	19.38738739	3.46573590279973	4.6184986870855	-0.334256115486968	0.568678868168661	1.46620921662713
1	110	sand_I	22	0	0	14	4	night	181	2010-04-20	Dienstag	38.6962025316456	2010	no	2010-04-20 05:40:34	2010-04-20 21:13:44	female	Intersect	19.38738739	5.2040066870768	3.68125552900328	0.818878883860132	-0.161155132189344	0.694345360503427
1	59	sand_I	11	0	0	10.99	2	day	498	2010-02-28	Sonntag	70.0243902439024	2010	no	2010-02-28 06:28:05	2010-02-28 18:53:09	female	Intersect	19.38738739	6.21260609575152	4.26302334261227	1.48796409715578	0.29186917321565	-0.438976691658691
1	96	sand_I	19	0	0	13.19	4	night	165	2010-04-06	Dienstag	116.177215189873	2010	no	2010-04-06 06:10:36	2010-04-06 20:50:39	female	Intersect	19.38738739	5.11198778835654	4.76368744860019	0.757835337782339	0.681737783253317	0.389365007596013
1	92	sand_I	2	2	1	12.96	4	night	282	2010-04-02	Freitag	5.78947368421053	2010	no	2010-04-02 06:19:19	2010-04-02 20:44:13	female	Intersect	19.38738739	5.64544689764324	1.91537342519523	1.11172172602699	-1.53625271371767	0.302765648128476
1	400	sand_I	10	0	0	9.65	2	day	126	2011-02-04	Freitag	104.512820512821	2011	no	2011-02-04 07:07:38	2011-02-04 18:16:06	female	Intersect	19.38738739	4.84418708645859	4.65883246698152	0.580181565423345	0.600086901054503	-0.943512090295647
1	400	sand_I	2	0	0	9.65	2	night	225	2011-02-04	Freitag	4.38461538461539	2011	no	2011-02-04 07:07:38	2011-02-04 18:16:06	female	Intersect	19.38738739	5.42053499927229	1.68354588458782	0.962519551010859	-1.71677750058395	-0.943512090295647
1	92	sand_I	11	0	0	12.96	4	day	173	2010-04-02	Freitag	133.75	2010	no	2010-04-02 06:19:19	2010-04-02 20:44:13	female	Intersect	19.38738739	5.15905529921453	4.90342120978911	0.789059008221617	0.790548873560184	0.302765648128476
1	74	sand_I	22	0	0	11.89	3	night	114	2010-03-15	Montag	36.5	2010	no	2010-03-15 05:58:00	2010-03-15 19:16:07	female	Intersect	19.38738739	4.74493212836325	3.62434093297637	0.51433775842059	-0.205474695302588	-0.100109632872675
1	285	sand_I	3	0	0	11.01	10	night	137	2010-10-12	Dienstag	4.54545454545455	2010	no	2010-10-12 06:59:14	2010-10-12 19:28:22	female	Intersect	19.38738739	4.92725368515721	1.71297859137494	0.635286329941336	-1.69385816535	-0.431446312574557
1	96	sand_I	6	0	0	13.19	4	day	60	2010-04-06	Dienstag	102.571428571429	2010	no	2010-04-06 06:10:36	2010-04-06 20:50:39	female	Intersect	19.38738739	4.11087386417331	4.64026150579936	0.0937158491783142	0.585625639029604	0.389365007596013
1	371	sand_I	22	0	0	8.48	1	night	139	2011-01-06	Donnerstag	39.8717948717949	2011	no	2011-01-06 07:29:50	2011-01-06 17:37:09	female	Intersect	19.38738739	4.9416424226093	3.71044021322051	0.6448315382613	-0.138428932859135	-1.38403926671747
1	285	sand_I	2	0	0	11.01	10	night	131	2010-10-12	Dienstag	2.98571428571429	2010	no	2010-10-12 06:59:14	2010-10-12 19:28:22	female	Intersect	19.38738739	4.88280192258637	1.38271653977201	0.605797895994945	-1.95103419508066	-0.431446312574557
1	371	sand_I	2	0	0	8.48	1	night	77	2011-01-06	Donnerstag	4.02631578947368	2011	no	2011-01-06 07:29:50	2011-01-06 17:37:09	female	Intersect	19.38738739	4.35670882668959	1.61468726832024	0.256797977638871	-1.77039790734425	-1.38403926671747
1	110	sand_I	13	0	0	14	4	day	77	2010-04-20	Dienstag	139.75641025641	2010	no	2010-04-20 05:40:34	2010-04-20 21:13:44	female	Intersect	19.38738739	4.35670882668959	4.94703080954514	0.256797977638871	0.824507796993761	0.694345360503427
1	110	sand_I	14	0	0	14	4	day	23	2010-04-20	Dienstag	152.653846153846	2010	no	2010-04-20 05:40:34	2010-04-20 21:13:44	female	Intersect	19.38738739	3.17805383034795	5.03470232017889	-0.525098802040446	0.892777859860037	0.694345360503427
1	59	sand_I	20	0	0	10.99	2	night	189	2010-02-28	Sonntag	50.7	2010	no	2010-02-28 06:28:05	2010-02-28 18:53:09	female	Intersect	19.38738739	5.24702407216049	3.94545778151438	0.847415779704599	0.0445799379373149	-0.438976691658691
1	96	sand_I	15	0	0	13.19	4	day	105	2010-04-06	Dienstag	154.987179487179	2010	no	2010-04-06 06:10:36	2010-04-06 20:50:39	female	Intersect	19.38738739	4.66343909411207	5.04977382109786	0.460276865924422	0.904514081898291	0.389365007596013
1	59	sand_I	12	0	0	10.99	2	day	27	2010-02-28	Sonntag	81.3170731707317	2010	no	2010-02-28 06:28:05	2010-02-28 18:53:09	female	Intersect	19.38738739	3.3322045101752	4.41057853660232	-0.422838241896539	0.406770836220284	-0.438976691658691
1	59	sand_I	23	0	0	10.99	2	night	185	2010-02-28	Sonntag	15.625	2010	no	2010-02-28 06:28:05	2010-02-28 18:53:09	female	Intersect	19.38738739	5.2257466737132	2.81090758654192	0.833300767782092	-0.838897631638146	-0.438976691658691
1	110	sand_I	15	1	1	14	4	day	209	2010-04-20	Dienstag	154.987179487179	2010	no	2010-04-20 05:40:34	2010-04-20 21:13:44	female	Intersect	19.38738739	5.34710753071747	5.04977382109786	0.913809197785177	0.904514081898291	0.694345360503427
1	92	sand_I	12	0	0	12.96	4	day	90	2010-04-02	Freitag	159.925	2010	no	2010-04-02 06:19:19	2010-04-02 20:44:13	female	Intersect	19.38738739	4.51085950651685	5.08093841793868	0.359058537782777	0.928782045004495	0.302765648128476
1	110	sand_I	5	0	0	14	4	day	76	2010-04-20	Dienstag	43.2337662337662	2010	no	2010-04-20 05:40:34	2010-04-20 21:13:44	female	Intersect	19.38738739	4.34380542185368	3.78948843936895	0.248238110061497	-0.0768738469525424	0.694345360503427
1	74	sand_I	23	0	0	11.89	3	night	35	2010-03-15	Montag	22.475	2010	no	2010-03-15 05:58:00	2010-03-15 19:16:07	female	Intersect	19.38738739	3.58351893845611	3.15593602509433	-0.256121142516569	-0.570222973013548	-0.100109632872675
1	520	sand_I	6	0	0	15.95	6	day	26	2011-06-04	Samstag	33.8860759493671	2011	no	2011-06-04 04:28:59	2011-06-04 22:23:30	female	Intersect	19.38738739	3.29583686600433	3.55208777966653	-0.446963829070047	-0.261738438029182	1.42855732120646
1	520	sand_I	11	0	0	15.95	6	day	45	2011-06-04	Samstag	146.679487179487	2011	no	2011-06-04 04:28:59	2011-06-04 22:23:30	female	Intersect	19.38738739	3.8286413964891	4.99504429823691	-0.0935116756598955	0.861896041678057	1.42855732120646
1	400	sand_I	23	0	0	9.65	2	night	209	2011-02-04	Freitag	35.675	2011	no	2011-02-04 07:07:38	2011-02-04 18:16:06	female	Intersect	19.38738739	5.34710753071747	3.60209532402905	0.913809197785177	-0.222797416336522	-0.943512090295647
1	55	sand_I	1	0	0	10.76	2	night	44	2010-02-24	Mittwoch	6.33333333333333	2010	no	2010-02-24 06:35:32	2010-02-24 18:47:02	female	Intersect	19.38738739	3.80666248977032	1.99243016469021	-0.108092054513439	-1.47624840431814	-0.525576051126228
1	54	sand_I	14	0	0	10.7	2	day	26	2010-02-23	Dienstag	130.707317073171	2010	no	2010-02-23 06:37:21	2010-02-23 18:45:30	female	Intersect	19.38738739	3.29583686600433	4.88058216584806	-0.446963829070047	0.772764042953412	-0.548167188378629
1	96	sand_I	12	0	0	13.19	4	day	77	2010-04-06	Dienstag	139.294871794872	2010	no	2010-04-06 06:10:36	2010-04-06 20:50:39	female	Intersect	19.38738739	4.35670882668959	4.94374643472885	0.256797977638871	0.821950244676438	0.389365007596013
1	433	sand_I	14	0	0	11.53	3	day	117	2011-03-09	Mittwoch	130.615384615385	2011	no	2011-03-09 06:10:52	2011-03-09 19:06:33	female	Intersect	19.38738739	4.77068462446567	4.87988391643066	0.53142146301072	0.772220314080969	-0.235656456387082
1	54	sand_I	13	0	0	10.7	2	day	81	2010-02-23	Dienstag	121.048780487805	2010	no	2010-02-23 06:37:21	2010-02-23 18:45:30	female	Intersect	19.38738739	4.40671924726425	4.80442080488249	0.289973917094526	0.713456967444912	-0.548167188378629
1	58	sand_I	3	0	0	10.94	2	night	26	2010-02-27	Samstag	6.34146341463415	2010	no	2010-02-27 06:29:59	2010-02-27 18:51:37	female	Intersect	19.38738739	3.29583686600433	1.99353819804457	-0.446963829070047	-1.47538557549024	-0.457802639369025
1	399	sand_I	14	0	0	9.6	2	day	273	2011-02-03	Donnerstag	140.815789473684	2011	no	2011-02-03 07:08:55	2011-02-03 18:14:36	female	Intersect	19.38738739	5.61312810638807	4.95452895820711	1.09028206905869	0.830346627382709	-0.962338038005981
1	59	sand_I	14	0	0	10.99	2	day	27	2010-02-28	Sonntag	97.3414634146341	2010	no	2010-02-28 06:28:05	2010-02-28 18:53:09	female	Intersect	19.38738739	3.3322045101752	4.5884457430469	-0.422838241896539	0.545276552365036	-0.438976691658691
1	74	sand_I	18	0	0	11.89	3	night	190	2010-03-15	Montag	174.5	2010	no	2010-03-15 05:58:00	2010-03-15 19:16:07	female	Intersect	19.38738739	5.25227342804663	5.16763904290592	0.850898100210181	0.996296076350275	-0.100109632872675
1	371	sand_I	15	0	0	8.48	1	day	353	2011-01-06	Donnerstag	145.358974358974	2011	no	2011-01-06 07:29:50	2011-01-06 17:37:09	female	Intersect	19.38738739	5.86929691313377	4.98606233246708	1.26021946861195	0.85490175854849	-1.38403926671747
1	110	sand_I	10	0	0	14	4	day	44	2010-04-20	Dienstag	121.858974358974	2010	no	2010-04-20 05:40:34	2010-04-20 21:13:44	female	Intersect	19.38738739	3.80666248977032	4.81103714765417	-0.108092054513439	0.718609132996777	0.694345360503427
1	74	sand_I	4	0	0	11.89	3	night	73	2010-03-15	Montag	7.95	2010	no	2010-03-15 05:58:00	2010-03-15 19:16:07	female	Intersect	19.38738739	4.30406509320417	2.19165353228676	0.221875149660957	-1.32111258275044	-0.100109632872675
1	433	sand_I	19	0	0	11.53	3	night	236	2011-03-09	Mittwoch	110.461538461538	2011	no	2011-03-09 06:10:52	2011-03-09 19:06:33	female	Intersect	19.38738739	5.46806014113513	4.71367958485915	0.994046804950052	0.642796512859661	-0.235656456387082
1	400	sand_I	3	0	0	9.65	2	night	188	2011-02-04	Freitag	4.8974358974359	2011	no	2011-02-04 07:07:38	2011-02-04 18:16:06	female	Intersect	19.38738739	5.24174701505964	1.77451766279355	0.843915082752446	-1.64593750966481	-0.943512090295647
1	520	sand_I	18	0	0	15.95	6	day	76	2011-06-04	Samstag	124.236842105263	2011	no	2011-06-04 04:28:59	2011-06-04 22:23:30	female	Intersect	19.38738739	4.34380542185368	4.83020668139473	0.248238110061497	0.733536505231208	1.42855732120646
1	400	sand_I	11	0	0	9.65	2	day	131	2011-02-04	Freitag	116.487179487179	2011	no	2011-02-04 07:07:38	2011-02-04 18:16:06	female	Intersect	19.38738739	4.88280192258637	4.76632921688379	0.605797895994945	0.683794935975976	-0.943512090295647
1	92	sand_I	4	0	0	12.96	4	day	65	2010-04-02	Freitag	11.5512820512821	2010	no	2010-04-02 06:19:19	2010-04-02 20:44:13	female	Intersect	19.38738739	4.18965474202643	2.52982281584092	0.14597754991759	-1.05777916827181	0.302765648128476
1	520	sand_I	17	2	1	15.95	6	day	165	2011-06-04	Samstag	129.013157894737	2011	no	2011-06-04 04:28:59	2011-06-04 22:23:30	female	Intersect	19.38738739	5.11198778835654	4.86763565990863	0.757835337782339	0.762682560747915	1.42855732120646
1	229	sand_I	15	0	0	14.25	8	day	16	2010-08-17	Dienstag	154.987179487179	2010	no	2010-08-17 05:34:32	2010-08-17 21:27:54	female	Intersect	19.38738739	2.83321334405622	5.04977382109786	-0.753859267631683	0.904514081898291	0.788475099055098
1	160	sand_I	17	0	0	16.05	6	day	149	2010-06-09	Mittwoch	227.384615384615	2010	no	2010-06-09 04:25:38	2010-06-09 22:28:37	female	Intersect	19.38738739	5.01063529409626	5.43103111730222	0.690600066120524	1.20140025839903	1.46620921662713
1	54	sand_I	8	0	0	10.7	2	day	22	2010-02-23	Dienstag	145	2010	no	2010-02-23 06:37:21	2010-02-23 18:45:30	female	Intersect	19.38738739	3.13549421592915	4.98360662170834	-0.55333202173725	0.852989489366986	-0.548167188378629
1	54	sand_I	11	0	0	10.7	2	day	24	2010-02-23	Dienstag	109.878048780488	2010	no	2010-02-23 06:37:21	2010-02-23 18:45:30	female	Intersect	19.38738739	3.2188758248682	4.70843093770818	-0.498018285558062	0.63870937590526	-0.548167188378629
1	400	sand_I	9	0	0	9.65	2	day	139	2011-02-04	Freitag	119.923076923077	2011	no	2011-02-04 07:07:38	2011-02-04 18:16:06	female	Intersect	19.38738739	4.9416424226093	4.79515461552761	0.6448315382613	0.706241358574761	-0.943512090295647
1	110	sand_I	16	0	0	14	4	day	100	2010-04-20	Dienstag	215.303797468354	2010	no	2010-04-20 05:40:34	2010-04-20 21:13:44	female	Intersect	19.38738739	4.61512051684126	5.3766838892929	0.428223262381406	1.15907991230275	0.694345360503427
1	74	sand_I	13	0	0	11.89	3	day	97	2010-03-15	Montag	127.666666666667	2010	no	2010-03-15 05:58:00	2010-03-15 19:16:07	female	Intersect	19.38738739	4.58496747867057	4.85722508079672	0.408220323848599	0.754575812212309	-0.100109632872675
1	55	sand_I	6	0	0	10.76	2	day	518	2010-02-24	Mittwoch	58.4	2010	no	2010-02-24 06:35:32	2010-02-24 18:47:02	female	Intersect	19.38738739	6.25190388316589	4.0842942263686	1.51403348431588	0.152692285378476	-0.525576051126228
1	520	sand_I	19	0	0	15.95	6	day	200	2011-06-04	Samstag	97.9342105263158	2011	no	2011-06-04 04:28:59	2011-06-04 22:23:30	female	Intersect	19.38738739	5.30330490805908	4.5944550890917	0.884751390619883	0.549956047782624	1.42855732120646
1	520	sand_I	16	0	0	15.95	6	day	37	2011-06-04	Samstag	120.605263157895	2011	no	2011-06-04 04:28:59	2011-06-04 22:23:30	female	Intersect	19.38738739	3.63758615972639	4.80078025114388	-0.220254000453241	0.710622057554497	1.42855732120646
1	59	sand_I	16	0	0	10.99	2	day	96	2010-02-28	Sonntag	107.073170731707	2010	no	2010-02-28 06:28:05	2010-02-28 18:53:09	female	Intersect	19.38738739	4.57471097850338	4.68280850449518	0.401416361301121	0.618757111896193	-0.438976691658691
1	96	sand_I	16	0	0	13.19	4	day	41	2010-04-06	Dienstag	215.303797468354	2010	no	2010-04-06 06:10:36	2010-04-06 20:50:39	female	Intersect	19.38738739	3.73766961828337	5.3766838892929	-0.153860582372662	1.15907991230275	0.389365007596013
1	92	sand_I	14	0	0	12.96	4	day	113	2010-04-02	Freitag	180.9625	2010	no	2010-04-02 06:19:19	2010-04-02 20:44:13	female	Intersect	19.38738739	4.7361984483945	5.20380062189078	0.508544005147991	1.02445520413072	0.302765648128476
1	400	sand_I	22	0	0	9.65	2	night	130	2011-02-04	Freitag	46.975	2011	no	2011-02-04 07:07:38	2011-02-04 18:16:06	female	Intersect	19.38738739	4.87519732320115	3.87068004189376	0.600753152801635	-0.0136497075654786	-0.943512090295647
1	110	sand_I	9	0	0	14	4	day	89	2010-04-20	Dienstag	122.350649350649	2010	no	2010-04-20 05:40:34	2010-04-20 21:13:44	female	Intersect	19.38738739	4.49980967033027	4.81503110725538	0.351728291563916	0.72171924107053	0.694345360503427
1	433	sand_I	18	1	1	11.53	3	night	374	2011-03-09	Mittwoch	161.641025641026	2011	no	2011-03-09 06:10:52	2011-03-09 19:06:33	female	Intersect	19.38738739	5.92692602597041	5.09154547550425	1.29844950020101	0.937041791889123	-0.235656456387082
1	371	sand_I	6	0	0	8.48	1	day	404	2011-01-06	Donnerstag	57.3076923076923	2011	no	2011-01-06 07:29:50	2011-01-06 17:37:09	female	Intersect	19.38738739	6.00388706710654	4.06573402818083	1.34950395668902	0.138239404528931	-1.38403926671747
1	399	sand_I	12	0	0	9.6	2	day	39	2011-02-03	Donnerstag	124.342105263158	2011	no	2011-02-03 07:08:55	2011-02-03 18:14:36	female	Intersect	19.38738739	3.68887945411394	4.83104684107447	-0.186227027483838	0.734190740041804	-0.962338038005981
1	376	sand_I	7	0	0	8.62	1	day	211	2011-01-11	Dienstag	125.675	2011	no	2011-01-11 07:28:28	2011-01-11 17:42:46	female	Intersect	19.38738739	5.35658627467201	4.84162475136197	0.920097212001777	0.742427789855377	-1.33132661312853
1	74	sand_I	20	0	0	11.89	3	night	9	2010-03-15	Montag	72.875	2010	no	2010-03-15 05:58:00	2010-03-15 19:16:07	female	Intersect	19.38738739	2.30258509299405	4.30237447572626	-1.10586771963855	0.32251201616579	-0.100109632872675
1	74	sand_I	9	0	0	11.89	3	day	185	2010-03-15	Montag	137.974358974359	2010	no	2010-03-15 05:58:00	2010-03-15 19:16:07	female	Intersect	19.38738739	5.2257466737132	4.93428944830405	0.833300767782092	0.814586061567467	-0.100109632872675
1	74	sand_I	7	1	1	11.89	3	day	508	2010-03-15	Montag	126	2010	no	2010-03-15 05:58:00	2010-03-15 19:16:07	female	Intersect	19.38738739	6.23244801655052	4.84418708645859	1.50112684115088	0.744423087721993	-0.100109632872675
1	59	sand_I	18	1	1	10.99	2	night	220	2010-02-28	Sonntag	100.853658536585	2010	no	2010-02-28 06:28:05	2010-02-28 18:53:09	female	Intersect	19.38738739	5.39816270151775	4.62353706285817	0.947678204202343	0.572602266183108	-0.438976691658691
1	63	sand_I	11	0	0	11.23	3	day	31	2010-03-04	Donnerstag	111.421052631579	2010	no	2010-03-04 06:20:22	2010-03-04 18:59:16	female	Intersect	19.38738739	3.46573590279973	4.72225122091364	-0.334256115486968	0.649471271034549	-0.348612142649087
1	59	sand_I	17	0	0	10.99	2	day	88	2010-02-28	Sonntag	109.682926829268	2010	no	2010-02-28 06:28:05	2010-02-28 18:53:09	female	Intersect	19.38738739	4.48863636973214	4.70666959863548	0.344316141457923	0.6373378159954	-0.438976691658691
1	58	sand_I	4	0	0	10.94	2	night	9	2010-02-27	Samstag	5.9	2010	no	2010-02-27 06:29:59	2010-02-27 18:51:37	female	Intersect	19.38738739	2.30258509299405	1.93152141160321	-1.10586771963855	-1.52367822926694	-0.457802639369025
1	399	sand_I	19	0	0	9.6	2	night	19	2011-02-03	Donnerstag	114.769230769231	2011	no	2011-02-03 07:08:55	2011-02-03 18:14:36	female	Intersect	19.38738739	2.99573227355399	4.75159881972144	-0.646047373561192	0.672324332434989	-0.962338038005981
1	96	sand_I	8	0	0	13.19	4	day	157	2010-04-06	Dienstag	153.421052631579	2010	no	2010-04-06 06:10:36	2010-04-06 20:50:39	female	Intersect	19.38738739	5.06259503302697	5.03968297953649	0.725069145426175	0.896656313932522	0.389365007596013
1	59	sand_I	21	0	0	10.99	2	night	74	2010-02-28	Sonntag	39.2	2010	no	2010-02-28 06:28:05	2010-02-28 18:53:09	female	Intersect	19.38738739	4.31748811353631	3.69386699562498	0.23077972004317	-0.151334546084742	-0.438976691658691
1	399	sand_I	11	0	0	9.6	2	day	72	2011-02-03	Donnerstag	111.421052631579	2011	no	2011-02-03 07:08:55	2011-02-03 18:14:36	female	Intersect	19.38738739	4.29045944114839	4.72225122091364	0.212849424948577	0.649471271034549	-0.962338038005981
1	59	sand_I	6	0	0	10.99	2	day	85	2010-02-28	Sonntag	8.60975609756098	2010	no	2010-02-28 06:28:05	2010-02-28 18:53:09	female	Intersect	19.38738739	4.45434729625351	2.26277884259363	0.321569437618084	-1.26572709468331	-0.438976691658691
1	54	sand_I	1	0	0	10.7	2	night	297	2010-02-23	Dienstag	5.74358974358974	2010	no	2010-02-23 06:37:21	2010-02-23 18:45:30	female	Intersect	19.38738739	5.6970934865054	1.90859238604812	1.14598306767327	-1.54153312882089	-0.548167188378629
1	376	sand_I	1	0	0	8.62	1	night	63	2011-01-11	Dienstag	5.74358974358974	2011	no	2011-01-11 07:28:28	2011-01-11 17:42:46	female	Intersect	19.38738739	4.15888308335967	1.90859238604812	0.125564230590386	-1.54153312882089	-1.33132661312853
1	57	sand_I	20	0	0	10.88	2	night	70	2010-02-26	Freitag	78.3	2010	no	2010-02-26 06:31:51	2010-02-26 18:50:05	female	Intersect	19.38738739	4.26267987704132	4.3732381286408	0.194421002905117	0.377693750852897	-0.480393776621426
1	55	sand_I	8	0	0	10.76	2	day	44	2010-02-24	Mittwoch	139.85	2010	no	2010-02-24 06:35:32	2010-02-24 18:47:02	female	Intersect	19.38738739	3.80666248977032	4.94769549432238	-0.108092054513439	0.825025388982315	-0.525576051126228
1	58	sand_I	5	0	0	10.94	2	day	61	2010-02-27	Samstag	13.1463414634146	2010	no	2010-02-27 06:29:59	2010-02-27 18:51:37	female	Intersect	19.38738739	4.12713438504509	2.64945603683616	0.10450276218086	-0.964620427659259	-0.457802639369025
1	55	sand_I	10	0	0	10.76	2	day	47	2010-02-24	Mittwoch	105.384615384615	2010	no	2010-02-24 06:35:32	2010-02-24 18:47:02	female	Intersect	19.38738739	3.87120101090789	4.66706097420322	-0.0652784559630909	0.606494463799345	-0.525576051126228
1	110	sand_I	7	0	0	14	4	day	78	2010-04-20	Dienstag	196.480519480519	2010	no	2010-04-20 05:40:34	2010-04-20 21:13:44	female	Intersect	19.38738739	4.36944785246702	5.2856399439347	0.26524879934882	1.08818372460999	0.694345360503427
1	400	sand_I	0	0	0	9.65	2	night	187	2011-02-04	Freitag	14.1025641025641	2011	no	2011-02-04 07:07:38	2011-02-04 18:16:06	female	Intersect	19.38738739	5.23644196282995	2.71486453752194	0.840395814376795	-0.913686636037238	-0.943512090295647
1	160	sand_I	22	0	0	16.05	6	night	171	2010-06-09	Mittwoch	43.1818181818182	2010	no	2010-06-09 04:25:38	2010-06-09 22:28:37	female	Intersect	19.38738739	5.14749447681345	3.78831335110212	0.781389783695438	-0.0777888916377516	1.46620921662713
1	160	sand_I	5	0	0	16.05	6	day	34	2010-06-09	Mittwoch	42.9873417721519	2010	no	2010-06-09 04:25:38	2010-06-09 22:28:37	female	Intersect	19.38738739	3.55534806148941	3.78390190553187	-0.274809153893409	-0.081224097261964	1.46620921662713
1	229	sand_I	11	0	0	14.25	8	day	98	2010-08-17	Dienstag	120.128205128205	2010	no	2010-08-17 05:34:32	2010-08-17 21:27:54	female	Intersect	19.38738739	4.59511985013459	4.79684953118761	0.414955209441467	0.707561194378025	0.788475099055098
1	229	sand_I	8	0	0	14.25	8	day	69	2010-08-17	Dienstag	153.421052631579	2010	no	2010-08-17 05:34:32	2010-08-17 21:27:54	female	Intersect	19.38738739	4.24849524204936	5.03968297953649	0.185011192183946	0.896656313932522	0.788475099055098
1	96	sand_I	4	1	1	13.19	4	day	284	2010-04-06	Dienstag	12.8961038961039	2010	no	2010-04-06 06:10:36	2010-04-06 20:50:39	female	Intersect	19.38738739	5.65248918026865	2.63160850560227	1.11639343922848	-0.978518352658356	0.389365007596013
1	92	sand_I	0	0	0	12.96	4	night	255	2010-04-02	Freitag	10	2010	no	2010-04-02 06:19:19	2010-04-02 20:44:13	female	Intersect	19.38738739	5.54517744447956	2.39789527279837	1.0452049227451	-1.16051153357727	0.302765648128476
1	63	sand_I	19	0	0	11.23	3	night	135	2010-03-04	Donnerstag	114.769230769231	2010	no	2010-03-04 06:20:22	2010-03-04 18:59:16	female	Intersect	19.38738739	4.91265488573605	4.75159881972144	0.625601770600381	0.672324332434989	-0.348612142649087
1	520	sand_I	5	0	0	15.95	6	day	35	2011-06-04	Samstag	21.2	2011	no	2011-06-04 04:28:59	2011-06-04 22:23:30	female	Intersect	19.38738739	3.58351893845611	3.10009228887823	-0.256121142516569	-0.613708654446447	1.42855732120646
1	422	sand_I	23	0	0	10.88	2	night	384	2011-02-26	Samstag	31.1463414634146	2011	no	2011-02-26 06:32:18	2011-02-26 18:49:43	female	Intersect	19.38738739	5.95324333428778	3.47029864835814	1.31590789021934	-0.325427874835257	-0.480393776621426
1	433	sand_I	15	0	0	11.53	3	day	168	2011-03-09	Mittwoch	134.717948717949	2011	no	2011-03-09 06:10:52	2011-03-09 19:06:33	female	Intersect	19.38738739	5.12989871492307	4.91057882572834	0.76971709779431	0.79612253011762	-0.235656456387082
1	92	sand_I	16	0	0	12.96	4	day	79	2010-04-02	Freitag	201.320987654321	2010	no	2010-04-02 06:19:19	2010-04-02 20:44:13	female	Intersect	19.38738739	4.38202663467388	5.30985548399432	0.273593318593517	1.10704043678776	0.302765648128476
1	399	sand_I	9	0	0	9.6	2	day	82	2011-02-03	Donnerstag	128.128205128205	2011	no	2011-02-03 07:08:55	2011-02-03 18:14:36	female	Intersect	19.38738739	4.4188406077966	4.86080574903459	0.298014991704984	0.757364089087381	-0.962338038005981
1	59	sand_I	13	0	0	10.99	2	day	83	2010-02-28	Sonntag	91.3658536585366	2010	no	2010-02-28 06:28:05	2010-02-28 18:53:09	female	Intersect	19.38738739	4.43081679884331	4.52575736119749	0.305959763704692	0.49646092527127	-0.438976691658691
1	110	sand_I	17	0	0	14	4	day	111	2010-04-20	Dienstag	230.2125	2010	no	2010-04-20 05:40:34	2010-04-20 21:13:44	female	Intersect	19.38738739	4.71849887129509	5.44333720108067	0.49680245025817	1.21098304198653	0.694345360503427
1	110	sand_I	18	1	1	14	4	day	238	2010-04-20	Dienstag	168.569620253165	2010	no	2010-04-20 05:40:34	2010-04-20 21:13:44	female	Intersect	19.38738739	5.47646355193151	5.13326358144707	0.999621464083051	0.969527803534074	0.694345360503427
1	59	sand_I	9	0	0	10.99	2	day	101	2010-02-28	Sonntag	28.5365853658537	2010	no	2010-02-28 06:28:05	2010-02-28 18:53:09	female	Intersect	19.38738739	4.62497281328427	3.38562967684878	0.434759084046903	-0.391359851665386	-0.438976691658691
1	57	sand_I	1	0	0	10.88	2	night	262	2010-02-26	Freitag	7.61538461538461	2010	no	2010-02-26 06:31:51	2010-02-26 18:50:05	female	Intersect	19.38738739	5.57215403217776	2.15354951383356	1.06310066587046	-1.35078429385082	-0.480393776621426
1	400	sand_I	4	0	0	9.65	2	night	72	2011-02-04	Freitag	7.30769230769231	2011	no	2011-02-04 07:07:38	2011-02-04 18:16:06	female	Intersect	19.38738739	4.29045944114839	2.11718186966268	0.212849424948577	-1.37910388519693	-0.943512090295647
1	67	sand_I	5	0	0	11.47	3	day	127	2010-03-08	Montag	22.0769230769231	2010	no	2010-03-08 06:12:24	2010-03-08 19:05:23	female	Intersect	19.38738739	4.85203026391962	3.13883311719466	0.585384576667741	-0.583541057634946	-0.258247593639482
1	285	sand_I	20	0	0	11.01	10	night	36	2010-10-12	Dienstag	81.8860759493671	2010	no	2010-10-12 06:59:14	2010-10-12 19:28:22	female	Intersect	19.38738739	3.61091791264422	4.417467086024	-0.237945196416398	0.412134969890117	-0.431446312574557
1	371	sand_I	16	0	0	8.48	1	day	267	2011-01-06	Donnerstag	174	2011	no	2011-01-06 07:29:50	2011-01-06 17:37:09	female	Intersect	19.38738739	5.59098698051086	5.16478597392351	1.07559407717336	0.994074383152762	-1.38403926671747
1	57	sand_I	12	0	0	10.88	2	day	84	2010-02-26	Freitag	127.8	2010	no	2010-02-26 06:31:51	2010-02-26 18:50:05	female	Intersect	19.38738739	4.44265125649032	4.85826081367025	0.313810512526157	0.755382340443403	-0.480393776621426
1	422	sand_I	9	0	0	10.88	2	day	109	2011-02-26	Samstag	87.9268292682927	2011	no	2011-02-26 06:32:18	2011-02-26 18:49:43	female	Intersect	19.38738739	4.70048036579242	4.4878138885343	0.484849324474199	0.466914231649188	-0.480393776621426
1	57	sand_I	0	0	0	10.88	2	night	49	2010-02-26	Freitag	14.1025641025641	2010	no	2010-02-26 06:31:51	2010-02-26 18:50:05	female	Intersect	19.38738739	3.91202300542815	2.71486453752194	-0.0381979394807072	-0.913686636037238	-0.480393776621426
1	371	sand_I	1	0	0	8.48	1	night	375	2011-01-06	Donnerstag	7.12820512820513	2011	no	2011-01-06 07:29:50	2011-01-06 17:37:09	female	Intersect	19.38738739	5.92958914338989	2.09534012774763	1.30021616045415	-1.39611211378647	-1.38403926671747
1	96	sand_I	17	0	0	13.19	4	day	262	2010-04-06	Dienstag	230.2125	2010	no	2010-04-06 06:10:36	2010-04-06 20:50:39	female	Intersect	19.38738739	5.57215403217776	5.44333720108067	1.06310066587046	1.21098304198653	0.389365007596013
1	96	sand_I	14	0	0	13.19	4	day	168	2010-04-06	Dienstag	152.653846153846	2010	no	2010-04-06 06:10:36	2010-04-06 20:50:39	female	Intersect	19.38738739	5.12989871492307	5.03470232017889	0.76971709779431	0.892777859860037	0.389365007596013
1	110	sand_I	19	0	0	14	4	night	423	2010-04-20	Dienstag	116.177215189873	2010	no	2010-04-20 05:40:34	2010-04-20 21:13:44	female	Intersect	19.38738739	6.04973345523196	4.76368744860019	1.37991755807913	0.681737783253317	0.694345360503427
1	92	sand_I	3	0	0	12.96	4	night	246	2010-04-02	Freitag	4.97435897435897	2010	no	2010-04-02 06:19:19	2010-04-02 20:44:13	female	Intersect	19.38738739	5.50938833662798	1.78747680743605	1.02146312530343	-1.6358461856641	0.302765648128476
1	63	sand_I	22	0	0	11.23	3	night	259	2010-03-04	Donnerstag	39.8717948717949	2010	no	2010-03-04 06:20:22	2010-03-04 18:59:16	female	Intersect	19.38738739	5.56068163101553	3.71044021322051	1.05549009827283	-0.138428932859135	-0.348612142649087
1	285	sand_I	13	0	0	11.01	10	day	89	2010-10-12	Dienstag	139.75641025641	2010	no	2010-10-12 06:59:14	2010-10-12 19:28:22	female	Intersect	19.38738739	4.49980967033027	4.94703080954514	0.351728291563916	0.824507796993761	-0.431446312574557
1	55	sand_I	3	0	0	10.76	2	night	128	2010-02-24	Mittwoch	4.9	2010	no	2010-02-24 06:35:32	2010-02-24 18:47:02	female	Intersect	19.38738739	4.85981240436167	1.77495235091167	0.590547097141961	-1.64559901675033	-0.525576051126228
1	422	sand_I	0	0	0	10.88	2	night	113	2011-02-26	Samstag	25.4878048780488	2011	no	2011-02-26 06:32:18	2011-02-26 18:49:43	female	Intersect	19.38738739	4.7361984483945	3.27668443378957	0.508544005147991	-0.476195832463129	-0.480393776621426
1	54	sand_I	0	0	0	10.7	2	night	71	2010-02-23	Dienstag	11.125	2010	no	2010-02-23 06:37:21	2010-02-23 18:45:30	female	Intersect	19.38738739	4.27666611901606	2.49526943682355	0.203699203560786	-1.08468598601347	-0.548167188378629
1	371	sand_I	3	0	0	8.48	1	night	209	2011-01-06	Donnerstag	3.97435897435897	2011	no	2011-01-06 07:29:50	2011-01-06 17:37:09	female	Intersect	19.38738739	5.34710753071747	1.60429651293368	0.913809197785177	-1.7784892190867	-1.38403926671747
1	96	sand_I	11	0	0	13.19	4	day	169	2010-04-06	Dienstag	120.128205128205	2010	no	2010-04-06 06:10:36	2010-04-06 20:50:39	female	Intersect	19.38738739	5.13579843705026	4.79684953118761	0.773630858603512	0.707561194378025	0.389365007596013
1	160	sand_I	1	0	0	16.05	6	night	40	2010-06-09	Mittwoch	5.61842105263158	2010	no	2010-06-09 04:25:38	2010-06-09 22:28:37	female	Intersect	19.38738739	3.71357206670431	1.88985682981341	-0.169846428982829	-1.55612256149671	1.46620921662713
1	285	sand_I	9	0	0	11.01	10	day	100	2010-10-12	Dienstag	122.350649350649	2010	no	2010-10-12 06:59:14	2010-10-12 19:28:22	female	Intersect	19.38738739	4.61512051684126	4.81503110725538	0.428223262381406	0.72171924107053	-0.431446312574557
1	55	sand_I	9	0	0	10.76	2	day	52	2010-02-24	Mittwoch	125.230769230769	2010	no	2010-02-24 06:35:32	2010-02-24 18:47:02	female	Intersect	19.38738739	3.97029191355212	4.83811173362855	0.000456519847067706	0.739692192626845	-0.525576051126228
1	399	sand_I	18	0	0	9.6	2	night	169	2011-02-03	Donnerstag	167.230769230769	2011	no	2011-02-03 07:08:55	2011-02-03 18:14:36	female	Intersect	19.38738739	5.13579843705026	5.12533666321523	0.773630858603512	0.963355089021551	-0.962338038005981
1	160	sand_I	0	0	0	16.05	6	night	195	2010-06-09	Mittwoch	8.22784810126582	2010	no	2010-06-09 04:25:38	2010-06-09 22:28:37	female	Intersect	19.38738739	5.27811465923052	2.22222587954164	0.868040669925953	-1.29730580613655	1.46620921662713
1	371	sand_I	18	0	0	8.48	1	night	237	2011-01-06	Donnerstag	167.230769230769	2011	no	2011-01-06 07:29:50	2011-01-06 17:37:09	female	Intersect	19.38738739	5.47227067367148	5.12533666321523	0.996839990268164	0.963355089021551	-1.38403926671747
1	67	sand_I	3	0	0	11.47	3	night	337	2010-03-08	Montag	3.21621621621622	2010	no	2010-03-08 06:12:24	2010-03-08 19:05:23	female	Intersect	19.38738739	5.82304589548302	1.43893809460531	1.22953744387166	-1.90725430518069	-0.258247593639482
1	57	sand_I	17	0	0	10.88	2	day	321	2010-02-26	Freitag	178.05	2010	no	2010-02-26 06:31:51	2010-02-26 18:50:05	female	Intersect	19.38738739	5.77455154554441	5.18766509644444	1.1973672361626	1.01189042306742	-0.480393776621426
1	371	sand_I	12	0	0	8.48	1	day	255	2011-01-06	Donnerstag	124.342105263158	2011	no	2011-01-06 07:29:50	2011-01-06 17:37:09	female	Intersect	19.38738739	5.54517744447956	4.83104684107447	1.0452049227451	0.734190740041804	-1.38403926671747
1	58	sand_I	19	0	0	10.94	2	night	74	2010-02-27	Samstag	81.8536585365854	2010	no	2010-02-27 06:29:59	2010-02-27 18:51:37	female	Intersect	19.38738739	4.31748811353631	4.41707590145628	0.23077972004317	0.41183035331812	-0.457802639369025
1	63	sand_I	1	0	0	11.23	3	night	67	2010-03-04	Donnerstag	7.12820512820513	2010	no	2010-03-04 06:20:22	2010-03-04 18:59:16	female	Intersect	19.38738739	4.21950770517611	2.09534012774763	0.165781424523027	-1.39611211378647	-0.348612142649087
1	376	sand_I	8	0	0	8.62	1	day	85	2011-01-11	Dienstag	145	2011	no	2011-01-11 07:28:28	2011-01-11 17:42:46	female	Intersect	19.38738739	4.45434729625351	4.98360662170834	0.321569437618084	0.852989489366986	-1.33132661312853
1	422	sand_I	20	0	0	10.88	2	night	64	2011-02-26	Samstag	61.2439024390244	2011	no	2011-02-26 06:32:18	2011-02-26 18:49:43	female	Intersect	19.38738739	4.17438726989564	4.13106057776037	0.135849406118124	0.189109380583786	-0.480393776621426
1	74	sand_I	1	1	1	11.89	3	night	207	2010-03-15	Montag	5.325	2010	no	2010-03-15 05:58:00	2010-03-15 19:16:07	female	Intersect	19.38738739	5.33753807970132	1.84451003461358	0.907461010269703	-1.59143424412539	-0.100109632872675
1	371	sand_I	23	0	0	8.48	1	night	68	2011-01-06	Donnerstag	27.4102564102564	2011	no	2011-01-06 07:29:50	2011-01-06 17:37:09	female	Intersect	19.38738739	4.23410650459726	3.34675022117758	0.175465983863982	-0.421635398005267	-1.38403926671747
1	285	sand_I	18	0	0	11.01	10	night	127	2010-10-12	Dienstag	168.569620253165	2010	no	2010-10-12 06:59:14	2010-10-12 19:28:22	female	Intersect	19.38738739	4.85203026391962	5.13326358144707	0.585384576667741	0.969527803534074	-0.431446312574557
1	400	sand_I	17	0	0	9.65	2	night	157	2011-02-04	Freitag	178.05	2011	no	2011-02-04 07:07:38	2011-02-04 18:16:06	female	Intersect	19.38738739	5.06259503302697	5.18766509644444	0.725069145426175	1.01189042306742	-0.943512090295647
1	59	sand_I	1	0	0	10.99	2	night	12	2010-02-28	Sonntag	19.5121951219512	2010	no	2010-02-28 06:28:05	2010-02-28 18:53:09	female	Intersect	19.38738739	2.56494935746154	3.02101959326864	-0.931820374039715	-0.675282794794323	-0.438976691658691
1	371	sand_I	0	0	0	8.48	1	night	338	2011-01-06	Donnerstag	13.5128205128205	2011	no	2011-01-06 07:29:50	2011-01-06 17:37:09	female	Intersect	19.38738739	5.82600010738045	2.67503243207354	1.23149721053474	-0.944704013557043	-1.38403926671747
1	59	sand_I	7	0	0	10.99	2	day	168	2010-02-28	Sonntag	10.780487804878	2010	no	2010-02-28 06:28:05	2010-02-28 18:53:09	female	Intersect	19.38738739	5.12989871492307	2.46644458694826	0.76971709779431	-1.10713198128458	-0.438976691658691
1	57	sand_I	3	0	0	10.88	2	night	416	2010-02-26	Freitag	4.8974358974359	2010	no	2010-02-26 06:31:51	2010-02-26 18:50:05	female	Intersect	19.38738739	6.0330862217988	1.77451766279355	1.36887410749151	-1.64593750966481	-0.480393776621426
1	59	sand_I	5	0	0	10.99	2	day	7	2010-02-28	Sonntag	8.29268292682927	2010	no	2010-02-28 06:28:05	2010-02-28 18:53:09	female	Intersect	19.38738739	2.07944154167984	2.22922730842239	-1.25389680764168	-1.29185377290036	-0.438976691658691
1	376	sand_I	21	0	0	8.62	1	night	591	2011-01-11	Dienstag	52.575	2011	no	2011-01-11 07:28:28	2011-01-11 17:42:46	female	Intersect	19.38738739	6.38350663488401	3.98108254135964	1.60133618789302	0.0723210430768378	-1.33132661312853
1	395	sand_I	8	1	1	9.4	1	day	751	2011-01-30	Sonntag	15.6829268292683	2011	no	2011-01-30 07:13:45	2011-01-30 18:08:38	female	Intersect	19.38738739	6.62273632394984	2.81438585091824	1.7600365065315	-0.836189096950872	-1.03764182884732
1	229	sand_I	23	0	0	14.25	8	night	229	2010-08-17	Dienstag	19.2911392405063	2010	no	2010-08-17 05:34:32	2010-08-17 21:27:54	female	Intersect	19.38738739	5.4380793089232	3.01018430014253	0.974158104497944	-0.683720269380385	0.788475099055098
1	63	sand_I	5	0	0	11.23	3	day	67	2010-03-04	Donnerstag	26.3421052631579	2010	no	2010-03-04 06:20:22	2010-03-04 18:59:16	female	Intersect	19.38738739	4.21950770517611	3.30842783137284	0.165781424523027	-0.45147715551855	-0.348612142649087
1	57	sand_I	14	0	0	10.88	2	day	58	2010-02-26	Freitag	155.076923076923	2010	no	2010-02-26 06:31:51	2010-02-26 18:50:05	female	Intersect	19.38738739	4.07753744390572	5.05034898236428	0.0716011169333657	0.904961961665993	-0.480393776621426
1	160	sand_I	21	0	0	16.05	6	night	35	2010-06-09	Mittwoch	62.5714285714286	2010	no	2010-06-09 04:25:38	2010-06-09 22:28:37	female	Intersect	19.38738739	3.58351893845611	4.15216413311093	-0.256121142516569	0.205542781127128	1.46620921662713
1	422	sand_I	11	0	0	10.88	2	day	149	2011-02-26	Samstag	125.317073170732	2011	no	2011-02-26 06:32:18	2011-02-26 18:49:43	female	Intersect	19.38738739	5.01063529409626	4.83879519971958	0.690600066120524	0.740224409679617	-0.480393776621426
1	74	sand_I	6	0	0	11.89	3	day	203	2010-03-15	Montag	54.8205128205128	2010	no	2010-03-15 05:58:00	2010-03-15 19:16:07	female	Intersect	19.38738739	5.31811999384422	4.0221414151049	0.894579430124258	0.104293708673047	-0.100109632872675
1	285	sand_I	0	0	0	11.01	10	night	96	2010-10-12	Dienstag	7.19480519480519	2010	no	2010-10-12 06:59:14	2010-10-12 19:28:22	female	Intersect	19.38738739	4.57471097850338	2.10350044068753	0.401416361301121	-1.38975765412919	-0.431446312574557
1	63	sand_I	23	0	0	11.23	3	night	44	2010-03-04	Donnerstag	27.4102564102564	2010	no	2010-03-04 06:20:22	2010-03-04 18:59:16	female	Intersect	19.38738739	3.80666248977032	3.34675022117758	-0.108092054513439	-0.421635398005267	-0.348612142649087
1	376	sand_I	12	0	0	8.62	1	day	183	2011-01-11	Dienstag	119.146341463415	2011	no	2011-01-11 07:28:28	2011-01-11 17:42:46	female	Intersect	19.38738739	5.21493575760899	4.78871051197618	0.826129016494814	0.701223316209649	-1.33132661312853
1	399	sand_I	17	0	0	9.6	2	night	230	2011-02-03	Donnerstag	194.205128205128	2011	no	2011-02-03 07:08:55	2011-02-03 18:14:36	female	Intersect	19.38738739	5.44241771052179	5.27405094517657	0.977036115662728	1.07915933723425	-0.962338038005981
1	67	sand_I	17	0	0	11.47	3	day	409	2010-03-08	Montag	193.75	2010	no	2010-03-08 06:12:24	2010-03-08 19:05:23	female	Intersect	19.38738739	6.01615715969835	5.27171668475086	1.35764369725237	1.07734164178384	-0.258247593639482
1	67	sand_I	18	1	1	11.47	3	night	735	2010-03-08	Montag	174.5	2010	no	2010-03-08 06:12:24	2010-03-08 19:05:23	female	Intersect	19.38738739	6.60123011872888	5.16763904290592	1.74576970864952	0.996296076350275	-0.258247593639482
1	422	sand_I	21	0	0	10.88	2	night	66	2011-02-26	Samstag	47.2439024390244	2011	no	2011-02-26 06:32:18	2011-02-26 18:49:43	female	Intersect	19.38738739	4.20469261939097	3.87626944547835	0.155953385018652	-0.00929722257524325	-0.480393776621426
1	399	sand_I	10	0	0	9.6	2	day	52	2011-02-03	Donnerstag	112.184210526316	2011	no	2011-02-03 07:08:55	2011-02-03 18:14:36	female	Intersect	19.38738739	3.97029191355212	4.72901667305735	0.000456519847067706	0.654739548492424	-0.962338038005981
1	67	sand_I	6	0	0	11.47	3	day	171	2010-03-08	Montag	54.8205128205128	2010	no	2010-03-08 06:12:24	2010-03-08 19:05:23	female	Intersect	19.38738739	5.14749447681345	4.0221414151049	0.781389783695438	0.104293708673047	-0.258247593639482
1	433	sand_I	3	0	0	11.53	3	night	37	2011-03-09	Mittwoch	4.9	2011	no	2011-03-09 06:10:52	2011-03-09 19:06:33	female	Intersect	19.38738739	3.63758615972639	1.77495235091167	-0.220254000453241	-1.64559901675033	-0.235656456387082
1	376	sand_I	15	0	0	8.62	1	day	128	2011-01-11	Dienstag	135.975609756098	2011	no	2011-01-11 07:28:28	2011-01-11 17:42:46	female	Intersect	19.38738739	4.85981240436167	4.91980287900134	0.590547097141961	0.803305327497035	-1.33132661312853
1	371	sand_I	10	0	0	8.48	1	day	29	2011-01-06	Donnerstag	112.184210526316	2011	no	2011-01-06 07:29:50	2011-01-06 17:37:09	female	Intersect	19.38738739	3.40119738166216	4.72901667305735	-0.377069714037315	0.654739548492424	-1.38403926671747
1	399	sand_I	6	0	0	9.6	2	day	103	2011-02-03	Donnerstag	57.3076923076923	2011	no	2011-02-03 07:08:55	2011-02-03 18:14:36	female	Intersect	19.38738739	4.64439089914137	4.06573402818083	0.447640664192348	0.138239404528931	-0.962338038005981
1	57	sand_I	18	1	1	10.88	2	night	236	2010-02-26	Freitag	158.125	2010	no	2010-02-26 06:31:51	2010-02-26 18:50:05	female	Intersect	19.38738739	5.46806014113513	5.06969005687757	0.994046804950052	0.920022913204058	-0.480393776621426
1	399	sand_I	15	0	0	9.6	2	day	109	2011-02-03	Donnerstag	145.358974358974	2011	no	2011-02-03 07:08:55	2011-02-03 18:14:36	female	Intersect	19.38738739	4.70048036579242	4.98606233246708	0.484849324474199	0.85490175854849	-0.962338038005981
1	433	sand_I	17	1	1	11.53	3	day	757	2011-03-09	Mittwoch	183.153846153846	2011	no	2011-03-09 06:10:52	2011-03-09 19:06:33	female	Intersect	19.38738739	6.63068338564237	5.21577152865638	1.76530843255277	1.03377698439373	-0.235656456387082
1	67	sand_I	2	0	0	11.47	3	night	51	2010-03-08	Montag	3.62162162162162	2010	no	2010-03-08 06:12:24	2010-03-08 19:05:23	female	Intersect	19.38738739	3.95124371858143	1.53074564385844	-0.0121796818850061	-1.83576349689187	-0.258247593639482
1	229	sand_I	1	0	0	14.25	8	night	69	2010-08-17	Dienstag	4.45454545454545	2010	no	2010-08-17 05:34:32	2010-08-17 21:27:54	female	Intersect	19.38738739	4.24849524204936	1.69644928942373	0.185011192183946	-1.70672958133437	0.788475099055098
1	160	sand_I	4	0	0	16.05	6	day	42	2010-06-09	Mittwoch	12.6835443037975	2010	no	2010-06-09 04:25:38	2010-06-09 22:28:37	female	Intersect	19.38738739	3.76120011569356	2.61619396517219	-0.138250908459271	-0.990521700571598	1.46620921662713
1	160	sand_I	3	0	0	16.05	6	day	137	2010-06-09	Mittwoch	4.43037974683544	2010	no	2010-06-09 04:25:38	2010-06-09 22:28:37	female	Intersect	19.38738739	4.92725368515721	1.692009066461	0.635286329941336	-1.71018719599864	1.46620921662713
1	160	sand_I	7	0	0	16.05	6	day	189	2010-06-09	Mittwoch	198.582278481013	2010	no	2010-06-09 04:25:38	2010-06-09 22:28:37	female	Intersect	19.38738739	5.24702407216049	5.29622657477046	0.847415779704599	1.09642756514011	1.46620921662713
1	371	sand_I	11	0	0	8.48	1	day	240	2011-01-06	Donnerstag	111.421052631579	2011	no	2011-01-06 07:29:50	2011-01-06 17:37:09	female	Intersect	19.38738739	5.48479693349065	4.72225122091364	1.00514966718333	0.649471271034549	-1.38403926671747
1	57	sand_I	10	0	0	10.88	2	day	58	2010-02-26	Freitag	104.512820512821	2010	no	2010-02-26 06:31:51	2010-02-26 18:50:05	female	Intersect	19.38738739	4.07753744390572	4.65883246698152	0.0716011169333657	0.600086901054503	-0.480393776621426
1	59	sand_I	15	0	0	10.99	2	day	68	2010-02-28	Sonntag	104.829268292683	2010	no	2010-02-28 06:28:05	2010-02-28 18:53:09	female	Intersect	19.38738739	4.23410650459726	4.66182711909404	0.175465983863982	0.602418845451336	-0.438976691658691
1	110	sand_I	3	0	0	14	4	night	373	2010-04-20	Dienstag	4.54545454545455	2010	no	2010-04-20 05:40:34	2010-04-20 21:13:44	female	Intersect	19.38738739	5.92425579741453	1.71297859137494	1.29667812255842	-1.69385816535	0.694345360503427
1	160	sand_I	15	0	0	16.05	6	day	82	2010-06-09	Mittwoch	155.835443037975	2010	no	2010-06-09 04:25:38	2010-06-09 22:28:37	female	Intersect	19.38738739	4.4188406077966	5.05519712215617	0.298014991704984	0.908737222363387	1.46620921662713
1	400	sand_I	19	0	0	9.65	2	night	28	2011-02-04	Freitag	119	2011	no	2011-02-04 07:07:38	2011-02-04 18:16:06	female	Intersect	19.38738739	3.36729582998647	4.78749174278205	-0.399559343456969	0.700274257058035	-0.943512090295647
1	160	sand_I	20	0	0	16.05	6	night	176	2010-06-09	Mittwoch	84.9350649350649	2010	no	2010-06-09 04:25:38	2010-06-09 22:28:37	female	Intersect	19.38738739	5.17614973257383	4.45359195215838	0.800399122534597	0.44026550926604	1.46620921662713
1	285	sand_I	14	0	0	11.01	10	day	75	2010-10-12	Dienstag	152.653846153846	2010	no	2010-10-12 06:59:14	2010-10-12 19:28:22	female	Intersect	19.38738739	4.33073334028633	5.03470232017889	0.239566345624114	0.892777859860037	-0.431446312574557
1	59	sand_I	8	0	0	10.99	2	day	296	2010-02-28	Sonntag	15.6829268292683	2010	no	2010-02-28 06:28:05	2010-02-28 18:53:09	female	Intersect	19.38738739	5.6937321388027	2.81438585091824	1.1437532150427	-0.836189096950872	-0.438976691658691
1	400	sand_I	7	0	0	9.65	2	day	728	2011-02-04	Freitag	123.974358974359	2011	no	2011-02-04 07:07:38	2011-02-04 18:16:06	female	Intersect	19.38738739	6.59167373200866	4.82810858805551	1.73943018773365	0.731902713784791	-0.943512090295647
1	63	sand_I	14	0	0	11.23	3	day	41	2010-03-04	Donnerstag	140.815789473684	2010	no	2010-03-04 06:20:22	2010-03-04 18:59:16	female	Intersect	19.38738739	3.73766961828337	4.95452895820711	-0.153860582372662	0.830346627382709	-0.348612142649087
1	395	sand_I	3	0	0	9.4	1	night	54	2011-01-30	Sonntag	11.4390243902439	2011	no	2011-01-30 07:13:45	2011-01-30 18:08:38	female	Intersect	19.38738739	4.00733318523247	2.52083865901406	0.0250289783968439	-1.06477515758391	-1.03764182884732
1	96	sand_I	1	0	0	13.19	4	night	273	2010-04-06	Dienstag	4.45454545454545	2010	no	2010-04-06 06:10:36	2010-04-06 20:50:39	female	Intersect	19.38738739	5.61312810638807	1.69644928942373	1.09028206905869	-1.70672958133437	0.389365007596013
1	399	sand_I	22	1	1	9.6	2	night	427	2011-02-03	Donnerstag	39.8717948717949	2011	no	2011-02-03 07:08:55	2011-02-03 18:14:36	female	Intersect	19.38738739	6.0591231955818	3.71044021322051	1.386146529037	-0.138428932859135	-0.962338038005981
1	63	sand_I	13	0	0	11.23	3	day	46	2010-03-04	Donnerstag	128.684210526316	2010	no	2010-03-04 06:20:22	2010-03-04 18:59:16	female	Intersect	19.38738739	3.85014760171006	4.86510234548697	-0.0792448777779141	0.760709861366135	-0.348612142649087
1	229	sand_I	20	0	0	14.25	8	night	123	2010-08-17	Dienstag	81.8860759493671	2010	no	2010-08-17 05:34:32	2010-08-17 21:27:54	female	Intersect	19.38738739	4.82028156560504	4.417467086024	0.564323108258215	0.412134969890117	0.788475099055098
1	422	sand_I	12	0	0	10.88	2	day	390	2011-02-26	Samstag	125.09756097561	2011	no	2011-02-26 06:32:18	2011-02-26 18:49:43	female	Intersect	19.38738739	5.96870755998537	4.83705590079817	1.32616655650481	0.738870012500305	-0.480393776621426
1	96	sand_I	22	0	0	13.19	4	night	146	2010-04-06	Dienstag	38.6962025316456	2010	no	2010-04-06 06:10:36	2010-04-06 20:50:39	female	Intersect	19.38738739	4.99043258677874	3.68125552900328	0.677197983372475	-0.161155132189344	0.389365007596013
1	96	sand_I	21	0	0	13.19	4	night	106	2010-04-06	Dienstag	60.5316455696203	2010	no	2010-04-06 06:10:36	2010-04-06 20:50:39	female	Intersect	19.38738739	4.67282883446191	4.11955160457843	0.466505836882295	0.180147309359308	0.389365007596013
1	520	sand_I	8	0	0	15.95	6	day	55	2011-06-04	Samstag	88.379746835443	2011	no	2011-06-04 04:28:59	2011-06-04 22:23:30	female	Intersect	19.38738739	4.02535169073515	4.49289411104933	0.0369821041808155	0.470870215844833	1.42855732120646
1	422	sand_I	6	0	0	10.88	2	day	116	2011-02-26	Samstag	18.1463414634146	2011	no	2011-02-26 06:32:18	2011-02-26 18:49:43	female	Intersect	19.38738739	4.76217393479776	2.9521116510781	0.525775637162748	-0.728941611795735	-0.480393776621426
1	433	sand_I	22	0	0	11.53	3	night	267	2011-03-09	Mittwoch	39.2564102564103	2011	no	2011-03-09 06:10:52	2011-03-09 19:06:33	female	Intersect	19.38738739	5.59098698051086	3.69526925221271	1.07559407717336	-0.150242604760735	-0.235656456387082
1	285	sand_I	11	0	0	11.01	10	day	44	2010-10-12	Dienstag	120.128205128205	2010	no	2010-10-12 06:59:14	2010-10-12 19:28:22	female	Intersect	19.38738739	3.80666248977032	4.79684953118761	-0.108092054513439	0.707561194378025	-0.431446312574557
1	74	sand_I	10	0	0	11.89	3	day	37	2010-03-15	Montag	113.282051282051	2010	no	2010-03-15 05:58:00	2010-03-15 19:16:07	female	Intersect	19.38738739	3.63758615972639	4.73866952681691	-0.220254000453241	0.662256254070328	-0.100109632872675
1	422	sand_I	22	0	0	10.88	2	night	261	2011-02-26	Samstag	39.5609756097561	2011	no	2011-02-26 06:32:18	2011-02-26 18:49:43	female	Intersect	19.38738739	5.5683445037611	3.70280641248862	1.06057349887899	-0.144373395913412	-0.480393776621426
1	433	sand_I	16	0	0	11.53	3	day	113	2011-03-09	Mittwoch	166.871794871795	2011	no	2011-03-09 06:10:52	2011-03-09 19:06:33	female	Intersect	19.38738739	4.7361984483945	5.12320056231145	0.508544005147991	0.96169170097296	-0.235656456387082
1	55	sand_I	0	0	0	10.76	2	night	50	2010-02-24	Mittwoch	12.1	2010	no	2010-02-24 06:35:32	2010-02-24 18:47:02	female	Intersect	19.38738739	3.93182563272433	2.57261223020711	-0.0250612620304513	-1.02445892561061	-0.525576051126228
1	54	sand_I	9	0	0	10.7	2	day	134	2010-02-23	Dienstag	127.682926829268	2010	no	2010-02-23 06:37:21	2010-02-23 18:45:30	female	Intersect	19.38738739	4.90527477843843	4.8573514471329	0.620705951087793	0.754674214049492	-0.548167188378629
1	63	sand_I	10	0	0	11.23	3	day	177	2010-03-04	Donnerstag	112.184210526316	2010	no	2010-03-04 06:20:22	2010-03-04 18:59:16	female	Intersect	19.38738739	5.18178355029209	4.72901667305735	0.804136487535278	0.654739548492424	-0.348612142649087
1	371	sand_I	14	0	0	8.48	1	day	106	2011-01-06	Donnerstag	140.815789473684	2011	no	2011-01-06 07:29:50	2011-01-06 17:37:09	female	Intersect	19.38738739	4.67282883446191	4.95452895820711	0.466505836882295	0.830346627382709	-1.38403926671747
1	96	sand_I	7	0	0	13.19	4	day	91	2010-04-06	Dienstag	196.480519480519	2010	no	2010-04-06 06:10:36	2010-04-06 20:50:39	female	Intersect	19.38738739	4.52178857704904	5.2856399439347	0.366308670417459	1.08818372460999	0.389365007596013
1	55	sand_I	2	0	0	10.76	2	night	56	2010-02-24	Mittwoch	4.57894736842105	2010	no	2010-02-24 06:35:32	2010-02-24 18:47:02	female	Intersect	19.38738739	4.04305126783455	1.71900011494563	0.0487236590706365	-1.68916918725723	-0.525576051126228
1	399	sand_I	20	0	0	9.6	2	night	61	2011-02-03	Donnerstag	78.0769230769231	2011	no	2011-02-03 07:08:55	2011-02-03 18:14:36	female	Intersect	19.38738739	4.12713438504509	4.37042108855357	0.10450276218086	0.375500113461894	-0.962338038005981
1	229	sand_I	2	2	1	14.25	8	night	96	2010-08-17	Dienstag	2.98571428571429	2010	no	2010-08-17 05:34:32	2010-08-17 21:27:54	female	Intersect	19.38738739	4.57471097850338	1.38271653977201	0.401416361301121	-1.95103419508066	0.788475099055098
1	63	sand_I	6	0	0	11.23	3	day	84	2010-03-04	Donnerstag	57.3076923076923	2010	no	2010-03-04 06:20:22	2010-03-04 18:59:16	female	Intersect	19.38738739	4.44265125649032	4.06573402818083	0.313810512526157	0.138239404528931	-0.348612142649087
1	54	sand_I	18	0	0	10.7	2	night	49	2010-02-23	Dienstag	163.90243902439	2010	no	2010-02-23 06:37:21	2010-02-23 18:45:30	female	Intersect	19.38738739	3.91202300542815	5.10535402038637	-0.0381979394807072	0.947794546351542	-0.548167188378629
1	54	sand_I	19	0	0	10.7	2	night	56	2010-02-23	Dienstag	114.975	2010	no	2010-02-23 06:37:21	2010-02-23 18:45:30	female	Intersect	19.38738739	4.04305126783455	4.75337465063781	0.0487236590706365	0.673707177186082	-0.548167188378629
1	92	sand_I	7	0	0	12.96	4	day	151	2010-04-02	Freitag	183.115384615385	2010	no	2010-04-02 06:19:19	2010-04-02 20:44:13	female	Intersect	19.38738739	5.02388052084628	5.21556265137103	0.699386691701469	1.03361433103804	0.302765648128476
1	229	sand_I	14	0	0	14.25	8	day	41	2010-08-17	Dienstag	152.653846153846	2010	no	2010-08-17 05:34:32	2010-08-17 21:27:54	female	Intersect	19.38738739	3.73766961828337	5.03470232017889	-0.153860582372662	0.892777859860037	0.788475099055098
1	400	sand_I	20	0	0	9.65	2	night	48	2011-02-04	Freitag	78.3	2011	no	2011-02-04 07:07:38	2011-02-04 18:16:06	female	Intersect	19.38738739	3.89182029811063	4.3732381286408	-0.0516000222287563	0.377693750852897	-0.943512090295647
1	160	sand_I	12	2	1	16.05	6	day	88	2010-06-09	Mittwoch	137.772151898734	2010	no	2010-06-09 04:25:38	2010-06-09 22:28:37	female	Intersect	19.38738739	4.48863636973214	4.93283339320752	0.344316141457923	0.813452227186628	1.46620921662713
1	400	sand_I	15	0	0	9.65	2	day	81	2011-02-04	Freitag	160.825	2011	no	2011-02-04 07:07:38	2011-02-04 18:16:06	female	Intersect	19.38738739	4.40671924726425	5.08651550443157	0.289973917094526	0.933124938639249	-0.943512090295647
1	92	sand_I	22	0	0	12.96	4	night	85	2010-04-02	Freitag	54.0617283950617	2010	no	2010-04-02 06:19:19	2010-04-02 20:44:13	female	Intersect	19.38738739	4.45434729625351	4.00845489034167	0.321569437618084	0.0936359716356418	0.302765648128476
1	92	sand_I	19	0	0	12.96	4	night	64	2010-04-02	Freitag	120.469135802469	2010	no	2010-04-02 06:19:19	2010-04-02 20:44:13	female	Intersect	19.38738739	4.17438726989564	4.79966020419333	0.135849406118124	0.709749873703954	0.302765648128476
1	92	sand_I	18	0	0	12.96	4	day	326	2010-04-02	Freitag	171.679012345679	2010	no	2010-04-02 06:19:19	2010-04-02 20:44:13	female	Intersect	19.38738739	5.78996017089725	5.15143445110686	1.20758901826174	0.98367751311523	0.302765648128476
1	92	sand_I	17	0	0	12.96	4	day	241	2010-04-02	Freitag	208.62962962963	2010	no	2010-04-02 06:19:19	2010-04-02 20:44:13	female	Intersect	19.38738739	5.48893772615669	5.3453423051929	1.0078965884291	1.13467412869792	0.302765648128476
1	59	sand_I	2	0	0	10.99	2	night	207	2010-02-28	Sonntag	16.4390243902439	2010	no	2010-02-28 06:28:05	2010-02-28 18:53:09	female	Intersect	19.38738739	5.33753807970132	2.8587104759897	0.907461010269703	-0.801673381203782	-0.438976691658691
1	96	sand_I	13	0	0	13.19	4	day	84	2010-04-06	Dienstag	139.75641025641	2010	no	2010-04-06 06:10:36	2010-04-06 20:50:39	female	Intersect	19.38738739	4.44265125649032	4.94703080954514	0.313810512526157	0.824507796993761	0.389365007596013
1	59	sand_I	3	0	0	10.99	2	night	368	2010-02-28	Sonntag	11.4390243902439	2010	no	2010-02-28 06:28:05	2010-02-28 18:53:09	female	Intersect	19.38738739	5.91079664404053	2.52083865901406	1.28774958221963	-1.06477515758391	-0.438976691658691
1	400	sand_I	1	0	0	9.65	2	night	197	2011-02-04	Freitag	7.61538461538461	2011	no	2011-02-04 07:07:38	2011-02-04 18:16:06	female	Intersect	19.38738739	5.28826703069454	2.15354951383356	0.874775555518822	-1.35078429385082	-0.943512090295647
1	376	sand_I	10	0	0	8.62	1	day	77	2011-01-11	Dienstag	108.2	2011	no	2011-01-11 07:28:28	2011-01-11 17:42:46	female	Intersect	19.38738739	4.35670882668959	4.6931810633108	0.256797977638871	0.626834253915394	-1.33132661312853
1	433	sand_I	0	0	0	11.53	3	night	398	2011-03-09	Mittwoch	12.1	2011	no	2011-03-09 06:10:52	2011-03-09 19:06:33	female	Intersect	19.38738739	5.98896141688986	2.57261223020711	1.33960257089313	-1.02445892561061	-0.235656456387082
1	229	sand_I	5	0	0	14.25	8	day	60	2010-08-17	Dienstag	43.2337662337662	2010	no	2010-08-17 05:34:32	2010-08-17 21:27:54	female	Intersect	19.38738739	4.11087386417331	3.78948843936895	0.0937158491783142	-0.0768738469525424	0.788475099055098
1	55	sand_I	19	0	0	10.76	2	night	21	2010-02-24	Mittwoch	110.461538461538	2010	no	2010-02-24 06:35:32	2010-02-24 18:47:02	female	Intersect	19.38738739	3.09104245335832	4.71367958485915	-0.582820455683641	0.642796512859661	-0.525576051126228
1	74	sand_I	0	0	0	11.89	3	night	24	2010-03-15	Montag	7.60526315789474	2010	no	2010-03-15 05:58:00	2010-03-15 19:16:07	female	Intersect	19.38738739	3.2188758248682	2.15237401117087	-0.498018285558062	-1.3516996612273	-0.100109632872675
1	74	sand_I	2	0	0	11.89	3	night	151	2010-03-15	Montag	3.62162162162162	2010	no	2010-03-15 05:58:00	2010-03-15 19:16:07	female	Intersect	19.38738739	5.02388052084628	1.53074564385844	0.699386691701469	-1.83576349689187	-0.100109632872675
1	67	sand_I	7	0	0	11.47	3	day	150	2010-03-08	Montag	126	2010	no	2010-03-08 06:12:24	2010-03-08 19:05:23	female	Intersect	19.38738739	5.01727983681492	4.84418708645859	0.695007926410681	0.744423087721993	-0.258247593639482
1	520	sand_I	4	0	0	15.95	6	day	50	2011-06-04	Samstag	8.5	2011	no	2011-06-04 04:28:59	2011-06-04 22:23:30	female	Intersect	19.38738739	3.93182563272433	2.2512917986065	-0.0250612620304513	-1.27467208957938	1.42855732120646
1	422	sand_I	4	0	0	10.88	2	night	103	2011-02-26	Samstag	5.9	2011	no	2011-02-26 06:32:18	2011-02-26 18:49:43	female	Intersect	19.38738739	4.64439089914137	1.93152141160321	0.447640664192348	-1.52367822926694	-0.480393776621426
1	422	sand_I	16	0	0	10.88	2	day	81	2011-02-26	Samstag	102.682926829268	2011	no	2011-02-26 06:32:18	2011-02-26 18:49:43	female	Intersect	19.38738739	4.40671924726425	4.64133746165448	0.289973917094526	0.586463489014616	-0.480393776621426
1	285	sand_I	12	0	0	11.01	10	day	46	2010-10-12	Dienstag	139.294871794872	2010	no	2010-10-12 06:59:14	2010-10-12 19:28:22	female	Intersect	19.38738739	3.85014760171006	4.94374643472885	-0.0792448777779141	0.821950244676438	-0.431446312574557
1	74	sand_I	21	0	0	11.89	3	night	137	2010-03-15	Montag	53.25	2010	no	2010-03-15 05:58:00	2010-03-15 19:16:07	female	Intersect	19.38738739	4.92725368515721	3.99360299242057	0.635286329941336	0.082070755096909	-0.100109632872675
1	63	sand_I	20	0	0	11.23	3	night	44	2010-03-04	Donnerstag	78.0769230769231	2010	no	2010-03-04 06:20:22	2010-03-04 18:59:16	female	Intersect	19.38738739	3.80666248977032	4.37042108855357	-0.108092054513439	0.375500113461894	-0.348612142649087
1	110	sand_I	20	2	1	14	4	night	469	2010-04-20	Dienstag	81.8860759493671	2010	no	2010-04-20 05:40:34	2010-04-20 21:13:44	female	Intersect	19.38738739	6.1527326947041	4.417467086024	1.44824524845728	0.412134969890117	0.694345360503427
1	285	sand_I	10	0	0	11.01	10	day	174	2010-10-12	Dienstag	121.858974358974	2010	no	2010-10-12 06:59:14	2010-10-12 19:28:22	female	Intersect	19.38738739	5.16478597392351	4.81103714765417	0.792860626264431	0.718609132996777	-0.431446312574557
1	58	sand_I	2	0	0	10.94	2	night	94	2010-02-27	Samstag	10.2439024390244	2010	no	2010-02-27 06:29:59	2010-02-27 18:51:37	female	Intersect	19.38738739	4.55387689160054	2.41982597629234	0.387595433627245	-1.14343403034489	-0.457802639369025
1	395	sand_I	6	0	0	9.4	1	day	108	2011-01-30	Sonntag	8.60975609756098	2011	no	2011-01-30 07:13:45	2011-01-30 18:08:38	female	Intersect	19.38738739	4.69134788222914	2.26277884259363	0.478791012660512	-1.26572709468331	-1.03764182884732
1	74	sand_I	3	0	0	11.89	3	night	72	2010-03-15	Montag	3.21621621621622	2010	no	2010-03-15 05:58:00	2010-03-15 19:16:07	female	Intersect	19.38738739	4.29045944114839	1.43893809460531	0.212849424948577	-1.90725430518069	-0.100109632872675
1	433	sand_I	9	0	0	11.53	3	day	50	2011-03-09	Mittwoch	125.230769230769	2011	no	2011-03-09 06:10:52	2011-03-09 19:06:33	female	Intersect	19.38738739	3.93182563272433	4.83811173362855	-0.0250612620304513	0.739692192626845	-0.235656456387082
1	54	sand_I	16	0	0	10.7	2	day	123	2010-02-23	Dienstag	167.878048780488	2010	no	2010-02-23 06:37:21	2010-02-23 18:45:30	female	Intersect	19.38738739	4.82028156560504	5.12917684959179	0.564323108258215	0.966345453433558	-0.548167188378629
1	55	sand_I	7	0	0	10.76	2	day	139	2010-02-24	Mittwoch	140.45	2010	no	2010-02-24 06:35:32	2010-02-24 18:47:02	female	Intersect	19.38738739	4.9416424226093	4.95194629774758	0.6448315382613	0.828335502096283	-0.525576051126228
1	376	sand_I	9	0	0	8.62	1	day	120	2011-01-11	Dienstag	127.682926829268	2011	no	2011-01-11 07:28:28	2011-01-11 17:42:46	female	Intersect	19.38738739	4.79579054559674	4.8573514471329	0.548076242351749	0.754674214049492	-1.33132661312853
1	67	sand_I	0	0	0	11.47	3	night	206	2010-03-08	Montag	7.60526315789474	2010	no	2010-03-08 06:12:24	2010-03-08 19:05:23	female	Intersect	19.38738739	5.33271879326537	2.15237401117087	0.904263989465213	-1.3516996612273	-0.258247593639482
1	57	sand_I	13	0	0	10.88	2	day	258	2010-02-26	Freitag	148.102564102564	2010	no	2010-02-26 06:31:51	2010-02-26 18:50:05	female	Intersect	19.38738739	5.55682806169954	5.00463441882312	1.05293371540609	0.869363896749591	-0.480393776621426
1	58	sand_I	12	0	0	10.94	2	day	137	2010-02-27	Samstag	125.09756097561	2010	no	2010-02-27 06:29:59	2010-02-27 18:51:37	female	Intersect	19.38738739	4.92725368515721	4.83705590079817	0.635286329941336	0.738870012500305	-0.457802639369025
1	63	sand_I	7	0	0	11.23	3	day	218	2010-03-04	Donnerstag	142.564102564103	2010	no	2010-03-04 06:20:22	2010-03-04 18:59:16	female	Intersect	19.38738739	5.3890717298165	4.96678164321925	0.941647430549809	0.839887829194021	-0.348612142649087
1	376	sand_I	17	0	0	8.62	1	night	369	2011-01-11	Dienstag	195.170731707317	2011	no	2011-01-11 07:28:28	2011-01-11 17:42:46	female	Intersect	19.38738739	5.91350300563827	5.27898536019976	1.2895449298188	1.0830017807077	-1.33132661312853
1	92	sand_I	9	0	0	12.96	4	day	61	2010-04-02	Freitag	123.474358974359	2010	no	2010-04-02 06:19:19	2010-04-02 20:44:13	female	Intersect	19.38738739	4.12713438504509	4.82409974268055	0.10450276218086	0.7287810141153	0.302765648128476
1	229	sand_I	3	0	0	14.25	8	night	81	2010-08-17	Dienstag	4.54545454545455	2010	no	2010-08-17 05:34:32	2010-08-17 21:27:54	female	Intersect	19.38738739	4.40671924726425	1.71297859137494	0.289973917094526	-1.69385816535	0.788475099055098
1	160	sand_I	2	0	0	16.05	6	day	110	2010-06-09	Mittwoch	3.03947368421053	2010	no	2010-06-09 04:25:38	2010-06-09 22:28:37	female	Intersect	19.38738739	4.70953020131233	1.39611440730087	0.490852809184834	-1.94060123627959	1.46620921662713
1	160	sand_I	11	0	0	16.05	6	day	75	2010-06-09	Mittwoch	126.658227848101	2010	no	2010-06-09 04:25:38	2010-06-09 22:28:37	female	Intersect	19.38738739	4.33073334028633	4.84935659792129	0.239566345624114	0.748448601483479	1.46620921662713
1	160	sand_I	8	0	0	16.05	6	day	142	2010-06-09	Mittwoch	146.025316455696	2010	no	2010-06-09 04:25:38	2010-06-09 22:28:37	female	Intersect	19.38738739	4.96284463025991	4.99060479273749	0.658896670073029	0.858438985704571	1.46620921662713
1	285	sand_I	15	0	0	11.01	10	day	135	2010-10-12	Dienstag	154.987179487179	2010	no	2010-10-12 06:59:14	2010-10-12 19:28:22	female	Intersect	19.38738739	4.91265488573605	5.04977382109786	0.625601770600381	0.904514081898291	-0.431446312574557
1	400	sand_I	8	0	0	9.65	2	day	115	2011-02-04	Freitag	125.589743589744	2011	no	2011-02-04 07:07:38	2011-02-04 18:16:06	female	Intersect	19.38738739	4.75359019110636	4.84095149212922	0.52008134869774	0.741903520913124	-0.943512090295647
1	92	sand_I	21	0	0	12.96	4	night	122	2010-04-02	Freitag	66.6296296296296	2010	no	2010-04-02 06:19:19	2010-04-02 20:44:13	female	Intersect	19.38738739	4.81218435537242	4.21404619515058	0.558951576618402	0.253730524616468	0.302765648128476
1	160	sand_I	23	0	0	16.05	6	night	36	2010-06-09	Mittwoch	22.1818181818182	2010	no	2010-06-09 04:25:38	2010-06-09 22:28:37	female	Intersect	19.38738739	3.61091791264422	3.14336827236006	-0.237945196416398	-0.5800095189856	1.46620921662713
1	55	sand_I	23	0	0	10.76	2	night	63	2010-02-24	Mittwoch	25.1282051282051	2010	no	2010-02-24 06:35:32	2010-02-24 18:47:02	female	Intersect	19.38738739	4.15888308335967	3.26301538709308	0.125564230590386	-0.486839959278625	-0.525576051126228
1	371	sand_I	9	0	0	8.48	1	day	62	2011-01-06	Donnerstag	128.128205128205	2011	no	2011-01-06 07:29:50	2011-01-06 17:37:09	female	Intersect	19.38738739	4.14313472639153	4.86080574903459	0.115117077151214	0.757364089087381	-1.38403926671747
1	63	sand_I	12	0	0	11.23	3	day	89	2010-03-04	Donnerstag	124.342105263158	2010	no	2010-03-04 06:20:22	2010-03-04 18:59:16	female	Intersect	19.38738739	4.49980967033027	4.83104684107447	0.351728291563916	0.734190740041804	-0.348612142649087
1	400	sand_I	6	1	1	9.65	2	day	121	2011-02-04	Freitag	53.0512820512821	2011	no	2011-02-04 07:07:38	2011-02-04 18:16:06	female	Intersect	19.38738739	4.80402104473326	3.98993326353161	0.553536195255669	0.0792131264312156	-0.943512090295647
1	55	sand_I	20	0	0	10.76	2	night	443	2010-02-24	Mittwoch	74.2564102564103	2010	no	2010-02-24 06:35:32	2010-02-24 18:47:02	female	Intersect	19.38738739	6.09582456243222	4.32090108613255	1.41049350133954	0.336938742111234	-0.525576051126228
1	229	sand_I	6	0	0	14.25	8	day	71	2010-08-17	Dienstag	102.571428571429	2010	no	2010-08-17 05:34:32	2010-08-17 21:27:54	female	Intersect	19.38738739	4.27666611901606	4.64026150579936	0.203699203560786	0.585625639029604	0.788475099055098
1	398	sand_I	21	0	0	9.55	2	night	147	2011-02-02	Mittwoch	51.1282051282051	2011	no	2011-02-02 07:10:11	2011-02-02 18:13:06	female	Intersect	19.38738739	4.99721227376411	3.9537061674987	0.681695495738311	0.0510029803330029	-0.981163985716315
1	398	sand_I	11	0	0	9.55	2	day	35	2011-02-02	Mittwoch	104.897435897436	2011	no	2011-02-02 07:10:11	2011-02-02 18:13:06	female	Intersect	19.38738739	3.58351893845611	4.66247103982543	-0.256121142516569	0.602920268416391	-0.981163985716315
1	395	sand_I	16	0	0	9.4	1	day	128	2011-01-30	Sonntag	107.073170731707	2011	no	2011-01-30 07:13:45	2011-01-30 18:08:38	female	Intersect	19.38738739	4.85981240436167	4.68280850449518	0.590547097141961	0.618757111896193	-1.03764182884732
1	229	sand_I	21	0	0	14.25	8	night	41	2010-08-17	Dienstag	60.5316455696203	2010	no	2010-08-17 05:34:32	2010-08-17 21:27:54	female	Intersect	19.38738739	3.73766961828337	4.11955160457843	-0.153860582372662	0.180147309359308	0.788475099055098
1	422	sand_I	3	0	0	10.88	2	night	129	2011-02-26	Samstag	6.34146341463415	2011	no	2011-02-26 06:32:18	2011-02-26 18:49:43	female	Intersect	19.38738739	4.86753445045558	1.99353819804457	0.595669752195479	-1.47538557549024	-0.480393776621426
1	395	sand_I	9	0	0	9.4	1	day	60	2011-01-30	Sonntag	28.5365853658537	2011	no	2011-01-30 07:13:45	2011-01-30 18:08:38	female	Intersect	19.38738739	4.11087386417331	3.38562967684878	0.0937158491783142	-0.391359851665386	-1.03764182884732
1	422	sand_I	17	1	1	10.88	2	day	558	2011-02-26	Samstag	104.048780487805	2011	no	2011-02-26 06:32:18	2011-02-26 18:49:43	female	Intersect	19.38738739	6.3261494731551	4.6544248183498	1.56328656337476	0.596654652117478	-0.480393776621426
1	433	sand_I	12	0	0	11.53	3	day	52	2011-03-09	Mittwoch	120.923076923077	2011	no	2011-03-09 06:10:52	2011-03-09 19:06:33	female	Intersect	19.38738739	3.97029191355212	4.80339032884984	0.000456519847067706	0.712654532731256	-0.235656456387082
1	399	sand_I	7	0	0	9.6	2	day	47	2011-02-03	Donnerstag	142.564102564103	2011	no	2011-02-03 07:08:55	2011-02-03 18:14:36	female	Intersect	19.38738739	3.87120101090789	4.96678164321925	-0.0652784559630909	0.839887829194021	-0.962338038005981
1	54	sand_I	6	0	0	10.7	2	day	53	2010-02-23	Dienstag	53.35	2010	no	2010-02-23 06:37:21	2010-02-23 18:45:30	female	Intersect	19.38738739	3.98898404656427	3.99544461356722	0.0128565170073081	0.083504830893582	-0.548167188378629
1	74	sand_I	8	0	0	11.89	3	day	577	2010-03-15	Montag	151.487179487179	2010	no	2010-03-15 05:58:00	2010-03-15 19:16:07	female	Intersect	19.38738739	6.35957386867238	5.02708052357695	1.58545965668773	0.886842744457012	-0.100109632872675
1	67	sand_I	19	0	0	11.47	3	night	88	2010-03-08	Montag	114.75	2010	no	2010-03-08 06:12:24	2010-03-08 19:05:23	female	Intersect	19.38738739	4.48863636973214	4.75143269296634	0.344316141457923	0.672194969042797	-0.258247593639482
1	54	sand_I	4	0	0	10.7	2	night	157	2010-02-23	Dienstag	6.5	2010	no	2010-02-23 06:37:21	2010-02-23 18:45:30	female	Intersect	19.38738739	5.06259503302697	2.01490302054226	0.725069145426175	-1.45874872545195	-0.548167188378629
1	57	sand_I	8	0	0	10.88	2	day	157	2010-02-26	Freitag	125.589743589744	2010	no	2010-02-26 06:31:51	2010-02-26 18:50:05	female	Intersect	19.38738739	5.06259503302697	4.84095149212922	0.725069145426175	0.741903520913124	-0.480393776621426
1	422	sand_I	2	0	0	10.88	2	night	45	2011-02-26	Samstag	10.2439024390244	2011	no	2011-02-26 06:32:18	2011-02-26 18:49:43	female	Intersect	19.38738739	3.8286413964891	2.41982597629234	-0.0935116756598955	-1.14343403034489	-0.480393776621426
1	285	sand_I	21	0	0	11.01	10	night	118	2010-10-12	Dienstag	60.5316455696203	2010	no	2010-10-12 06:59:14	2010-10-12 19:28:22	female	Intersect	19.38738739	4.77912349311153	4.11955160457843	0.53701964419081	0.180147309359308	-0.431446312574557
1	285	sand_I	8	0	0	11.01	10	day	224	2010-10-12	Dienstag	153.421052631579	2010	no	2010-10-12 06:59:14	2010-10-12 19:28:22	female	Intersect	19.38738739	5.41610040220442	5.03968297953649	0.959577725644401	0.896656313932522	-0.431446312574557
1	57	sand_I	7	0	0	10.88	2	day	148	2010-02-26	Freitag	123.974358974359	2010	no	2010-02-26 06:31:51	2010-02-26 18:50:05	female	Intersect	19.38738739	5.00394630594546	4.82810858805551	0.686162721595914	0.731902713784791	-0.480393776621426
1	58	sand_I	14	0	0	10.94	2	day	109	2010-02-27	Samstag	117.878048780488	2010	no	2010-02-27 06:29:59	2010-02-27 18:51:37	female	Intersect	19.38738739	4.70048036579242	4.77809816748084	0.484849324474199	0.692959452377286	-0.457802639369025
1	110	sand_I	12	0	0	14	4	day	73	2010-04-20	Dienstag	139.294871794872	2010	no	2010-04-20 05:40:34	2010-04-20 21:13:44	female	Intersect	19.38738739	4.30406509320417	4.94374643472885	0.221875149660957	0.821950244676438	0.694345360503427
1	96	sand_I	5	0	0	13.19	4	day	92	2010-04-06	Dienstag	43.2337662337662	2010	no	2010-04-06 06:10:36	2010-04-06 20:50:39	female	Intersect	19.38738739	4.53259949315326	3.78948843936895	0.373480421704737	-0.0768738469525424	0.389365007596013
1	110	sand_I	23	0	0	14	4	night	29	2010-04-20	Dienstag	19.2911392405063	2010	no	2010-04-20 05:40:34	2010-04-20 21:13:44	female	Intersect	19.38738739	3.40119738166216	3.01018430014253	-0.377069714037315	-0.683720269380385	0.694345360503427
1	63	sand_I	4	0	0	11.23	3	night	358	2010-03-04	Donnerstag	7.41025641025641	2010	no	2010-03-04 06:20:22	2010-03-04 18:59:16	female	Intersect	19.38738739	5.88332238848828	2.1294519622545	1.269523695928	-1.36954912805218	-0.348612142649087
1	58	sand_I	9	0	0	10.94	2	day	261	2010-02-27	Samstag	87.9268292682927	2010	no	2010-02-27 06:29:59	2010-02-27 18:51:37	female	Intersect	19.38738739	5.5683445037611	4.4878138885343	1.06057349887899	0.466914231649188	-0.457802639369025
1	54	sand_I	15	0	0	10.7	2	day	9	2010-02-23	Dienstag	135.975609756098	2010	no	2010-02-23 06:37:21	2010-02-23 18:45:30	female	Intersect	19.38738739	2.30258509299405	4.91980287900134	-1.10586771963855	0.803305327497035	-0.548167188378629
1	58	sand_I	11	0	0	10.94	2	day	78	2010-02-27	Samstag	125.317073170732	2010	no	2010-02-27 06:29:59	2010-02-27 18:51:37	female	Intersect	19.38738739	4.36944785246702	4.83879519971958	0.26524879934882	0.740224409679617	-0.457802639369025
1	57	sand_I	16	0	0	10.88	2	day	132	2010-02-26	Freitag	175.3	2010	no	2010-02-26 06:31:51	2010-02-26 18:50:05	female	Intersect	19.38738739	4.89034912822175	5.17218708940382	0.610804565291897	0.999837653518116	-0.480393776621426
1	229	sand_I	13	0	0	14.25	8	day	14	2010-08-17	Dienstag	139.75641025641	2010	no	2010-08-17 05:34:32	2010-08-17 21:27:54	female	Intersect	19.38738739	2.70805020110221	4.94703080954514	-0.83689006011467	0.824507796993761	0.788475099055098
1	55	sand_I	11	0	0	10.76	2	day	55	2010-02-24	Mittwoch	104.897435897436	2010	no	2010-02-24 06:35:32	2010-02-24 18:47:02	female	Intersect	19.38738739	4.02535169073515	4.66247103982543	0.0369821041808155	0.602920268416391	-0.525576051126228
1	55	sand_I	21	0	0	10.76	2	night	14	2010-02-24	Mittwoch	51.1282051282051	2010	no	2010-02-24 06:35:32	2010-02-24 18:47:02	female	Intersect	19.38738739	2.70805020110221	3.9537061674987	-0.83689006011467	0.0510029803330029	-0.525576051126228
1	55	sand_I	18	0	0	10.76	2	night	125	2010-02-24	Mittwoch	161.641025641026	2010	no	2010-02-24 06:35:32	2010-02-24 18:47:02	female	Intersect	19.38738739	4.83628190695148	5.09154547550425	0.574937423228569	0.937041791889123	-0.525576051126228
1	160	sand_I	9	0	0	16.05	6	day	63	2010-06-09	Mittwoch	122.683544303797	2010	no	2010-06-09 04:25:38	2010-06-09 22:28:37	female	Intersect	19.38738739	4.15888308335967	4.81772624147732	0.125564230590386	0.723817950006132	1.46620921662713
1	92	sand_I	13	0	0	12.96	4	day	39	2010-04-02	Freitag	168.6375	2010	no	2010-04-02 06:19:19	2010-04-02 20:44:13	female	Intersect	19.38738739	3.68887945411394	5.13366380740749	-0.186227027483838	0.969839460665116	0.302765648128476
1	285	sand_I	22	2	1	11.01	10	night	452	2010-10-12	Dienstag	38.6962025316456	2010	no	2010-10-12 06:59:14	2010-10-12 19:28:22	female	Intersect	19.38738739	6.11589212548303	3.68125552900328	1.42380593201191	-0.161155132189344	-0.431446312574557
1	92	sand_I	15	0	0	12.96	4	day	78	2010-04-02	Freitag	191.7375	2010	no	2010-04-02 06:19:19	2010-04-02 20:44:13	female	Intersect	19.38738739	4.36944785246702	5.26132915949747	0.26524879934882	1.06925284535559	0.302765648128476
1	58	sand_I	20	0	0	10.94	2	night	11	2010-02-27	Samstag	61.2439024390244	2010	no	2010-02-27 06:29:59	2010-02-27 18:51:37	female	Intersect	19.38738739	2.484906649788	4.13106057776037	-0.9849191481178	0.189109380583786	-0.457802639369025
1	398	sand_I	23	0	0	9.55	2	night	108	2011-02-02	Mittwoch	25.1282051282051	2011	no	2011-02-02 07:10:11	2011-02-02 18:13:06	female	Intersect	19.38738739	4.69134788222914	3.26301538709308	0.478791012660512	-0.486839959278625	-0.981163985716315
1	433	sand_I	7	0	0	11.53	3	day	40	2011-03-09	Mittwoch	140.45	2011	no	2011-03-09 06:10:52	2011-03-09 19:06:33	female	Intersect	19.38738739	3.71357206670431	4.95194629774758	-0.169846428982829	0.828335502096283	-0.235656456387082
1	520	sand_I	14	0	0	15.95	6	day	10	2011-06-04	Samstag	130.410256410256	2011	no	2011-06-04 04:28:59	2011-06-04 22:23:30	female	Intersect	19.38738739	2.39789527279837	4.87832415787696	-1.042640801761	0.771005725513403	1.42855732120646
1	520	sand_I	1	0	0	15.95	6	night	72	2011-06-04	Samstag	13.025	2011	no	2011-06-04 04:28:59	2011-06-04 22:23:30	female	Intersect	19.38738739	4.29045944114839	2.64084145140876	0.212849424948577	-0.971328630636987	1.42855732120646
1	54	sand_I	21	0	0	10.7	2	night	256	2010-02-23	Dienstag	52.575	2010	no	2010-02-23 06:37:21	2010-02-23 18:45:30	female	Intersect	19.38738739	5.54907608489522	3.98108254135964	1.04779120490195	0.0723210430768378	-0.548167188378629
1	398	sand_I	15	0	0	9.55	2	day	95	2011-02-02	Mittwoch	134.717948717949	2011	no	2011-02-02 07:10:11	2011-02-02 18:13:06	female	Intersect	19.38738739	4.56434819146784	4.91057882572834	0.394541890114263	0.79612253011762	-0.981163985716315
1	399	sand_I	3	0	0	9.6	2	night	45	2011-02-03	Donnerstag	3.97435897435897	2011	no	2011-02-03 07:08:55	2011-02-03 18:14:36	female	Intersect	19.38738739	3.8286413964891	1.60429651293368	-0.0935116756598955	-1.7784892190867	-0.962338038005981
1	395	sand_I	20	0	0	9.4	1	night	39	2011-01-30	Sonntag	50.7	2011	no	2011-01-30 07:13:45	2011-01-30 18:08:38	female	Intersect	19.38738739	3.68887945411394	3.94545778151438	-0.186227027483838	0.0445799379373149	-1.03764182884732
1	229	sand_I	9	0	0	14.25	8	day	106	2010-08-17	Dienstag	122.350649350649	2010	no	2010-08-17 05:34:32	2010-08-17 21:27:54	female	Intersect	19.38738739	4.67282883446191	4.81503110725538	0.466505836882295	0.72171924107053	0.788475099055098
1	520	sand_I	2	0	0	15.95	6	day	106	2011-06-04	Samstag	9.3875	2011	no	2011-06-04 04:28:59	2011-06-04 22:23:30	female	Intersect	19.38738739	4.67282883446191	2.34060316018157	0.466505836882295	-1.20512506996802	1.42855732120646
1	395	sand_I	5	0	0	9.4	1	night	130	2011-01-30	Sonntag	8.29268292682927	2011	no	2011-01-30 07:13:45	2011-01-30 18:08:38	female	Intersect	19.38738739	4.87519732320115	2.22922730842239	0.600753152801635	-1.29185377290036	-1.03764182884732
1	520	sand_I	13	0	0	15.95	6	day	27	2011-06-04	Samstag	126.923076923077	2011	no	2011-06-04 04:28:59	2011-06-04 22:23:30	female	Intersect	19.38738739	3.3322045101752	4.85142912173139	-0.422838241896539	0.75006248186246	1.42855732120646
1	74	sand_I	19	0	0	11.89	3	night	72	2010-03-15	Montag	114.75	2010	no	2010-03-15 05:58:00	2010-03-15 19:16:07	female	Intersect	19.38738739	4.29045944114839	4.75143269296634	0.212849424948577	0.672194969042797	-0.100109632872675
1	433	sand_I	13	0	0	11.53	3	day	82	2011-03-09	Mittwoch	126.076923076923	2011	no	2011-03-09 06:10:52	2011-03-09 19:06:33	female	Intersect	19.38738739	4.4188406077966	4.84479259661939	0.298014991704984	0.744894600262896	-0.235656456387082
1	54	sand_I	7	0	0	10.7	2	day	52	2010-02-23	Dienstag	125.675	2010	no	2010-02-23 06:37:21	2010-02-23 18:45:30	female	Intersect	19.38738739	3.97029191355212	4.84162475136197	0.000456519847067706	0.742427789855377	-0.548167188378629
1	433	sand_I	2	0	0	11.53	3	night	92	2011-03-09	Mittwoch	4.57894736842105	2011	no	2011-03-09 06:10:52	2011-03-09 19:06:33	female	Intersect	19.38738739	4.53259949315326	1.71900011494563	0.373480421704737	-1.68916918725723	-0.235656456387082
1	57	sand_I	6	0	0	10.88	2	day	41	2010-02-26	Freitag	53.0512820512821	2010	no	2010-02-26 06:31:51	2010-02-26 18:50:05	female	Intersect	19.38738739	3.73766961828337	3.98993326353161	-0.153860582372662	0.0792131264312156	-0.480393776621426
1	67	sand_I	16	0	0	11.47	3	day	49	2010-03-08	Montag	164.275	2010	no	2010-03-08 06:12:24	2010-03-08 19:05:23	female	Intersect	19.38738739	3.91202300542815	5.10761075321964	-0.0381979394807072	0.949551870837981	-0.258247593639482
1	110	sand_I	2	0	0	14	4	night	183	2010-04-20	Dienstag	2.98571428571429	2010	no	2010-04-20 05:40:34	2010-04-20 21:13:44	female	Intersect	19.38738739	5.21493575760899	1.38271653977201	0.826129016494814	-1.95103419508066	0.694345360503427
1	58	sand_I	22	0	0	10.94	2	night	122	2010-02-27	Samstag	39.5609756097561	2010	no	2010-02-27 06:29:59	2010-02-27 18:51:37	female	Intersect	19.38738739	4.81218435537242	3.70280641248862	0.558951576618402	-0.144373395913412	-0.457802639369025
1	92	sand_I	8	0	0	12.96	4	day	180	2010-04-02	Freitag	138.948717948718	2010	no	2010-04-02 06:19:19	2010-04-02 20:44:13	female	Intersect	19.38738739	5.19849703126583	4.94127605513864	0.815223885451683	0.820026552832778	0.302765648128476
1	433	sand_I	10	0	0	11.53	3	day	86	2011-03-09	Mittwoch	105.384615384615	2011	no	2011-03-09 06:10:52	2011-03-09 19:06:33	female	Intersect	19.38738739	4.46590811865458	4.66706097420322	0.329238662144262	0.606494463799345	-0.235656456387082
1	110	sand_I	6	0	0	14	4	day	39	2010-04-20	Dienstag	102.571428571429	2010	no	2010-04-20 05:40:34	2010-04-20 21:13:44	female	Intersect	19.38738739	3.68887945411394	4.64026150579936	-0.186227027483838	0.585625639029604	0.694345360503427
1	376	sand_I	13	0	0	8.62	1	day	271	2011-01-11	Dienstag	121.048780487805	2011	no	2011-01-11 07:28:28	2011-01-11 17:42:46	female	Intersect	19.38738739	5.605802066296	4.80442080488249	1.08542211667774	0.713456967444912	-1.33132661312853
1	57	sand_I	11	0	0	10.88	2	day	135	2010-02-26	Freitag	116.487179487179	2010	no	2010-02-26 06:31:51	2010-02-26 18:50:05	female	Intersect	19.38738739	4.91265488573605	4.76632921688379	0.625601770600381	0.683794935975976	-0.480393776621426
1	58	sand_I	13	0	0	10.94	2	day	233	2010-02-27	Samstag	118.756097560976	2010	no	2010-02-27 06:29:59	2010-02-27 18:51:37	female	Intersect	19.38738739	5.4553211153577	4.78545715408426	0.985595983240102	0.698689916862448	-0.457802639369025
1	395	sand_I	18	0	0	9.4	1	night	75	2011-01-30	Sonntag	100.853658536585	2011	no	2011-01-30 07:13:45	2011-01-30 18:08:38	female	Intersect	19.38738739	4.33073334028633	4.62353706285817	0.239566345624114	0.572602266183108	-1.03764182884732
1	433	sand_I	8	0	0	11.53	3	day	197	2011-03-09	Mittwoch	139.85	2011	no	2011-03-09 06:10:52	2011-03-09 19:06:33	female	Intersect	19.38738739	5.28826703069454	4.94769549432238	0.874775555518822	0.825025388982315	-0.235656456387082
1	520	sand_I	22	0	0	15.95	6	night	40	2011-06-04	Samstag	47.1842105263158	2011	no	2011-06-04 04:28:59	2011-06-04 22:23:30	female	Intersect	19.38738739	3.71357206670431	3.87503138494812	-0.169846428982829	-0.0102613039469421	1.42855732120646
1	58	sand_I	10	0	0	10.94	2	day	106	2010-02-27	Samstag	109.024390243902	2010	no	2010-02-27 06:29:59	2010-02-27 18:51:37	female	Intersect	19.38738739	4.67282883446191	4.70070207070409	0.466505836882295	0.632690884465564	-0.457802639369025
1	371	sand_I	21	2	1	8.48	1	night	541	2011-01-06	Donnerstag	53	2011	no	2011-01-06 07:29:50	2011-01-06 17:37:09	female	Intersect	19.38738739	6.29526600143965	3.98898404656427	1.54279906944771	0.0784739683904216	-1.38403926671747
1	67	sand_I	1	0	0	11.47	3	night	62	2010-03-08	Montag	5.325	2010	no	2010-03-08 06:12:24	2010-03-08 19:05:23	female	Intersect	19.38738739	4.14313472639153	1.84451003461358	0.115117077151214	-1.59143424412539	-0.258247593639482
1	398	sand_I	16	0	0	9.55	2	day	93	2011-02-02	Mittwoch	166.871794871795	2011	no	2011-02-02 07:10:11	2011-02-02 18:13:06	female	Intersect	19.38738739	4.54329478227	5.12320056231145	0.380575468299441	0.96169170097296	-0.981163985716315
1	376	sand_I	14	0	0	8.62	1	day	201	2011-01-11	Dienstag	130.707317073171	2011	no	2011-01-11 07:28:28	2011-01-11 17:42:46	female	Intersect	19.38738739	5.30826769740121	4.88058216584806	0.888043608458761	0.772764042953412	-1.33132661312853
1	371	sand_I	20	0	0	8.48	1	night	260	2011-01-06	Donnerstag	78.0769230769231	2011	no	2011-01-06 07:29:50	2011-01-06 17:37:09	female	Intersect	19.38738739	5.56452040732269	4.37042108855357	1.05803666774549	0.375500113461894	-1.38403926671747
1	92	sand_I	10	0	0	12.96	4	day	108	2010-04-02	Freitag	124.481012658228	2010	no	2010-04-02 06:19:19	2010-04-02 20:44:13	female	Intersect	19.38738739	4.69134788222914	4.83215445356588	0.478791012660512	0.73505324114248	0.302765648128476
1	400	sand_I	13	0	0	9.65	2	day	211	2011-02-04	Freitag	148.102564102564	2011	no	2011-02-04 07:07:38	2011-02-04 18:16:06	female	Intersect	19.38738739	5.35658627467201	5.00463441882312	0.920097212001777	0.869363896749591	-0.943512090295647
1	63	sand_I	0	0	0	11.23	3	night	3	2010-03-04	Donnerstag	13.5128205128205	2010	no	2010-03-04 06:20:22	2010-03-04 18:59:16	female	Intersect	19.38738739	1.38629436111989	2.67503243207354	-1.71371715371903	-0.944704013557043	-0.348612142649087
1	160	sand_I	13	0	0	16.05	6	day	66	2010-06-09	Mittwoch	142.936708860759	2010	no	2010-06-09 04:25:38	2010-06-09 22:28:37	female	Intersect	19.38738739	4.20469261939097	4.9693736811577	0.155953385018652	0.841906256750828	1.46620921662713
1	96	sand_I	18	0	0	13.19	4	day	235	2010-04-06	Dienstag	168.569620253165	2010	no	2010-04-06 06:10:36	2010-04-06 20:50:39	female	Intersect	19.38738739	5.46383180502561	5.13326358144707	0.991241809088075	0.969527803534074	0.389365007596013
1	160	sand_I	18	0	0	16.05	6	day	101	2010-06-09	Mittwoch	167.025974025974	2010	no	2010-06-09 04:25:38	2010-06-09 22:28:37	female	Intersect	19.38738739	4.62497281328427	5.12411857475025	0.434759084046903	0.962406559955723	1.46620921662713
1	59	sand_I	0	0	0	10.99	2	night	53	2010-02-28	Sonntag	27.4146341463415	2010	no	2010-02-28 06:28:05	2010-02-28 18:53:09	female	Intersect	19.38738739	3.98898404656427	3.34690429929549	0.0128565170073081	-0.421515416922245	-0.438976691658691
1	422	sand_I	18	0	0	10.88	2	night	40	2011-02-26	Samstag	96.0243902439024	2011	no	2011-02-26 06:32:18	2011-02-26 18:49:43	female	Intersect	19.38738739	3.71357206670431	4.57496239270961	-0.169846428982829	0.53477702784994	-0.480393776621426
1	376	sand_I	0	0	0	8.62	1	night	235	2011-01-11	Dienstag	11.125	2011	no	2011-01-11 07:28:28	2011-01-11 17:42:46	female	Intersect	19.38738739	5.46383180502561	2.49526943682355	0.991241809088075	-1.08468598601347	-1.33132661312853
1	376	sand_I	4	0	0	8.62	1	night	168	2011-01-11	Dienstag	6.5	2011	no	2011-01-11 07:28:28	2011-01-11 17:42:46	female	Intersect	19.38738739	5.12989871492307	2.01490302054226	0.76971709779431	-1.45874872545195	-1.33132661312853
1	398	sand_I	13	0	0	9.55	2	day	30	2011-02-02	Mittwoch	126.076923076923	2011	no	2011-02-02 07:10:11	2011-02-02 18:13:06	female	Intersect	19.38738739	3.43398720448515	4.84479259661939	-0.355317583896495	0.744894600262896	-0.981163985716315
1	399	sand_I	2	1	1	9.6	2	night	187	2011-02-03	Donnerstag	4.02631578947368	2011	no	2011-02-03 07:08:55	2011-02-03 18:14:36	female	Intersect	19.38738739	5.23644196282995	1.61468726832024	0.840395814376795	-1.77039790734425	-0.962338038005981
1	395	sand_I	4	0	0	9.4	1	night	35	2011-01-30	Sonntag	8.60975609756098	2011	no	2011-01-30 07:13:45	2011-01-30 18:08:38	female	Intersect	19.38738739	3.58351893845611	2.26277884259363	-0.256121142516569	-1.26572709468331	-1.03764182884732
1	422	sand_I	10	0	0	10.88	2	day	104	2011-02-26	Samstag	109.024390243902	2011	no	2011-02-26 06:32:18	2011-02-26 18:49:43	female	Intersect	19.38738739	4.65396035015752	4.70070207070409	0.453988851707822	0.632690884465564	-0.480393776621426
1	395	sand_I	15	0	0	9.4	1	day	86	2011-01-30	Sonntag	104.829268292683	2011	no	2011-01-30 07:13:45	2011-01-30 18:08:38	female	Intersect	19.38738739	4.46590811865458	4.66182711909404	0.329238662144262	0.602418845451336	-1.03764182884732
1	96	sand_I	23	0	0	13.19	4	night	17	2010-04-06	Dienstag	19.2911392405063	2010	no	2010-04-06 06:10:36	2010-04-06 20:50:39	female	Intersect	19.38738739	2.89037175789616	3.01018430014253	-0.715941488593924	-0.683720269380385	0.389365007596013
1	63	sand_I	18	0	0	11.23	3	night	292	2010-03-04	Donnerstag	167.230769230769	2010	no	2010-03-04 06:20:22	2010-03-04 18:59:16	female	Intersect	19.38738739	5.68017260901707	5.12533666321523	1.13475808694647	0.963355089021551	-0.348612142649087
1	399	sand_I	1	1	1	9.6	2	night	172	2011-02-03	Donnerstag	7.12820512820513	2011	no	2011-02-03 07:08:55	2011-02-03 18:14:36	female	Intersect	19.38738739	5.15329159449778	2.09534012774763	0.785235478714648	-1.39611211378647	-0.962338038005981
1	96	sand_I	3	0	0	13.19	4	night	59	2010-04-06	Dienstag	4.54545454545455	2010	no	2010-04-06 06:10:36	2010-04-06 20:50:39	female	Intersect	19.38738739	4.0943445622221	1.71297859137494	0.0827506320400392	-1.69385816535	0.389365007596013
1	58	sand_I	23	0	0	10.94	2	night	231	2010-02-27	Samstag	31.1463414634146	2010	no	2010-02-27 06:29:59	2010-02-27 18:51:37	female	Intersect	19.38738739	5.44673737166631	3.47029864835814	0.979901694775095	-0.325427874835257	-0.457802639369025
1	67	sand_I	13	0	0	11.47	3	day	86	2010-03-08	Montag	127.666666666667	2010	no	2010-03-08 06:12:24	2010-03-08 19:05:23	female	Intersect	19.38738739	4.46590811865458	4.85722508079672	0.329238662144262	0.754575812212309	-0.258247593639482
1	63	sand_I	21	0	0	11.23	3	night	95	2010-03-04	Donnerstag	53	2010	no	2010-03-04 06:20:22	2010-03-04 18:59:16	female	Intersect	19.38738739	4.56434819146784	3.98898404656427	0.394541890114263	0.0784739683904216	-0.348612142649087
1	58	sand_I	1	0	0	10.94	2	night	222	2010-02-27	Samstag	15.780487804878	2010	no	2010-02-27 06:29:59	2010-02-27 18:51:37	female	Intersect	19.38738739	5.40717177146012	2.82021677122904	0.953654645822415	-0.831648542176481	-0.457802639369025
1	67	sand_I	14	0	0	11.47	3	day	80	2010-03-08	Montag	128.923076923077	2010	no	2010-03-08 06:12:24	2010-03-08 19:05:23	female	Intersect	19.38738739	4.39444915467244	4.86694255934626	0.281834176531185	0.76214284130401	-0.258247593639482
1	371	sand_I	17	0	0	8.48	1	night	164	2011-01-06	Donnerstag	194.205128205128	2011	no	2011-01-06 07:29:50	2011-01-06 17:37:09	female	Intersect	19.38738739	5.10594547390058	5.27405094517657	0.753826983998075	1.07915933723425	-1.38403926671747
1	58	sand_I	16	0	0	10.94	2	day	139	2010-02-27	Samstag	102.682926829268	2010	no	2010-02-27 06:29:59	2010-02-27 18:51:37	female	Intersect	19.38738739	4.9416424226093	4.64133746165448	0.6448315382613	0.586463489014616	-0.457802639369025
1	54	sand_I	2	0	0	10.7	2	night	77	2010-02-23	Dienstag	3.48717948717949	2010	no	2010-02-23 06:37:21	2010-02-23 18:45:30	female	Intersect	19.38738739	4.35670882668959	1.50122432779387	0.256797977638871	-1.85875183243045	-0.548167188378629
1	67	sand_I	21	1	1	11.47	3	night	436	2010-03-08	Montag	53.25	2010	no	2010-03-08 06:12:24	2010-03-08 19:05:23	female	Intersect	19.38738739	6.07993319509559	3.99360299242057	1.3999514776059	0.082070755096909	-0.258247593639482
1	395	sand_I	21	0	0	9.4	1	night	135	2011-01-30	Sonntag	39.2	2011	no	2011-01-30 07:13:45	2011-01-30 18:08:38	female	Intersect	19.38738739	4.91265488573605	3.69386699562498	0.625601770600381	-0.151334546084742	-1.03764182884732
1	63	sand_I	2	1	1	11.23	3	night	369	2010-03-04	Donnerstag	4.02631578947368	2010	no	2010-03-04 06:20:22	2010-03-04 18:59:16	female	Intersect	19.38738739	5.91350300563827	1.61468726832024	1.2895449298188	-1.77039790734425	-0.348612142649087
1	57	sand_I	9	0	0	10.88	2	day	35	2010-02-26	Freitag	119.923076923077	2010	no	2010-02-26 06:31:51	2010-02-26 18:50:05	female	Intersect	19.38738739	3.58351893845611	4.79515461552761	-0.256121142516569	0.706241358574761	-0.480393776621426
1	160	sand_I	16	0	0	16.05	6	day	90	2010-06-09	Mittwoch	201.506329113924	2010	no	2010-06-09 04:25:38	2010-06-09 22:28:37	female	Intersect	19.38738739	4.51085950651685	5.31077114094175	0.359058537782777	1.10775346154247	1.46620921662713
1	229	sand_I	22	0	0	14.25	8	night	11	2010-08-17	Dienstag	38.6962025316456	2010	no	2010-08-17 05:34:32	2010-08-17 21:27:54	female	Intersect	19.38738739	2.484906649788	3.68125552900328	-0.9849191481178	-0.161155132189344	0.788475099055098
1	67	sand_I	4	0	0	11.47	3	night	229	2010-03-08	Montag	7.95	2010	no	2010-03-08 06:12:24	2010-03-08 19:05:23	female	Intersect	19.38738739	5.4380793089232	2.19165353228676	0.974158104497944	-1.32111258275044	-0.258247593639482
1	376	sand_I	16	0	0	8.62	1	day	142	2011-01-11	Dienstag	167.878048780488	2011	no	2011-01-11 07:28:28	2011-01-11 17:42:46	female	Intersect	19.38738739	4.96284463025991	5.12917684959179	0.658896670073029	0.966345453433558	-1.33132661312853
1	63	sand_I	8	0	0	11.23	3	day	127	2010-03-04	Donnerstag	143.051282051282	2010	no	2010-03-04 06:20:22	2010-03-04 18:59:16	female	Intersect	19.38738739	4.85203026391962	4.97016936153454	0.585384576667741	0.842525855397591	-0.348612142649087
1	63	sand_I	3	1	1	11.23	3	night	355	2010-03-04	Donnerstag	3.97435897435897	2010	no	2010-03-04 06:20:22	2010-03-04 18:59:16	female	Intersect	19.38738739	5.87493073085203	1.60429651293368	1.26395683361263	-1.7784892190867	-0.348612142649087
1	54	sand_I	5	0	0	10.7	2	night	55	2010-02-23	Dienstag	22.65	2010	no	2010-02-23 06:37:21	2010-02-23 18:45:30	female	Intersect	19.38738739	4.02535169073515	3.16336311493794	0.0369821041808155	-0.564439476335188	-0.548167188378629
1	371	sand_I	8	0	0	8.48	1	day	122	2011-01-06	Donnerstag	143.051282051282	2011	no	2011-01-06 07:29:50	2011-01-06 17:37:09	female	Intersect	19.38738739	4.81218435537242	4.97016936153454	0.558951576618402	0.842525855397591	-1.38403926671747
1	371	sand_I	19	0	0	8.48	1	night	124	2011-01-06	Donnerstag	114.769230769231	2011	no	2011-01-06 07:29:50	2011-01-06 17:37:09	female	Intersect	19.38738739	4.8283137373023	4.75159881972144	0.569651494599778	0.672324332434989	-1.38403926671747
1	229	sand_I	17	0	0	14.25	8	day	56	2010-08-17	Dienstag	230.2125	2010	no	2010-08-17 05:34:32	2010-08-17 21:27:54	female	Intersect	19.38738739	4.04305126783455	5.44333720108067	0.0487236590706365	1.21098304198653	0.788475099055098
1	55	sand_I	13	0	0	10.76	2	day	57	2010-02-24	Mittwoch	126.076923076923	2010	no	2010-02-24 06:35:32	2010-02-24 18:47:02	female	Intersect	19.38738739	4.06044301054642	4.84479259661939	0.0602610026203852	0.744894600262896	-0.525576051126228
1	400	sand_I	18	0	0	9.65	2	night	106	2011-02-04	Freitag	158.125	2011	no	2011-02-04 07:07:38	2011-02-04 18:16:06	female	Intersect	19.38738739	4.67282883446191	5.06969005687757	0.466505836882295	0.920022913204058	-0.943512090295647
1	110	sand_I	4	0	0	14	4	day	68	2010-04-20	Dienstag	12.8961038961039	2010	no	2010-04-20 05:40:34	2010-04-20 21:13:44	female	Intersect	19.38738739	4.23410650459726	2.63160850560227	0.175465983863982	-0.978518352658356	0.694345360503427
1	63	sand_I	15	0	0	11.23	3	day	131	2010-03-04	Donnerstag	145.358974358974	2010	no	2010-03-04 06:20:22	2010-03-04 18:59:16	female	Intersect	19.38738739	4.88280192258637	4.98606233246708	0.605797895994945	0.85490175854849	-0.348612142649087
1	96	sand_I	2	1	1	13.19	4	night	160	2010-04-06	Dienstag	2.98571428571429	2010	no	2010-04-06 06:10:36	2010-04-06 20:50:39	female	Intersect	19.38738739	5.08140436498446	1.38271653977201	0.737546890085242	-1.95103419508066	0.389365007596013
1	395	sand_I	7	0	0	9.4	1	day	208	2011-01-30	Sonntag	10.780487804878	2011	no	2011-01-30 07:13:45	2011-01-30 18:08:38	female	Intersect	19.38738739	5.34233425196481	2.46644458694826	0.91064269758215	-1.10713198128458	-1.03764182884732
1	376	sand_I	19	0	0	8.62	1	night	97	2011-01-11	Dienstag	114.975	2011	no	2011-01-11 07:28:28	2011-01-11 17:42:46	female	Intersect	19.38738739	4.58496747867057	4.75337465063781	0.408220323848599	0.673707177186082	-1.33132661312853
1	398	sand_I	9	0	0	9.55	2	day	21	2011-02-02	Mittwoch	125.230769230769	2011	no	2011-02-02 07:10:11	2011-02-02 18:13:06	female	Intersect	19.38738739	3.09104245335832	4.83811173362855	-0.582820455683641	0.739692192626845	-0.981163985716315
1	54	sand_I	22	1	1	10.7	2	night	142	2010-02-23	Dienstag	39.35	2010	no	2010-02-23 06:37:21	2010-02-23 18:45:30	female	Intersect	19.38738739	4.96284463025991	3.69759139471596	0.658896670073029	-0.148434345572141	-0.548167188378629
1	520	sand_I	7	0	0	15.95	6	day	13	2011-06-04	Samstag	61.4683544303797	2011	no	2011-06-04 04:28:59	2011-06-04 22:23:30	female	Intersect	19.38738739	2.63905732961526	4.13466009940056	-0.882658587973894	0.191912338658625	1.42855732120646
1	63	sand_I	9	0	0	11.23	3	day	151	2010-03-04	Donnerstag	128.128205128205	2010	no	2010-03-04 06:20:22	2010-03-04 18:59:16	female	Intersect	19.38738739	5.02388052084628	4.86080574903459	0.699386691701469	0.757364089087381	-0.348612142649087
1	54	sand_I	3	0	0	10.7	2	night	25	2010-02-23	Dienstag	3.74358974358974	2010	no	2010-02-23 06:37:21	2010-02-23 18:45:30	female	Intersect	19.38738739	3.25809653802148	1.55679417894868	-0.472000027962361	-1.81547942609931	-0.548167188378629
1	395	sand_I	2	0	0	9.4	1	night	82	2011-01-30	Sonntag	16.4390243902439	2011	no	2011-01-30 07:13:45	2011-01-30 18:08:38	female	Intersect	19.38738739	4.4188406077966	2.8587104759897	0.298014991704984	-0.801673381203782	-1.03764182884732
1	399	sand_I	5	0	0	9.6	2	night	155	2011-02-03	Donnerstag	26.3421052631579	2011	no	2011-02-03 07:08:55	2011-02-03 18:14:36	female	Intersect	19.38738739	5.04985600724954	3.30842783137284	0.716618323716225	-0.45147715551855	-0.962338038005981
1	399	sand_I	4	0	0	9.6	2	night	12	2011-02-03	Donnerstag	7.41025641025641	2011	no	2011-02-03 07:08:55	2011-02-03 18:14:36	female	Intersect	19.38738739	2.56494935746154	2.1294519622545	-0.931820374039715	-1.36954912805218	-0.962338038005981
1	433	sand_I	11	0	0	11.53	3	day	38	2011-03-09	Mittwoch	104.897435897436	2011	no	2011-03-09 06:10:52	2011-03-09 19:06:33	female	Intersect	19.38738739	3.66356164612965	4.66247103982543	-0.203022368438484	0.602920268416391	-0.235656456387082
1	67	sand_I	20	0	0	11.47	3	night	261	2010-03-08	Montag	72.875	2010	no	2010-03-08 06:12:24	2010-03-08 19:05:23	female	Intersect	19.38738739	5.5683445037611	4.30237447572626	1.06057349887899	0.32251201616579	-0.258247593639482
1	285	sand_I	23	0	0	11.01	10	night	173	2010-10-12	Dienstag	19.2911392405063	2010	no	2010-10-12 06:59:14	2010-10-12 19:28:22	female	Intersect	19.38738739	5.15905529921453	3.01018430014253	0.789059008221617	-0.683720269380385	-0.431446312574557
1	59	sand_I	4	0	0	10.99	2	night	78	2010-02-28	Sonntag	8.60975609756098	2010	no	2010-02-28 06:28:05	2010-02-28 18:53:09	female	Intersect	19.38738739	4.36944785246702	2.26277884259363	0.26524879934882	-1.26572709468331	-0.438976691658691
1	92	sand_I	6	0	0	12.96	4	day	247	2010-04-02	Freitag	94.8974358974359	2010	no	2010-04-02 06:19:19	2010-04-02 20:44:13	female	Intersect	19.38738739	5.51342874616498	4.56327924427893	1.02414345433557	0.525679325847627	0.302765648128476
1	67	sand_I	10	0	0	11.47	3	day	58	2010-03-08	Montag	113.282051282051	2010	no	2010-03-08 06:12:24	2010-03-08 19:05:23	female	Intersect	19.38738739	4.07753744390572	4.73866952681691	0.0716011169333657	0.662256254070328	-0.258247593639482
1	395	sand_I	10	0	0	9.4	1	day	61	2011-01-30	Sonntag	48.6341463414634	2011	no	2011-01-30 07:13:45	2011-01-30 18:08:38	female	Intersect	19.38738739	4.12713438504509	3.90467903117239	0.10450276218086	0.0128254052580926	-1.03764182884732
1	422	sand_I	15	0	0	10.88	2	day	106	2011-02-26	Samstag	110	2011	no	2011-02-26 06:32:18	2011-02-26 18:49:43	female	Intersect	19.38738739	4.67282883446191	4.70953020131233	0.466505836882295	0.63956537570291	-0.480393776621426
1	67	sand_I	12	0	0	11.47	3	day	99	2010-03-08	Montag	119.717948717949	2010	no	2010-03-08 06:12:24	2010-03-08 19:05:23	female	Intersect	19.38738739	4.60517018598809	4.79345682225052	0.421622406596648	0.704919281962606	-0.258247593639482
1	376	sand_I	18	0	0	8.62	1	night	81	2011-01-11	Dienstag	163.90243902439	2011	no	2011-01-11 07:28:28	2011-01-11 17:42:46	female	Intersect	19.38738739	4.40671924726425	5.10535402038637	0.289973917094526	0.947794546351542	-1.33132661312853
1	285	sand_I	6	0	0	11.01	10	day	126	2010-10-12	Dienstag	102.571428571429	2010	no	2010-10-12 06:59:14	2010-10-12 19:28:22	female	Intersect	19.38738739	4.84418708645859	4.64026150579936	0.580181565423345	0.585625639029604	-0.431446312574557
1	67	sand_I	15	0	0	11.47	3	day	27	2010-03-08	Montag	135.725	2010	no	2010-03-08 06:12:24	2010-03-08 19:05:23	female	Intersect	19.38738739	3.3322045101752	4.91797160923284	-0.422838241896539	0.801879312348932	-0.258247593639482
1	395	sand_I	0	0	0	9.4	1	night	108	2011-01-30	Sonntag	27.4146341463415	2011	no	2011-01-30 07:13:45	2011-01-30 18:08:38	female	Intersect	19.38738739	4.69134788222914	3.34690429929549	0.478791012660512	-0.421515416922245	-1.03764182884732
1	285	sand_I	7	0	0	11.01	10	day	130	2010-10-12	Dienstag	196.480519480519	2010	no	2010-10-12 06:59:14	2010-10-12 19:28:22	female	Intersect	19.38738739	4.87519732320115	5.2856399439347	0.600753152801635	1.08818372460999	-0.431446312574557
1	160	sand_I	10	0	0	16.05	6	day	32	2010-06-09	Mittwoch	121.493670886076	2010	no	2010-06-09 04:25:38	2010-06-09 22:28:37	female	Intersect	19.38738739	3.49650756146648	4.80805936241392	-0.313842796159764	0.716290322882926	1.46620921662713
1	422	sand_I	7	0	0	10.88	2	day	174	2011-02-26	Samstag	38.8536585365854	2011	no	2011-02-26 06:32:18	2011-02-26 18:49:43	female	Intersect	19.38738739	5.16478597392351	3.68521420871564	0.792860626264431	-0.158072496668673	-0.480393776621426
1	399	sand_I	0	0	0	9.6	2	night	134	2011-02-03	Donnerstag	13.5128205128205	2011	no	2011-02-03 07:08:55	2011-02-03 18:14:36	female	Intersect	19.38738739	4.90527477843843	2.67503243207354	0.620705951087793	-0.944704013557043	-0.962338038005981
1	376	sand_I	3	0	0	8.62	1	night	237	2011-01-11	Dienstag	3.74358974358974	2011	no	2011-01-11 07:28:28	2011-01-11 17:42:46	female	Intersect	19.38738739	5.47227067367148	1.55679417894868	0.996839990268164	-1.81547942609931	-1.33132661312853
1	398	sand_I	7	0	0	9.55	2	day	192	2011-02-02	Mittwoch	140.45	2011	no	2011-02-02 07:10:11	2011-02-02 18:13:06	female	Intersect	19.38738739	5.26269018890489	4.95194629774758	0.857808376580314	0.828335502096283	-0.981163985716315
1	520	sand_I	15	0	0	15.95	6	day	99	2011-06-04	Samstag	119.512820512821	2011	no	2011-06-04 04:28:59	2011-06-04 22:23:30	female	Intersect	19.38738739	4.60517018598809	4.7917561415685	0.421622406596648	0.703594956919756	1.42855732120646
1	433	sand_I	4	0	0	11.53	3	night	404	2011-03-09	Mittwoch	7.78947368421053	2011	no	2011-03-09 06:10:52	2011-03-09 19:06:33	female	Intersect	19.38738739	6.00388706710654	2.17355483325031	1.34950395668902	-1.3352060928552	-0.235656456387082
1	520	sand_I	23	0	0	15.95	6	night	70	2011-06-04	Samstag	37.1184210526316	2011	no	2011-06-04 04:28:59	2011-06-04 22:23:30	female	Intersect	19.38738739	4.26267987704132	3.64069765748302	0.194421002905117	-0.192737665881245	1.42855732120646
1	160	sand_I	14	0	0	16.05	6	day	22	2010-06-09	Mittwoch	154.746835443038	2010	no	2010-06-09 04:25:38	2010-06-09 22:28:37	female	Intersect	19.38738739	3.13549421592915	5.0482318392784	-0.55333202173725	0.903313336125898	1.46620921662713
1	398	sand_I	0	0	0	9.55	2	night	71	2011-02-02	Mittwoch	12.1	2011	no	2011-02-02 07:10:11	2011-02-02 18:13:06	female	Intersect	19.38738739	4.27666611901606	2.57261223020711	0.203699203560786	-1.02445892561061	-0.981163985716315
1	55	sand_I	14	0	0	10.76	2	day	54	2010-02-24	Mittwoch	130.615384615385	2010	no	2010-02-24 06:35:32	2010-02-24 18:47:02	female	Intersect	19.38738739	4.00733318523247	4.87988391643066	0.0250289783968439	0.772220314080969	-0.525576051126228
1	55	sand_I	15	0	0	10.76	2	day	71	2010-02-24	Mittwoch	134.717948717949	2010	no	2010-02-24 06:35:32	2010-02-24 18:47:02	female	Intersect	19.38738739	4.27666611901606	4.91057882572834	0.203699203560786	0.79612253011762	-0.525576051126228
1	285	sand_I	19	0	0	11.01	10	night	26	2010-10-12	Dienstag	116.177215189873	2010	no	2010-10-12 06:59:14	2010-10-12 19:28:22	female	Intersect	19.38738739	3.29583686600433	4.76368744860019	-0.446963829070047	0.681737783253317	-0.431446312574557
1	67	sand_I	8	0	0	11.47	3	day	128	2010-03-08	Montag	151.487179487179	2010	no	2010-03-08 06:12:24	2010-03-08 19:05:23	female	Intersect	19.38738739	4.85981240436167	5.02708052357695	0.590547097141961	0.886842744457012	-0.258247593639482
1	96	sand_I	20	0	0	13.19	4	night	298	2010-04-06	Dienstag	81.8860759493671	2010	no	2010-04-06 06:10:36	2010-04-06 20:50:39	female	Intersect	19.38738739	5.70044357339069	4.417467086024	1.14820545009678	0.412134969890117	0.389365007596013
1	160	sand_I	19	0	0	16.05	6	day	158	2010-06-09	Mittwoch	117.181818181818	2010	no	2010-06-09 04:25:38	2010-06-09 22:28:37	female	Intersect	19.38738739	5.06890420222023	4.77222427065126	0.729254525448299	0.688385431661467	1.46620921662713
1	399	sand_I	8	0	0	9.6	2	day	253	2011-02-03	Donnerstag	143.051282051282	2011	no	2011-02-03 07:08:55	2011-02-03 18:14:36	female	Intersect	19.38738739	5.53733426701854	4.97016936153454	1.0400019115007	0.842525855397591	-0.962338038005981
1	422	sand_I	1	0	0	10.88	2	night	160	2011-02-26	Samstag	15.780487804878	2011	no	2011-02-26 06:32:18	2011-02-26 18:49:43	female	Intersect	19.38738739	5.08140436498446	2.82021677122904	0.737546890085242	-0.831648542176481	-0.480393776621426
1	54	sand_I	23	0	0	10.7	2	night	236	2010-02-23	Dienstag	25.35	2010	no	2010-02-23 06:37:21	2010-02-23 18:45:30	female	Intersect	19.38738739	5.46806014113513	3.27146827498737	0.994046804950052	-0.480257670644912	-0.548167188378629
1	395	sand_I	22	0	0	9.4	1	night	129	2011-01-30	Sonntag	26.725	2011	no	2011-01-30 07:13:45	2011-01-30 18:08:38	female	Intersect	19.38738739	4.86753445045558	3.32233453323643	0.595669752195479	-0.440647965926324	-1.03764182884732
1	395	sand_I	23	0	0	9.4	1	night	141	2011-01-30	Sonntag	15.625	2011	no	2011-01-30 07:13:45	2011-01-30 18:08:38	female	Intersect	19.38738739	4.95582705760126	2.81090758654192	0.654241348982471	-0.838897631638146	-1.03764182884732
1	67	sand_I	9	0	0	11.47	3	day	434	2010-03-08	Montag	137.974358974359	2010	no	2010-03-08 06:12:24	2010-03-08 19:05:23	female	Intersect	19.38738739	6.07534603108868	4.93428944830405	1.3969084423021	0.814586061567467	-0.258247593639482
1	395	sand_I	17	0	0	9.4	1	night	123	2011-01-30	Sonntag	109.682926829268	2011	no	2011-01-30 07:13:45	2011-01-30 18:08:38	female	Intersect	19.38738739	4.82028156560504	4.70666959863548	0.564323108258215	0.6373378159954	-1.03764182884732
1	58	sand_I	0	1	1	10.94	2	night	288	2010-02-27	Samstag	25.4878048780488	2010	no	2010-02-27 06:29:59	2010-02-27 18:51:37	female	Intersect	19.38738739	5.66642668811243	3.27668443378957	1.12563931061038	-0.476195832463129	-0.457802639369025
1	376	sand_I	5	0	0	8.62	1	night	68	2011-01-11	Dienstag	22.65	2011	no	2011-01-11 07:28:28	2011-01-11 17:42:46	female	Intersect	19.38738739	4.23410650459726	3.16336311493794	0.175465983863982	-0.564439476335188	-1.33132661312853
1	74	sand_I	5	0	0	11.89	3	day	33	2010-03-15	Montag	22.0769230769231	2010	no	2010-03-15 05:58:00	2010-03-15 19:16:07	female	Intersect	19.38738739	3.52636052461616	3.13883311719466	-0.294038921554328	-0.583541057634946	-0.100109632872675
1	58	sand_I	7	0	0	10.94	2	day	300	2010-02-27	Samstag	38.8536585365854	2010	no	2010-02-27 06:29:59	2010-02-27 18:51:37	female	Intersect	19.38738739	5.70711026474888	3.68521420871564	1.15262800336322	-0.158072496668673	-0.457802639369025
1	422	sand_I	8	0	0	10.88	2	day	103	2011-02-26	Samstag	60.1219512195122	2011	no	2011-02-26 06:32:18	2011-02-26 18:49:43	female	Intersect	19.38738739	4.64439089914137	4.11287106875171	0.447640664192348	0.174945156486907	-0.480393776621426
1	395	sand_I	12	0	0	9.4	1	day	193	2011-01-30	Sonntag	81.3170731707317	2011	no	2011-01-30 07:13:45	2011-01-30 18:08:38	female	Intersect	19.38738739	5.26785815906333	4.41057853660232	0.861236707378476	0.406770836220284	-1.03764182884732
1	55	sand_I	22	0	0	10.76	2	night	27	2010-02-24	Mittwoch	39.2564102564103	2010	no	2010-02-24 06:35:32	2010-02-24 18:47:02	female	Intersect	19.38738739	3.3322045101752	3.69526925221271	-0.422838241896539	-0.150242604760735	-0.525576051126228
1	63	sand_I	16	0	0	11.23	3	day	83	2010-03-04	Donnerstag	174	2010	no	2010-03-04 06:20:22	2010-03-04 18:59:16	female	Intersect	19.38738739	4.43081679884331	5.16478597392351	0.305959763704692	0.994074383152762	-0.348612142649087
1	63	sand_I	17	0	0	11.23	3	day	344	2010-03-04	Donnerstag	194.205128205128	2010	no	2010-03-04 06:20:22	2010-03-04 18:59:16	female	Intersect	19.38738739	5.84354441703136	5.27405094517657	1.24313576402182	1.07915933723425	-0.348612142649087
1	376	sand_I	23	0	0	8.62	1	night	572	2011-01-11	Dienstag	25.35	2011	no	2011-01-11 07:28:28	2011-01-11 17:42:46	female	Intersect	19.38738739	6.35088571671474	3.27146827498737	1.57969610581141	-0.480257670644912	-1.33132661312853
1	398	sand_I	8	0	0	9.55	2	day	104	2011-02-02	Mittwoch	139.85	2011	no	2011-02-02 07:10:11	2011-02-02 18:13:06	female	Intersect	19.38738739	4.65396035015752	4.94769549432238	0.453988851707822	0.825025388982315	-0.981163985716315
1	395	sand_I	14	1	1	9.4	1	day	435	2011-01-30	Sonntag	97.3414634146341	2011	no	2011-01-30 07:13:45	2011-01-30 18:08:38	female	Intersect	19.38738739	6.07764224334903	4.5884457430469	1.39843170481522	0.545276552365036	-1.03764182884732
1	433	sand_I	6	0	0	11.53	3	day	126	2011-03-09	Mittwoch	58.4	2011	no	2011-03-09 06:10:52	2011-03-09 19:06:33	female	Intersect	19.38738739	4.84418708645859	4.0842942263686	0.580181565423345	0.152692285378476	-0.235656456387082
1	58	sand_I	18	0	0	10.94	2	night	92	2010-02-27	Samstag	96.0243902439024	2010	no	2010-02-27 06:29:59	2010-02-27 18:51:37	female	Intersect	19.38738739	4.53259949315326	4.57496239270961	0.373480421704737	0.53477702784994	-0.457802639369025
1	395	sand_I	11	0	0	9.4	1	day	179	2011-01-30	Sonntag	70.0243902439024	2011	no	2011-01-30 07:13:45	2011-01-30 18:08:38	female	Intersect	19.38738739	5.19295685089021	4.26302334261227	0.811548637641271	0.29186917321565	-1.03764182884732
1	55	sand_I	12	0	0	10.76	2	day	232	2010-02-24	Mittwoch	120.923076923077	2010	no	2010-02-24 06:35:32	2010-02-24 18:47:02	female	Intersect	19.38738739	5.4510384535657	4.80339032884984	0.982754948777927	0.712654532731256	-0.525576051126228
1	55	sand_I	16	0	0	10.76	2	day	140	2010-02-24	Mittwoch	166.871794871795	2010	no	2010-02-24 06:35:32	2010-02-24 18:47:02	female	Intersect	19.38738739	4.94875989037817	5.12320056231145	0.649553127823318	0.96169170097296	-0.525576051126228
1	229	sand_I	12	0	0	14.25	8	day	41	2010-08-17	Dienstag	139.294871794872	2010	no	2010-08-17 05:34:32	2010-08-17 21:27:54	female	Intersect	19.38738739	3.73766961828337	4.94374643472885	-0.153860582372662	0.821950244676438	0.788475099055098
1	229	sand_I	7	0	0	14.25	8	day	88	2010-08-17	Dienstag	196.480519480519	2010	no	2010-08-17 05:34:32	2010-08-17 21:27:54	female	Intersect	19.38738739	4.48863636973214	5.2856399439347	0.344316141457923	1.08818372460999	0.788475099055098
1	58	sand_I	21	0	0	10.94	2	night	227	2010-02-27	Samstag	47.2439024390244	2010	no	2010-02-27 06:29:59	2010-02-27 18:51:37	female	Intersect	19.38738739	5.42934562895444	3.87626944547835	0.968364351225346	-0.00929722257524325	-0.457802639369025
1	229	sand_I	18	0	0	14.25	8	day	109	2010-08-17	Dienstag	168.569620253165	2010	no	2010-08-17 05:34:32	2010-08-17 21:27:54	female	Intersect	19.38738739	4.70048036579242	5.13326358144707	0.484849324474199	0.969527803534074	0.788475099055098
1	398	sand_I	6	0	0	9.55	2	day	251	2011-02-02	Mittwoch	58.4	2011	no	2011-02-02 07:10:11	2011-02-02 18:13:06	female	Intersect	19.38738739	5.52942908751142	4.0842942263686	1.03475776930592	0.152692285378476	-0.981163985716315
1	92	sand_I	5	0	0	12.96	4	day	152	2010-04-02	Freitag	41.3589743589744	2010	no	2010-04-02 06:19:19	2010-04-02 20:44:13	female	Intersect	19.38738739	5.03043792139244	3.74618030795128	0.70373674357078	-0.110598016105472	0.302765648128476
1	433	sand_I	23	0	0	11.53	3	night	66	2011-03-09	Mittwoch	25.1282051282051	2011	no	2011-03-09 06:10:52	2011-03-09 19:06:33	female	Intersect	19.38738739	4.20469261939097	3.26301538709308	0.155953385018652	-0.486839959278625	-0.235656456387082
1	422	sand_I	19	0	0	10.88	2	night	42	2011-02-26	Samstag	81.8536585365854	2011	no	2011-02-26 06:32:18	2011-02-26 18:49:43	female	Intersect	19.38738739	3.76120011569356	4.41707590145628	-0.138250908459271	0.41183035331812	-0.480393776621426
1	398	sand_I	19	0	0	9.55	2	night	8	2011-02-02	Mittwoch	110.461538461538	2011	no	2011-02-02 07:10:11	2011-02-02 18:13:06	female	Intersect	19.38738739	2.19722457733622	4.71367958485915	-1.17576183467128	0.642796512859661	-0.981163985716315
1	67	sand_I	11	0	0	11.47	3	day	47	2010-03-08	Montag	110.487179487179	2010	no	2010-03-08 06:12:24	2010-03-08 19:05:23	female	Intersect	19.38738739	3.87120101090789	4.71390960211145	-0.0652784559630909	0.64297562796971	-0.258247593639482
1	398	sand_I	18	0	0	9.55	2	night	53	2011-02-02	Mittwoch	161.641025641026	2011	no	2011-02-02 07:10:11	2011-02-02 18:13:06	female	Intersect	19.38738739	3.98898404656427	5.09154547550425	0.0128565170073081	0.937041791889123	-0.981163985716315
1	395	sand_I	13	0	0	9.4	1	day	69	2011-01-30	Sonntag	91.3658536585366	2011	no	2011-01-30 07:13:45	2011-01-30 18:08:38	female	Intersect	19.38738739	4.24849524204936	4.52575736119749	0.185011192183946	0.49646092527127	-1.03764182884732
1	398	sand_I	1	1	1	9.55	2	night	263	2011-02-02	Mittwoch	6.33333333333333	2011	no	2011-02-02 07:10:11	2011-02-02 18:13:06	female	Intersect	19.38738739	5.57594910314632	1.99243016469021	1.0656182420723	-1.47624840431814	-0.981163985716315
1	58	sand_I	17	0	0	10.94	2	day	281	2010-02-27	Samstag	104.048780487805	2010	no	2010-02-27 06:29:59	2010-02-27 18:51:37	female	Intersect	19.38738739	5.64190707093811	4.6544248183498	1.10937347390067	0.596654652117478	-0.457802639369025
1	520	sand_I	12	0	0	15.95	6	day	114	2011-06-04	Samstag	134.230769230769	2011	no	2011-06-04 04:28:59	2011-06-04 22:23:30	female	Intersect	19.38738739	4.74493212836325	4.90698272078359	0.51433775842059	0.793322232633552	1.42855732120646
1	400	sand_I	16	0	0	9.65	2	day	284	2011-02-04	Freitag	175.3	2011	no	2011-02-04 07:07:38	2011-02-04 18:16:06	female	Intersect	19.38738739	5.65248918026865	5.17218708940382	1.11639343922848	0.999837653518116	-0.943512090295647
1	398	sand_I	22	0	0	9.55	2	night	64	2011-02-02	Mittwoch	39.2564102564103	2011	no	2011-02-02 07:10:11	2011-02-02 18:13:06	female	Intersect	19.38738739	4.17438726989564	3.69526925221271	0.135849406118124	-0.150242604760735	-0.981163985716315
1	395	sand_I	1	0	0	9.4	1	night	72	2011-01-30	Sonntag	19.5121951219512	2011	no	2011-01-30 07:13:45	2011-01-30 18:08:38	female	Intersect	19.38738739	4.29045944114839	3.02101959326864	0.212849424948577	-0.675282794794323	-1.03764182884732
1	422	sand_I	14	0	0	10.88	2	day	59	2011-02-26	Samstag	117.878048780488	2011	no	2011-02-26 06:32:18	2011-02-26 18:49:43	female	Intersect	19.38738739	4.0943445622221	4.77809816748084	0.0827506320400392	0.692959452377286	-0.480393776621426
1	74	sand_I	17	0	0	11.89	3	day	14	2010-03-15	Montag	193.75	2010	no	2010-03-15 05:58:00	2010-03-15 19:16:07	female	Intersect	19.38738739	2.70805020110221	5.27171668475086	-0.83689006011467	1.07734164178384	-0.100109632872675
1	520	sand_I	9	0	0	15.95	6	day	93	2011-06-04	Samstag	121.102564102564	2011	no	2011-06-04 04:28:59	2011-06-04 22:23:30	female	Intersect	19.38738739	4.54329478227	4.80486138091716	0.380575468299441	0.713800045297303	1.42855732120646
1	398	sand_I	2	1	1	9.55	2	night	127	2011-02-02	Mittwoch	4.57894736842105	2011	no	2011-02-02 07:10:11	2011-02-02 18:13:06	female	Intersect	19.38738739	4.85203026391962	1.71900011494563	0.585384576667741	-1.68916918725723	-0.981163985716315
1	96	sand_I	0	0	0	13.19	4	night	37	2010-04-06	Dienstag	7.19480519480519	2010	no	2010-04-06 06:10:36	2010-04-06 20:50:39	female	Intersect	19.38738739	3.63758615972639	2.10350044068753	-0.220254000453241	-1.38975765412919	0.389365007596013
1	395	sand_I	19	0	0	9.4	1	night	157	2011-01-30	Sonntag	74.6585365853659	2011	no	2011-01-30 07:13:45	2011-01-30 18:08:38	female	Intersect	19.38738739	5.06259503302697	4.32623027703218	0.725069145426175	0.341088598719315	-1.03764182884732
1	376	sand_I	6	0	0	8.62	1	day	152	2011-01-11	Dienstag	53.35	2011	no	2011-01-11 07:28:28	2011-01-11 17:42:46	female	Intersect	19.38738739	5.03043792139244	3.99544461356722	0.70373674357078	0.083504830893582	-1.33132661312853
1	58	sand_I	8	0	0	10.94	2	day	187	2010-02-27	Samstag	60.1219512195122	2010	no	2010-02-27 06:29:59	2010-02-27 18:51:37	female	Intersect	19.38738739	5.23644196282995	4.11287106875171	0.840395814376795	0.174945156486907	-0.457802639369025
1	520	sand_I	20	0	0	15.95	6	night	297	2011-06-04	Samstag	76.9473684210526	2011	no	2011-06-04 04:28:59	2011-06-04 22:23:30	female	Intersect	19.38738739	5.6970934865054	4.35603383510136	1.14598306767327	0.36429671693598	1.42855732120646
1	398	sand_I	14	0	0	9.55	2	day	40	2011-02-02	Mittwoch	130.615384615385	2011	no	2011-02-02 07:10:11	2011-02-02 18:13:06	female	Intersect	19.38738739	3.71357206670431	4.87988391643066	-0.169846428982829	0.772220314080969	-0.981163985716315
1	520	sand_I	3	0	0	15.95	6	day	149	2011-06-04	Samstag	6.42307692307692	2011	no	2011-06-04 04:28:59	2011-06-04 22:23:30	female	Intersect	19.38738739	5.01063529409626	2.0045936508834	0.690600066120524	-1.46677666188916	1.42855732120646
1	376	sand_I	22	2	1	8.62	1	night	648	2011-01-11	Dienstag	39.35	2011	no	2011-01-11 07:28:28	2011-01-11 17:42:46	female	Intersect	19.38738739	6.47543271670409	3.69759139471596	1.66231816104611	-0.148434345572141	-1.33132661312853
1	285	sand_I	1	0	0	11.01	10	night	102	2010-10-12	Dienstag	4.45454545454545	2010	no	2010-10-12 06:59:14	2010-10-12 19:28:22	female	Intersect	19.38738739	4.63472898822964	1.69644928942373	0.441231140582061	-1.70672958133437	-0.431446312574557
1	229	sand_I	10	0	0	14.25	8	day	37	2010-08-17	Dienstag	121.858974358974	2010	no	2010-08-17 05:34:32	2010-08-17 21:27:54	female	Intersect	19.38738739	3.63758615972639	4.81103714765417	-0.220254000453241	0.718609132996777	0.788475099055098
1	398	sand_I	17	0	0	9.55	2	night	105	2011-02-02	Mittwoch	183.153846153846	2011	no	2011-02-02 07:10:11	2011-02-02 18:13:06	female	Intersect	19.38738739	4.66343909411207	5.21577152865638	0.460276865924422	1.03377698439373	-0.981163985716315
1	398	sand_I	4	0	0	9.55	2	night	41	2011-02-02	Mittwoch	7.78947368421053	2011	no	2011-02-02 07:10:11	2011-02-02 18:13:06	female	Intersect	19.38738739	3.73766961828337	2.17355483325031	-0.153860582372662	-1.3352060928552	-0.981163985716315
1	433	sand_I	1	0	0	11.53	3	night	84	2011-03-09	Mittwoch	6.33333333333333	2011	no	2011-03-09 06:10:52	2011-03-09 19:06:33	female	Intersect	19.38738739	4.44265125649032	1.99243016469021	0.313810512526157	-1.47624840431814	-0.235656456387082
1	422	sand_I	13	1	1	10.88	2	day	499	2011-02-26	Samstag	118.756097560976	2011	no	2011-02-26 06:32:18	2011-02-26 18:49:43	female	Intersect	19.38738739	6.21460809842219	4.78545715408426	1.48929218675449	0.698689916862448	-0.480393776621426
1	376	sand_I	2	0	0	8.62	1	night	63	2011-01-11	Dienstag	3.48717948717949	2011	no	2011-01-11 07:28:28	2011-01-11 17:42:46	female	Intersect	19.38738739	4.15888308335967	1.50122432779387	0.125564230590386	-1.85875183243045	-1.33132661312853
1	398	sand_I	12	0	0	9.55	2	day	59	2011-02-02	Mittwoch	120.923076923077	2011	no	2011-02-02 07:10:11	2011-02-02 18:13:06	female	Intersect	19.38738739	4.0943445622221	4.80339032884984	0.0827506320400392	0.712654532731256	-0.981163985716315
1	399	sand_I	21	0	0	9.6	2	night	119	2011-02-03	Donnerstag	53	2011	no	2011-02-03 07:08:55	2011-02-03 18:14:36	female	Intersect	19.38738739	4.78749174278205	3.98898404656427	0.542570978117394	0.0784739683904216	-0.962338038005981
1	55	sand_I	17	0	0	10.76	2	day	364	2010-02-24	Mittwoch	183.153846153846	2010	no	2010-02-24 06:35:32	2010-02-24 18:47:02	female	Intersect	19.38738739	5.89989735358249	5.21577152865638	1.28051920510642	1.03377698439373	-0.525576051126228
1	376	sand_I	11	0	0	8.62	1	day	70	2011-01-11	Dienstag	109.878048780488	2011	no	2011-01-11 07:28:28	2011-01-11 17:42:46	female	Intersect	19.38738739	4.26267987704132	4.70843093770818	0.194421002905117	0.63870937590526	-1.33132661312853
1	433	sand_I	5	0	0	11.53	3	day	174	2011-03-09	Mittwoch	26.025641025641	2011	no	2011-03-09 06:10:52	2011-03-09 19:06:33	female	Intersect	19.38738739	5.16478597392351	3.29678608297166	0.792860626264431	-0.46054261919628	-0.235656456387082
1	376	sand_I	20	0	0	8.62	1	night	31	2011-01-11	Dienstag	76.9	2011	no	2011-01-11 07:28:28	2011-01-11 17:42:46	female	Intersect	19.38738739	3.46573590279973	4.3554259528767	-0.334256115486968	0.363823357261982	-1.33132661312853
1	520	sand_I	21	0	0	15.95	6	night	85	2011-06-04	Samstag	58.9605263157895	2011	no	2011-06-04 04:28:59	2011-06-04 22:23:30	female	Intersect	19.38738739	4.45434729625351	4.09368645097755	0.321569437618084	0.160006038271203	1.42855732120646
1	433	sand_I	21	0	0	11.53	3	night	92	2011-03-09	Mittwoch	51.1282051282051	2011	no	2011-03-09 06:10:52	2011-03-09 19:06:33	female	Intersect	19.38738739	4.53259949315326	3.9537061674987	0.373480421704737	0.0510029803330029	-0.235656456387082
1	229	sand_I	16	0	0	14.25	8	day	25	2010-08-17	Dienstag	215.303797468354	2010	no	2010-08-17 05:34:32	2010-08-17 21:27:54	female	Intersect	19.38738739	3.25809653802148	5.3766838892929	-0.472000027962361	1.15907991230275	0.788475099055098
1	398	sand_I	5	0	0	9.55	2	night	18	2011-02-02	Mittwoch	26.025641025641	2011	no	2011-02-02 07:10:11	2011-02-02 18:13:06	female	Intersect	19.38738739	2.94443897916644	3.29678608297166	-0.680074346530595	-0.46054261919628	-0.981163985716315
1	67	sand_I	23	0	0	11.47	3	night	145	2010-03-08	Montag	22.475	2010	no	2010-03-08 06:12:24	2010-03-08 19:05:23	female	Intersect	19.38738739	4.98360662170834	3.15593602509433	0.672669771025932	-0.570222973013548	-0.258247593639482
1	285	sand_I	16	0	0	11.01	10	day	107	2010-10-12	Dienstag	215.303797468354	2010	no	2010-10-12 06:59:14	2010-10-12 19:28:22	female	Intersect	19.38738739	4.68213122712422	5.3766838892929	0.472676863084663	1.15907991230275	-0.431446312574557
1	229	sand_I	19	0	0	14.25	8	night	83	2010-08-17	Dienstag	116.177215189873	2010	no	2010-08-17 05:34:32	2010-08-17 21:27:54	female	Intersect	19.38738739	4.43081679884331	4.76368744860019	0.305959763704692	0.681737783253317	0.788475099055098
1	399	sand_I	16	0	0	9.6	2	day	63	2011-02-03	Donnerstag	174	2011	no	2011-02-03 07:08:55	2011-02-03 18:14:36	female	Intersect	19.38738739	4.15888308335967	5.16478597392351	0.125564230590386	0.994074383152762	-0.962338038005981
1	398	sand_I	10	0	0	9.55	2	day	29	2011-02-02	Mittwoch	105.384615384615	2011	no	2011-02-02 07:10:11	2011-02-02 18:13:06	female	Intersect	19.38738739	3.40119738166216	4.66706097420322	-0.377069714037315	0.606494463799345	-0.981163985716315
1	399	sand_I	23	0	0	9.6	2	night	143	2011-02-03	Donnerstag	27.4102564102564	2011	no	2011-02-03 07:08:55	2011-02-03 18:14:36	female	Intersect	19.38738739	4.969813299576	3.34675022117758	0.66351954963814	-0.421635398005267	-0.962338038005981
1	58	sand_I	15	0	0	10.94	2	day	56	2010-02-27	Samstag	110	2010	no	2010-02-27 06:29:59	2010-02-27 18:51:37	female	Intersect	19.38738739	4.04305126783455	4.70953020131233	0.0487236590706365	0.63956537570291	-0.457802639369025
1	422	sand_I	5	0	0	10.88	2	night	60	2011-02-26	Samstag	13.1463414634146	2011	no	2011-02-26 06:32:18	2011-02-26 18:49:43	female	Intersect	19.38738739	4.11087386417331	2.64945603683616	0.0937158491783142	-0.964620427659259	-0.480393776621426
1	398	sand_I	3	0	0	9.55	2	night	92	2011-02-02	Mittwoch	4.9	2011	no	2011-02-02 07:10:11	2011-02-02 18:13:06	female	Intersect	19.38738739	4.53259949315326	1.77495235091167	0.373480421704737	-1.64559901675033	-0.981163985716315
1	398	sand_I	20	0	0	9.55	2	night	95	2011-02-02	Mittwoch	74.2564102564103	2011	no	2011-02-02 07:10:11	2011-02-02 18:13:06	female	Intersect	19.38738739	4.56434819146784	4.32090108613255	0.394541890114263	0.336938742111234	-0.981163985716315
1	67	sand_I	22	0	0	11.47	3	night	157	2010-03-08	Montag	36.5	2010	no	2010-03-08 06:12:24	2010-03-08 19:05:23	female	Intersect	19.38738739	5.06259503302697	3.62434093297637	0.725069145426175	-0.205474695302588	-0.258247593639482
1	59	sand_I	10	0	0	10.99	2	day	796	2010-02-28	Sonntag	48.6341463414634	2010	no	2010-02-28 06:28:05	2010-02-28 18:53:09	female	Intersect	19.38738739	6.68085467879022	3.90467903117239	1.79859109174176	0.0128254052580926	-0.438976691658691
1	433	sand_I	20	0	0	11.53	3	night	296	2011-03-09	Mittwoch	74.2564102564103	2011	no	2011-03-09 06:10:52	2011-03-09 19:06:33	female	Intersect	19.38738739	5.6937321388027	4.32090108613255	1.1437532150427	0.336938742111234	-0.235656456387082
1	54	sand_I	17	0	0	10.7	2	day	59	2010-02-23	Dienstag	195.170731707317	2010	no	2010-02-23 06:37:21	2010-02-23 18:45:30	female	Intersect	19.38738739	4.0943445622221	5.27898536019976	0.0827506320400392	1.0830017807077	-0.548167188378629
1	54	sand_I	20	0	0	10.7	2	night	108	2010-02-23	Dienstag	76.9	2010	no	2010-02-23 06:37:21	2010-02-23 18:45:30	female	Intersect	19.38738739	4.69134788222914	4.3554259528767	0.478791012660512	0.363823357261982	-0.548167188378629
11	413	oberbruch	23	0	0	10.36	2	night	13	2011-02-17	Donnerstag	45.1509433962264	2011	no	2011-02-17 06:48:12	2011-02-17 18:35:56	female	Adjacent	22.72727273	2.63905732961526	3.831917402695	-0.882658587973894	-0.0438342885751262	-0.676183632808902
11	391	oberbruch	13	0	0	9.21	1	day	8	2011-01-26	Mittwoch	233.442307692308	2011	no	2011-01-26 07:18:01	2011-01-26 18:02:47	female	Adjacent	22.72727273	2.19722457733622	5.45720953498372	-1.17576183467128	1.22178546914693	-1.10918043014659
11	575	oberbruch	17	0	0	15.19	7	day	336	2011-07-29	Freitag	310.505882352941	2011	no	2011-07-29 05:03:19	2011-07-29 22:04:00	female	Adjacent	22.72727273	5.82008293035236	5.74141822200729	1.22757187048407	1.4430996085975	1.14240291600938
11	591	oberbruch	2	0	0	14.41	8	night	1	2011-08-14	Sonntag	25.5185185185185	2011	no	2011-08-14 05:29:15	2011-08-14 21:34:29	female	Adjacent	22.72727273	0.693147180559945	3.27784330095632	-2.17353749979639	-0.475293419196204	0.848718131728167
11	596	oberbruch	21	0	0	14.14	8	night	136	2011-08-19	Freitag	131	2011	no	2011-08-19 05:37:24	2011-08-19 21:24:15	female	Adjacent	22.72727273	4.91998092582813	4.88280192258637	0.630461722981335	0.77449257404609	0.747058014092363
11	659	oberbruch	21	0	0	10.49	10	night	347	2011-10-21	Freitag	78	2011	no	2011-10-21 07:11:58	2011-10-21 19:12:00	female	Adjacent	22.72727273	5.85220247977447	4.36944785246702	1.24887935429897	0.374742251662407	-0.627236168762032
11	558	oberbruch	4	0	0	15.83	7	day	73	2011-07-12	Dienstag	34.2625	2011	no	2011-07-12 04:39:10	2011-07-12 22:26:39	female	Adjacent	22.72727273	4.30406509320417	3.56282007632811	0.221875149660957	-0.253381167092596	1.38337504670166
11	451	oberbruch	11	0	0	12.6	3	day	69	2011-03-27	Sonntag	195.855421686747	2011	no	2011-03-27 06:32:53	2011-03-27 20:34:21	female	Adjacent	22.72727273	4.24849524204936	5.28246955923423	0.185011192183946	1.0857149367307	0.16721882461407
11	391	oberbruch	2	1	1	9.21	1	night	47	2011-01-26	Mittwoch	4.42857142857143	2011	no	2011-01-26 07:18:01	2011-01-26 18:02:47	female	Adjacent	22.72727273	3.87120101090789	1.69167601067107	-0.0652784559630909	-1.71044654752061	-1.10918043014659
11	591	oberbruch	3	0	0	14.41	8	day	23	2011-08-14	Sonntag	19.9146341463415	2011	no	2011-08-14 05:29:15	2011-08-14 21:34:29	female	Adjacent	22.72727273	3.17805383034795	3.04044911233579	-0.525098802040446	-0.660152971222366	0.848718131728167
11	558	oberbruch	3	0	0	15.83	7	day	95	2011-07-12	Dienstag	11.3086419753086	2011	no	2011-07-12 04:39:10	2011-07-12 22:26:39	female	Adjacent	22.72727273	4.56434819146784	2.5103016152894	0.394541890114263	-1.07298038448496	1.38337504670166
11	591	oberbruch	8	0	0	14.41	8	day	266	2011-08-14	Sonntag	61.3086419753086	2011	no	2011-08-14 05:29:15	2011-08-14 21:34:29	female	Adjacent	22.72727273	5.58724865840025	4.13210013166782	1.07311414705915	0.189918884265216	0.848718131728167
11	591	oberbruch	5	0	0	14.41	8	day	171	2011-08-14	Sonntag	27.8395061728395	2011	no	2011-08-14 05:29:15	2011-08-14 21:34:29	female	Adjacent	22.72727273	5.14749447681345	3.36174618927568	0.781389783695438	-0.409957993596502	0.848718131728167
11	391	oberbruch	16	0	0	9.21	1	day	150	2011-01-26	Mittwoch	313.596153846154	2011	no	2011-01-26 07:18:01	2011-01-26 18:02:47	female	Adjacent	22.72727273	5.01727983681492	5.75128976501274	0.695007926410681	1.45078660813359	-1.10918043014659
11	586	oberbruch	1	1	1	14.67	8	night	181	2011-08-09	Dienstag	8	2011	no	2011-08-09 05:21:04	2011-08-09 21:44:18	female	Adjacent	22.72727273	5.2040066870768	2.19722457733622	0.818878883860132	-1.31677439360544	0.946613059821905
11	641	oberbruch	11	0	0	11.54	10	day	55	2011-10-03	Montag	260	2011	no	2011-10-03 06:45:50	2011-10-03 19:46:58	female	Adjacent	22.72727273	4.02535169073515	5.56452040732269	0.0369821041808155	1.30534876066384	-0.231891266845015
11	641	oberbruch	9	0	0	11.54	10	day	100	2011-10-03	Montag	141	2011	no	2011-10-03 06:45:50	2011-10-03 19:46:58	female	Adjacent	22.72727273	4.61512051684126	4.95582705760126	0.428223262381406	0.831357461194111	-0.231891266845015
11	555	oberbruch	1	1	1	15.91	7	night	40	2011-07-09	Samstag	25.4698795180723	2011	no	2011-07-09 04:35:44	2011-07-09 22:29:20	female	Adjacent	22.72727273	3.71357206670431	3.27600746458801	-0.169846428982829	-0.476722990368987	1.41349656303819
11	409	oberbruch	7	0	0	10.13	2	day	174	2011-02-13	Sonntag	25.4509803921569	2011	no	2011-02-13 06:54:40	2011-02-13 18:29:48	female	Adjacent	22.72727273	5.16478597392351	3.27529322348343	0.792860626264431	-0.477279172015215	-0.762782992276438
11	531	oberbruch	10	0	0	16.13	6	day	5	2011-06-15	Mittwoch	204.120481927711	2011	no	2011-06-15 04:23:44	2011-06-15 22:32:41	female	Adjacent	22.72727273	1.79175946922805	5.32359752322111	-1.44473949419516	1.11774140310102	1.49633073296366
11	555	oberbruch	2	0	0	15.91	7	night	13	2011-07-09	Samstag	15.609756097561	2011	no	2011-07-09 04:35:44	2011-07-09 22:29:20	female	Adjacent	22.72727273	2.63905732961526	2.8099902394452	-0.882658587973894	-0.839611972517071	1.41349656303819
11	409	oberbruch	21	0	0	10.13	2	night	100	2011-02-13	Sonntag	54.34	2011	no	2011-02-13 06:54:40	2011-02-13 18:29:48	female	Adjacent	22.72727273	4.61512051684126	4.01349597435878	0.428223262381406	0.0975614785679899	-0.762782992276438
11	413	oberbruch	7	0	0	10.36	2	day	162	2011-02-17	Donnerstag	254.921568627451	2011	no	2011-02-17 06:48:12	2011-02-17 18:35:56	female	Adjacent	22.72727273	5.09375020080676	5.54487102498889	0.745736877233192	1.29004772892029	-0.676183632808902
11	539	oberbruch	11	0	0	16.14	6	day	51	2011-06-23	Donnerstag	211.941176470588	2011	no	2011-06-23 04:24:16	2011-06-23 22:35:18	female	Adjacent	22.72727273	3.95124371858143	5.3610159607636	-0.0121796818850061	1.14687925033231	1.50009592250573
11	575	oberbruch	20	0	0	15.19	7	night	38	2011-07-29	Freitag	125.451219512195	2011	no	2011-07-29 05:03:19	2011-07-29 22:04:00	female	Adjacent	22.72727273	3.66356164612965	4.83985661729402	-0.203022368438484	0.741050938662757	1.14240291600938
11	539	oberbruch	22	0	0	16.14	6	night	420	2011-06-23	Donnerstag	75.9146341463415	2011	no	2011-06-23 04:24:16	2011-06-23 22:35:18	female	Adjacent	22.72727273	6.04263283368238	4.3426961593994	1.37520714397104	0.353910629687333	1.50009592250573
11	659	oberbruch	1	0	0	10.49	10	night	60	2011-10-21	Freitag	5	2011	no	2011-10-21 07:11:58	2011-10-21 19:12:00	female	Adjacent	22.72727273	4.11087386417331	1.79175946922805	0.0937158491783142	-1.63251126434631	-0.627236168762032
11	558	oberbruch	16	0	0	15.83	7	day	66	2011-07-12	Dienstag	327.66265060241	2011	no	2011-07-12 04:39:10	2011-07-12 22:26:39	female	Adjacent	22.72727273	4.20469261939097	5.79503184659742	0.155953385018652	1.4848486955563	1.38337504670166
11	409	oberbruch	23	0	0	10.13	2	night	47	2011-02-13	Sonntag	24.1	2011	no	2011-02-13 06:54:40	2011-02-13 18:29:48	female	Adjacent	22.72727273	3.87120101090789	3.22286784613774	-0.0652784559630909	-0.518102967354276	-0.762782992276438
11	616	oberbruch	10	0	0	13	9	day	17	2011-09-08	Donnerstag	217	2011	no	2011-09-08 06:08:54	2011-09-08 20:41:03	female	Adjacent	22.72727273	2.89037175789616	5.38449506278909	-0.715941488593924	1.16516249604962	0.317826406296743
11	659	oberbruch	17	0	0	10.49	10	night	344	2011-10-21	Freitag	335	2011	no	2011-10-21 07:11:58	2011-10-21 19:12:00	female	Adjacent	22.72727273	5.84354441703136	5.8171111599632	1.24313576402182	1.50204192173239	-0.627236168762032
11	714	oberbruch	22	0	0	8.31	12	night	0	2011-12-15	Donnerstag	87	2011	no	2011-12-15 07:22:50	2011-12-15 17:22:23	female	Adjacent	22.72727273	0	4.47733681447821	-2.63335784587374	0.458755703305218	-1.4480474889326
11	587	oberbruch	22	0	0	14.61	8	night	78	2011-08-10	Mittwoch	75.6463414634146	2011	no	2011-08-10 05:22:42	2011-08-10 21:42:22	female	Adjacent	22.72727273	4.36944785246702	4.33920187376009	0.26524879934882	0.351189619195515	0.924021922569503
11	539	oberbruch	21	0	0	16.14	6	night	317	2011-06-23	Donnerstag	89.4444444444444	2011	no	2011-06-23 04:24:16	2011-06-23 22:35:18	female	Adjacent	22.72727273	5.76205138278018	4.50473578866632	1.18907487152565	0.480091364990211	1.50009592250573
11	413	oberbruch	2	0	0	10.36	2	night	36	2011-02-17	Donnerstag	5.54901960784314	2011	no	2011-02-17 06:48:12	2011-02-17 18:35:56	female	Adjacent	22.72727273	3.61091791264422	1.87931536025237	-0.237945196416398	-1.56433123480954	-0.676183632808902
11	558	oberbruch	6	0	0	15.83	7	day	165	2011-07-12	Dienstag	196	2011	no	2011-07-12 04:39:10	2011-07-12 22:26:39	female	Adjacent	22.72727273	5.11198778835654	5.28320372873799	0.757835337782339	1.08628663667991	1.38337504670166
11	591	oberbruch	11	0	0	14.41	8	day	21	2011-08-14	Sonntag	195.855421686747	2011	no	2011-08-14 05:29:15	2011-08-14 21:34:29	female	Adjacent	22.72727273	3.09104245335832	5.28246955923423	-0.582820455683641	1.0857149367307	0.848718131728167
11	413	oberbruch	13	0	0	10.36	2	day	18	2011-02-17	Donnerstag	230.423076923077	2011	no	2011-02-17 06:48:12	2011-02-17 18:35:56	female	Adjacent	22.72727273	2.94443897916644	5.44424753719887	-0.680074346530595	1.21169192339589	-0.676183632808902
11	558	oberbruch	19	0	0	15.83	7	day	115	2011-07-12	Dienstag	165.188235294118	2011	no	2011-07-12 04:39:10	2011-07-12 22:26:39	female	Adjacent	22.72727273	4.75359019110636	5.11312109347855	0.52008134869774	0.953842788984263	1.38337504670166
11	451	oberbruch	12	0	0	12.6	3	day	24	2011-03-27	Sonntag	209.634146341463	2011	no	2011-03-27 06:32:53	2011-03-27 20:34:21	female	Adjacent	22.72727273	3.2188758248682	5.35012272493039	-0.498018285558062	1.13839665559003	0.16721882461407
11	591	oberbruch	14	0	0	14.41	8	day	108	2011-08-14	Sonntag	247.864197530864	2011	no	2011-08-14 05:29:15	2011-08-14 21:34:29	female	Adjacent	22.72727273	4.69134788222914	5.51690735624238	0.478791012660512	1.26827233792388	0.848718131728167
11	659	oberbruch	22	0	0	10.49	10	night	175	2011-10-21	Freitag	92	2011	no	2011-10-21 07:11:58	2011-10-21 19:12:00	female	Adjacent	22.72727273	5.17048399503815	4.53259949315326	0.796640582548422	0.501788913524046	-0.627236168762032
11	590	oberbruch	23	0	0	14.46	8	night	39	2011-08-13	Samstag	72.3703703703704	2011	no	2011-08-13 05:27:37	2011-08-13 21:36:29	female	Adjacent	22.72727273	3.68887945411394	4.29552018069422	-0.186227027483838	0.317174556489792	0.867544079438501
11	451	oberbruch	19	0	0	12.6	3	night	54	2011-03-27	Sonntag	152.839506172839	2011	no	2011-03-27 06:32:53	2011-03-27 20:34:21	female	Adjacent	22.72727273	4.00733318523247	5.03590989127043	0.0250289783968439	0.893718199016265	0.16721882461407
11	531	oberbruch	15	0	0	16.13	6	day	75	2011-06-15	Mittwoch	279.488095238095	2011	no	2011-06-15 04:23:44	2011-06-15 22:32:41	female	Adjacent	22.72727273	4.33073334028633	5.63653128284319	0.239566345624114	1.36142384096418	1.49633073296366
11	587	oberbruch	13	0	0	14.61	8	day	85	2011-08-10	Mittwoch	231.093023255814	2011	no	2011-08-10 05:22:42	2011-08-10 21:42:22	female	Adjacent	22.72727273	4.45434729625351	5.44713825361195	0.321569437618084	1.21394293275826	0.924021922569503
11	451	oberbruch	20	0	0	12.6	3	night	48	2011-03-27	Sonntag	109.1125	2011	no	2011-03-27 06:32:53	2011-03-27 20:34:21	female	Adjacent	22.72727273	3.89182029811063	4.70150257043591	-0.0516000222287563	0.633314235958211	0.16721882461407
11	539	oberbruch	14	0	0	16.14	6	day	85	2011-06-23	Donnerstag	259.206896551724	2011	no	2011-06-23 04:24:16	2011-06-23 22:35:18	female	Adjacent	22.72727273	4.45434729625351	5.56147707053778	0.321569437618084	1.30297890536961	1.50009592250573
11	451	oberbruch	14	0	0	12.6	3	day	43	2011-03-27	Sonntag	247.864197530864	2011	no	2011-03-27 06:32:53	2011-03-27 20:34:21	female	Adjacent	22.72727273	3.78418963391826	5.51690735624238	-0.123000109606287	1.26827233792388	0.16721882461407
11	659	oberbruch	6	0	0	10.49	10	day	165	2011-10-21	Freitag	178	2011	no	2011-10-21 07:11:58	2011-10-21 19:12:00	female	Adjacent	22.72727273	5.11198778835654	5.18738580584075	0.757835337782339	1.01167293865391	-0.627236168762032
11	591	oberbruch	9	0	0	14.41	8	day	24	2011-08-14	Sonntag	110.207317073171	2011	no	2011-08-14 05:29:15	2011-08-14 21:34:29	female	Adjacent	22.72727273	3.2188758248682	4.71139618066941	-0.498018285558062	0.641018419309597	0.848718131728167
11	391	oberbruch	7	0	0	9.21	1	day	173	2011-01-26	Mittwoch	252.530612244898	2011	no	2011-01-26 07:18:01	2011-01-26 18:02:47	female	Adjacent	22.72727273	5.15905529921453	5.53548457410305	0.789059008221617	1.28273847204271	-1.10918043014659
11	575	oberbruch	15	0	0	15.19	7	day	28	2011-07-29	Freitag	307.448275862069	2011	no	2011-07-29 05:03:19	2011-07-29 22:04:00	female	Adjacent	22.72727273	3.36729582998647	5.73155416595635	-0.399559343456969	1.43541843917489	1.14240291600938
11	549	oberbruch	0	0	0	16.04	7	night	96	2011-07-03	Sonntag	54.0853658536585	2011	no	2011-07-03 04:29:58	2011-07-03 22:33:17	female	Adjacent	22.72727273	4.57471097850338	4.00888408839035	0.401416361301121	0.0939701894169218	1.46244402708506
11	391	oberbruch	10	0	0	9.21	1	day	96	2011-01-26	Mittwoch	186.294117647059	2011	no	2011-01-26 07:18:01	2011-01-26 18:02:47	female	Adjacent	22.72727273	4.57471097850338	5.23268020290806	0.401416361301121	1.04694381870287	-1.10918043014659
11	403	oberbruch	23	0	0	9.81	2	night	10	2011-02-07	Montag	38.5882352941176	2011	no	2011-02-07 07:03:35	2011-02-07 18:20:39	female	Adjacent	22.72727273	2.39789527279837	3.67853198558851	-1.042640801761	-0.163275963446852	-0.883269057622577
11	531	oberbruch	16	0	0	16.13	6	day	154	2011-06-15	Mittwoch	326.469879518072	2011	no	2011-06-15 04:23:44	2011-06-15 22:32:41	female	Adjacent	22.72727273	5.04342511691925	5.79139607990854	0.712352196261345	1.48201751335557	1.49633073296366
11	586	oberbruch	5	0	0	14.67	8	day	483	2011-08-09	Dienstag	96.3827160493827	2011	no	2011-08-09 05:21:04	2011-08-09 21:44:18	female	Adjacent	22.72727273	6.18208490671663	4.57864874161003	1.46771693450646	0.537647598567378	0.946613059821905
11	616	oberbruch	5	0	0	13	9	day	3	2011-09-08	Donnerstag	85	2011	no	2011-09-08 06:08:54	2011-09-08 20:41:03	female	Adjacent	22.72727273	1.38629436111989	4.45434729625351	-1.71371715371903	0.440853697931748	0.317826406296743
11	616	oberbruch	20	0	0	13	9	night	151	2011-09-08	Donnerstag	121	2011	no	2011-09-08 06:08:54	2011-09-08 20:41:03	female	Adjacent	22.72727273	5.02388052084628	4.80402104473326	0.699386691701469	0.713145673042402	0.317826406296743
11	413	oberbruch	8	0	0	10.36	2	day	71	2011-02-17	Donnerstag	221.078431372549	2011	no	2011-02-17 06:48:12	2011-02-17 18:35:56	female	Adjacent	22.72727273	4.27666611901606	5.40303061394942	0.203699203560786	1.1795961841865	-0.676183632808902
11	409	oberbruch	9	0	0	10.13	2	day	30	2011-02-13	Sonntag	71.2549019607843	2011	no	2011-02-13 06:54:40	2011-02-13 18:29:48	female	Adjacent	22.72727273	3.43398720448515	4.28020017189911	-0.355317583896495	0.305244820638389	-0.762782992276438
11	451	oberbruch	2	0	0	12.6	3	night	11	2011-03-27	Sonntag	25.5185185185185	2011	no	2011-03-27 06:32:53	2011-03-27 20:34:21	female	Adjacent	22.72727273	2.484906649788	3.27784330095632	-0.9849191481178	-0.475293419196204	0.16721882461407
11	587	oberbruch	12	0	0	14.61	8	day	27	2011-08-10	Mittwoch	215.616279069767	2011	no	2011-08-10 05:22:42	2011-08-10 21:42:22	female	Adjacent	22.72727273	3.3322045101752	5.3781274890362	-0.422838241896539	1.16020404766344	0.924021922569503
11	659	oberbruch	11	0	0	10.49	10	day	13	2011-10-21	Freitag	215	2011	no	2011-10-21 07:11:58	2011-10-21 19:12:00	female	Adjacent	22.72727273	2.63905732961526	5.37527840768417	-0.882658587973894	1.15798545964541	-0.627236168762032
11	549	oberbruch	15	0	0	16.04	7	day	61	2011-07-03	Sonntag	249.926829268293	2011	no	2011-07-03 04:29:58	2011-07-03 22:33:17	female	Adjacent	22.72727273	4.12713438504509	5.52516137977309	0.10450276218086	1.27469977029351	1.46244402708506
11	616	oberbruch	15	0	0	13	9	day	58	2011-09-08	Donnerstag	293	2011	no	2011-09-08 06:08:54	2011-09-08 20:41:03	female	Adjacent	22.72727273	4.07753744390572	5.68357976733868	0.0716011169333657	1.39806063404613	0.317826406296743
11	590	oberbruch	4	0	0	14.46	8	day	197	2011-08-13	Samstag	25.0243902439024	2011	no	2011-08-13 05:27:37	2011-08-13 21:36:29	female	Adjacent	22.72727273	5.28826703069454	3.25903418459745	0.874775555518822	-0.489940133356789	0.867544079438501
11	549	oberbruch	18	0	0	16.04	7	day	96	2011-07-03	Sonntag	207.182926829268	2011	no	2011-07-03 04:29:58	2011-07-03 22:33:17	female	Adjacent	22.72727273	4.57471097850338	5.3384171491165	0.401416361301121	1.12928148931852	1.46244402708506
11	591	oberbruch	12	0	0	14.41	8	day	87	2011-08-14	Sonntag	209.634146341463	2011	no	2011-08-14 05:29:15	2011-08-14 21:34:29	female	Adjacent	22.72727273	4.47733681447821	5.35012272493039	0.336820236471068	1.13839665559003	0.848718131728167
11	575	oberbruch	0	1	1	15.19	7	night	117	2011-07-29	Freitag	16.2073170731707	2011	no	2011-07-29 05:03:19	2011-07-29 22:04:00	female	Adjacent	22.72727273	4.77068462446567	2.84533470458856	0.53142146301072	-0.812089133685286	1.14240291600938
11	558	oberbruch	12	0	0	15.83	7	day	60	2011-07-12	Dienstag	219.012048192771	2011	no	2011-07-12 04:39:10	2011-07-12 22:26:39	female	Adjacent	22.72727273	4.11087386417331	5.39368230936544	0.0937158491783142	1.17231663194623	1.38337504670166
11	596	oberbruch	2	0	0	14.14	8	night	37	2011-08-19	Freitag	8	2011	no	2011-08-19 05:37:24	2011-08-19 21:24:15	female	Adjacent	22.72727273	3.63758615972639	2.19722457733622	-0.220254000453241	-1.31677439360544	0.747058014092363
11	423	oberbruch	6	0	0	10.94	2	day	126	2011-02-27	Sonntag	25.3137254901961	2011	no	2011-02-27 06:30:26	2011-02-27 18:51:15	female	Adjacent	22.72727273	4.84418708645859	3.2700906848073	0.580181565423345	-0.481330404164816	-0.457802639369025
11	575	oberbruch	19	0	0	15.19	7	day	207	2011-07-29	Freitag	178.130952380952	2011	no	2011-07-29 05:03:19	2011-07-29 22:04:00	female	Adjacent	22.72727273	5.33753807970132	5.18811711591556	0.907461010269703	1.01224241195739	1.14240291600938
11	575	oberbruch	23	0	0	15.19	7	night	41	2011-07-29	Freitag	64.4047619047619	2011	no	2011-07-29 05:03:19	2011-07-29 22:04:00	female	Adjacent	22.72727273	3.73766961828337	4.18059506781191	-0.153860582372662	0.227682033494881	1.14240291600938
11	413	oberbruch	21	0	0	10.36	2	night	112	2011-02-17	Donnerstag	75.8867924528302	2011	no	2011-02-17 06:48:12	2011-02-17 18:35:56	female	Adjacent	22.72727273	4.72738781871234	4.34233411212284	0.502699204933504	0.353628702409561	-0.676183632808902
11	659	oberbruch	2	0	0	10.49	10	night	142	2011-10-21	Freitag	6	2011	no	2011-10-21 07:11:58	2011-10-21 19:12:00	female	Adjacent	22.72727273	4.96284463025991	1.94591014905531	0.658896670073029	-1.51247367714595	-0.627236168762032
11	659	oberbruch	7	0	0	10.49	10	day	194	2011-10-21	Freitag	280	2011	no	2011-10-21 07:11:58	2011-10-21 19:12:00	female	Adjacent	22.72727273	5.27299955856375	5.63835466933375	0.864647411719356	1.36284371738059	-0.627236168762032
11	591	oberbruch	0	0	0	14.41	8	night	26	2011-08-14	Sonntag	54.0853658536585	2011	no	2011-08-14 05:29:15	2011-08-14 21:34:29	female	Adjacent	22.72727273	3.29583686600433	4.00888408839035	-0.446963829070047	0.0939701894169218	0.848718131728167
11	555	oberbruch	3	0	0	15.91	7	day	245	2011-07-09	Samstag	16.3292682926829	2011	no	2011-07-09 04:35:44	2011-07-09 22:29:20	female	Adjacent	22.72727273	5.50533153593236	2.85239688083285	1.01877192269576	-0.80658979629866	1.41349656303819
11	575	oberbruch	14	0	0	15.19	7	day	41	2011-07-29	Freitag	300.882352941176	2011	no	2011-07-29 05:03:19	2011-07-29 22:04:00	female	Adjacent	22.72727273	3.73766961828337	5.71003738167931	-0.153860582372662	1.41866325605263	1.14240291600938
11	616	oberbruch	14	0	0	13	9	day	29	2011-09-08	Donnerstag	281	2011	no	2011-09-08 06:08:54	2011-09-08 20:41:03	female	Adjacent	22.72727273	3.40119738166216	5.64190707093811	-0.377069714037315	1.36560998294512	0.317826406296743
11	587	oberbruch	4	0	0	14.61	8	day	168	2011-08-10	Mittwoch	29.0617283950617	2011	no	2011-08-10 05:22:42	2011-08-10 21:42:22	female	Adjacent	22.72727273	5.12989871492307	3.40325288084425	0.76971709779431	-0.377636610945811	0.924021922569503
11	616	oberbruch	17	0	0	13	9	day	55	2011-09-08	Donnerstag	341	2011	no	2011-09-08 06:08:54	2011-09-08 20:41:03	female	Adjacent	22.72727273	4.02535169073515	5.8348107370626	0.0369821041808155	1.51582463441235	0.317826406296743
11	549	oberbruch	10	0	0	16.04	7	day	13	2011-07-03	Sonntag	161.819277108434	2011	no	2011-07-03 04:29:58	2011-07-03 22:33:17	female	Adjacent	22.72727273	2.63905732961526	5.09264085631552	-0.882658587973894	0.93789476814455	1.46244402708506
11	423	oberbruch	0	0	0	10.94	2	night	115	2011-02-27	Sonntag	41.921568627451	2011	no	2011-02-27 06:30:26	2011-02-27 18:51:15	female	Adjacent	22.72727273	4.75359019110636	3.75937446479854	0.52008134869774	-0.100323687410567	-0.457802639369025
11	659	oberbruch	12	0	0	10.49	10	day	19	2011-10-21	Freitag	225	2011	no	2011-10-21 07:11:58	2011-10-21 19:12:00	female	Adjacent	22.72727273	2.99573227355399	5.42053499927229	-0.646047373561192	1.19322690045669	-0.627236168762032
11	549	oberbruch	4	0	0	16.04	7	day	46	2011-07-03	Sonntag	18.6666666666667	2011	no	2011-07-03 04:29:58	2011-07-03 22:33:17	female	Adjacent	22.72727273	3.85014760171006	2.97892515523761	-0.0792448777779141	-0.708061857341839	1.46244402708506
11	549	oberbruch	9	0	0	16.04	7	day	32	2011-07-03	Sonntag	110.207317073171	2011	no	2011-07-03 04:29:58	2011-07-03 22:33:17	female	Adjacent	22.72727273	3.49650756146648	4.71139618066941	-0.313842796159764	0.641018419309597	1.46244402708506
11	659	oberbruch	8	1	1	10.49	10	day	230	2011-10-21	Freitag	236	2011	no	2011-10-21 07:11:58	2011-10-21 19:12:00	female	Adjacent	22.72727273	5.44241771052179	5.46806014113513	0.977036115662728	1.23023486803077	-0.627236168762032
11	714	oberbruch	2	0	0	8.31	12	night	209	2011-12-15	Donnerstag	5	2011	no	2011-12-15 07:22:50	2011-12-15 17:22:23	female	Adjacent	22.72727273	5.34710753071747	1.79175946922805	0.913809197785177	-1.63251126434631	-1.4480474889326
11	596	oberbruch	5	0	0	14.14	8	day	121	2011-08-19	Freitag	80	2011	no	2011-08-19 05:37:24	2011-08-19 21:24:15	female	Adjacent	22.72727273	4.80402104473326	4.39444915467244	0.553536195255669	0.394210839131294	0.747058014092363
11	549	oberbruch	11	0	0	16.04	7	day	54	2011-07-03	Sonntag	195.855421686747	2011	no	2011-07-03 04:29:58	2011-07-03 22:33:17	female	Adjacent	22.72727273	4.00733318523247	5.28246955923423	0.0250289783968439	1.0857149367307	1.46244402708506
11	641	oberbruch	17	0	0	11.54	10	day	36	2011-10-03	Montag	321.951807228916	2011	no	2011-10-03 06:45:50	2011-10-03 19:46:58	female	Adjacent	22.72727273	3.61091791264422	5.77750310846504	-0.237945196416398	1.4711990156818	-0.231891266845015
11	565	oberbruch	13	0	0	15.6	7	day	88	2011-07-19	Dienstag	232.011904761905	2011	no	2011-07-19 04:48:19	2011-07-19 22:18:44	female	Adjacent	22.72727273	4.48863636973214	5.45108954565921	0.344316141457923	1.21701981548241	1.29677568723412
11	616	oberbruch	18	0	0	13	9	day	88	2011-09-08	Donnerstag	278	2011	no	2011-09-08 06:08:54	2011-09-08 20:41:03	female	Adjacent	22.72727273	4.48863636973214	5.63121178182137	0.344316141457923	1.35728152989241	0.317826406296743
11	409	oberbruch	12	0	0	10.13	2	day	94	2011-02-13	Sonntag	154.509803921569	2011	no	2011-02-13 06:54:40	2011-02-13 18:29:48	female	Adjacent	22.72727273	4.55387689160054	5.04670877735899	0.387595433627245	0.902127323335247	-0.762782992276438
11	596	oberbruch	23	0	0	14.14	8	night	72	2011-08-19	Freitag	77	2011	no	2011-08-19 05:37:24	2011-08-19 21:24:15	female	Adjacent	22.72727273	4.29045944114839	4.35670882668959	0.212849424948577	0.364822334868531	0.747058014092363
11	575	oberbruch	13	0	0	15.19	7	day	46	2011-07-29	Freitag	270.43023255814	2011	no	2011-07-29 05:03:19	2011-07-29 22:04:00	female	Adjacent	22.72727273	3.85014760171006	5.60370513603153	-0.0792448777779141	1.33586202401487	1.14240291600938
11	565	oberbruch	9	0	0	15.6	7	day	6	2011-07-19	Dienstag	194.872093023256	2011	no	2011-07-19 04:48:19	2011-07-19 22:18:44	female	Adjacent	22.72727273	1.94591014905531	5.27746185958715	-1.34247893405125	1.08181542630536	1.29677568723412
11	507	oberbruch	21	0	0	15.55	5	night	72	2011-05-22	Sonntag	74.5308641975309	2011	no	2011-05-22 04:43:10	2011-05-22 22:06:24	female	Adjacent	22.72727273	4.29045944114839	4.32454137003841	0.212849424948577	0.339773441882091	1.27794973952379
11	575	oberbruch	5	0	0	15.19	7	day	9	2011-07-29	Freitag	92.7777777777778	2011	no	2011-07-29 05:03:19	2011-07-29 22:04:00	female	Adjacent	22.72727273	2.30258509299405	4.54092791725974	-1.10586771963855	0.508274281840576	1.14240291600938
11	559	oberbruch	9	0	0	15.8	7	day	85	2011-07-13	Mittwoch	195.952380952381	2011	no	2011-07-13 04:40:23	2011-07-13 22:25:40	female	Adjacent	22.72727273	4.45434729625351	5.28296197846484	0.321569437618084	1.08609838503207	1.37207947807546
11	590	oberbruch	18	0	0	14.46	8	day	136	2011-08-13	Samstag	219.084337349398	2011	no	2011-08-13 05:27:37	2011-08-13 21:36:29	female	Adjacent	22.72727273	4.91998092582813	5.39401082448009	0.630461722981335	1.17257244763102	0.867544079438501
11	565	oberbruch	18	0	0	15.6	7	day	22	2011-07-19	Dienstag	243.915662650602	2011	no	2011-07-19 04:48:19	2011-07-19 22:18:44	female	Adjacent	22.72727273	3.13549421592915	5.5009139172034	-0.55333202173725	1.25581819996337	1.29677568723412
11	641	oberbruch	22	0	0	11.54	10	night	224	2011-10-03	Montag	62.4320987654321	2011	no	2011-10-03 06:45:50	2011-10-03 19:46:58	female	Adjacent	22.72727273	5.41610040220442	4.14997002299739	0.959577725644401	0.203834221136501	-0.231891266845015
11	641	oberbruch	15	0	0	11.54	10	day	185	2011-10-03	Montag	274.048192771084	2011	no	2011-10-03 06:45:50	2011-10-03 19:46:58	female	Adjacent	22.72727273	5.2257466737132	5.61694632875301	0.833300767782092	1.3461729796832	-0.231891266845015
11	413	oberbruch	0	2	1	10.36	2	night	146	2011-02-17	Donnerstag	16.5	2011	no	2011-02-17 06:48:12	2011-02-17 18:35:56	female	Adjacent	22.72727273	4.99043258677874	2.86220088092947	0.677197983372475	-0.798955392624092	-0.676183632808902
11	587	oberbruch	19	0	0	14.61	8	day	8	2011-08-10	Mittwoch	170.096385542169	2011	no	2011-08-10 05:22:42	2011-08-10 21:42:22	female	Adjacent	22.72727273	2.19722457733622	5.14222705584841	-1.17576183467128	0.976507687380677	0.924021922569503
11	403	oberbruch	2	1	1	9.81	2	night	49	2011-02-07	Montag	5.06382978723404	2011	no	2011-02-07 07:03:35	2011-02-07 18:20:39	female	Adjacent	22.72727273	3.91202300542815	1.80234157855859	-0.0381979394807072	-1.62427094472559	-0.883269057622577
11	596	oberbruch	16	0	0	14.14	8	day	0	2011-08-19	Freitag	324	2011	no	2011-08-19 05:37:24	2011-08-19 21:24:15	female	Adjacent	22.72727273	0	5.78382518232974	-2.63335784587374	1.47612203317138	0.747058014092363
11	539	oberbruch	4	0	0	16.14	6	day	120	2011-06-23	Donnerstag	33.9876543209877	2011	no	2011-06-23 04:24:16	2011-06-23 22:35:18	female	Adjacent	22.72727273	4.79579054559674	3.55499526557819	0.548076242351749	-0.25947437020901	1.50009592250573
11	596	oberbruch	0	1	1	14.14	8	night	33	2011-08-19	Freitag	15	2011	no	2011-08-19 05:37:24	2011-08-19 21:24:15	female	Adjacent	22.72727273	3.52636052461616	2.77258872223978	-0.294038921554328	-0.868736643832194	0.747058014092363
11	409	oberbruch	17	0	0	10.13	2	night	284	2011-02-13	Sonntag	199.294117647059	2011	no	2011-02-13 06:54:40	2011-02-13 18:29:48	female	Adjacent	22.72727273	5.65248918026865	5.2997868745274	1.11639343922848	1.09919998101925	-0.762782992276438
11	409	oberbruch	3	0	0	10.13	2	night	199	2011-02-13	Sonntag	17.1960784313725	2011	no	2011-02-13 06:54:40	2011-02-13 18:29:48	female	Adjacent	22.72727273	5.29831736654804	2.90120610006187	0.881442752674002	-0.768581913907539	-0.762782992276438
11	403	oberbruch	0	0	0	9.81	2	night	26	2011-02-07	Montag	11.46	2011	no	2011-02-07 07:03:35	2011-02-07 18:20:39	female	Adjacent	22.72727273	3.29583686600433	2.52252351335931	-0.446963829070047	-1.063463156556	-0.883269057622577
11	616	oberbruch	16	0	0	13	9	day	34	2011-09-08	Donnerstag	308	2011	no	2011-09-08 06:08:54	2011-09-08 20:41:03	female	Adjacent	22.72727273	3.55534806148941	5.73334127689775	-0.274809153893409	1.43681006771461	0.317826406296743
11	423	oberbruch	22	2	1	10.94	2	night	199	2011-02-27	Sonntag	40.02	2011	no	2011-02-27 06:30:26	2011-02-27 18:51:15	female	Adjacent	22.72727273	5.29831736654804	3.71405975264423	0.881442752674002	-0.135610386877457	-0.457802639369025
11	549	oberbruch	5	0	0	16.04	7	day	12	2011-07-03	Sonntag	27.8395061728395	2011	no	2011-07-03 04:29:58	2011-07-03 22:33:17	female	Adjacent	22.72727273	2.56494935746154	3.36174618927568	-0.931820374039715	-0.409957993596502	1.46244402708506
11	423	oberbruch	11	0	0	10.94	2	day	221	2011-02-27	Sonntag	134.196078431373	2011	no	2011-02-27 06:30:26	2011-02-27 18:51:15	female	Adjacent	22.72727273	5.40267738187228	4.90672615750308	0.950673155262188	0.793122446053362	-0.457802639369025
11	539	oberbruch	20	0	0	16.14	6	day	70	2011-06-23	Donnerstag	110.759036144578	2011	no	2011-06-23 04:24:16	2011-06-23 22:35:18	female	Adjacent	22.72727273	4.26267987704132	4.71634509057882	0.194421002905117	0.644872149993519	1.50009592250573
11	403	oberbruch	18	0	0	9.81	2	night	75	2011-02-07	Montag	242.078431372549	2011	no	2011-02-07 07:03:35	2011-02-07 18:20:39	female	Adjacent	22.72727273	4.33073334028633	5.49338415411382	0.239566345624114	1.24995475132677	-0.883269057622577
11	575	oberbruch	10	0	0	15.19	7	day	25	2011-07-29	Freitag	234.623529411765	2011	no	2011-07-29 05:03:19	2011-07-29 22:04:00	female	Adjacent	22.72727273	3.25809653802148	5.46223531695952	-0.472000027962361	1.22569906033476	1.14240291600938
11	641	oberbruch	8	0	0	11.54	10	day	3	2011-10-03	Montag	73	2011	no	2011-10-03 06:45:50	2011-10-03 19:46:58	female	Adjacent	22.72727273	1.38629436111989	4.30406509320417	-1.71371715371903	0.323828504962039	-0.231891266845015
11	586	oberbruch	13	0	0	14.67	8	day	32	2011-08-09	Dienstag	232.011904761905	2011	no	2011-08-09 05:21:04	2011-08-09 21:44:18	female	Adjacent	22.72727273	3.49650756146648	5.45108954565921	-0.313842796159764	1.21701981548241	0.946613059821905
11	575	oberbruch	3	0	0	15.19	7	day	96	2011-07-29	Freitag	9.41975308641975	2011	no	2011-07-29 05:03:19	2011-07-29 22:04:00	female	Adjacent	22.72727273	4.57471097850338	2.34370333992352	0.401416361301121	-1.20271095089616	1.14240291600938
11	641	oberbruch	4	0	0	11.54	10	night	197	2011-10-03	Montag	15	2011	no	2011-10-03 06:45:50	2011-10-03 19:46:58	female	Adjacent	22.72727273	5.28826703069454	2.77258872223978	0.874775555518822	-0.868736643832194	-0.231891266845015
11	451	oberbruch	22	0	0	12.6	3	night	33	2011-03-27	Sonntag	51.25	2011	no	2011-03-27 06:32:53	2011-03-27 20:34:21	female	Adjacent	22.72727273	3.52636052461616	3.95603989084492	-0.294038921554328	0.052820257558036	0.16721882461407
11	423	oberbruch	18	0	0	10.94	2	night	122	2011-02-27	Sonntag	154.058823529412	2011	no	2011-02-27 06:30:26	2011-02-27 18:51:15	female	Adjacent	22.72727273	4.81218435537242	5.04380455156618	0.558951576618402	0.899865794179197	-0.457802639369025
11	616	oberbruch	9	0	0	13	9	day	40	2011-09-08	Donnerstag	214	2011	no	2011-09-08 06:08:54	2011-09-08 20:41:03	female	Adjacent	22.72727273	3.71357206670431	5.37063802812766	-0.169846428982829	1.15437198245361	0.317826406296743
11	586	oberbruch	7	0	0	14.67	8	day	18	2011-08-09	Dienstag	247.746987951807	2011	no	2011-08-09 05:21:04	2011-08-09 21:44:18	female	Adjacent	22.72727273	2.94443897916644	5.51643626722894	-0.680074346530595	1.26790549952528	0.946613059821905
11	451	oberbruch	21	2	1	12.6	3	night	136	2011-03-27	Sonntag	74.5308641975309	2011	no	2011-03-27 06:32:53	2011-03-27 20:34:21	female	Adjacent	22.72727273	4.91998092582813	4.32454137003841	0.630461722981335	0.339773441882091	0.16721882461407
11	714	oberbruch	8	0	0	8.31	12	day	121	2011-12-15	Donnerstag	216	2011	no	2011-12-15 07:22:50	2011-12-15 17:22:23	female	Adjacent	22.72727273	4.80402104473326	5.37989735354046	0.553536195255669	1.1615822463519	-1.4480474889326
11	659	oberbruch	13	0	0	10.49	10	day	20	2011-10-21	Freitag	307	2011	no	2011-10-21 07:11:58	2011-10-21 19:12:00	female	Adjacent	22.72727273	3.04452243772342	5.73009978297357	-0.613680928450017	1.43428590687394	-0.627236168762032
11	641	oberbruch	19	0	0	11.54	10	night	134	2011-10-03	Montag	160.807228915663	2011	no	2011-10-03 06:45:50	2011-10-03 19:46:58	female	Adjacent	22.72727273	4.90527477843843	5.08640568172069	0.620705951087793	0.933039419371675	-0.231891266845015
11	641	oberbruch	10	0	0	11.54	10	day	4	2011-10-03	Montag	220	2011	no	2011-10-03 06:45:50	2011-10-03 19:46:58	female	Adjacent	22.72727273	1.6094379124341	5.39816270151775	-1.5656880657159	1.17580552647643	-0.231891266845015
11	659	oberbruch	4	0	0	10.49	10	night	80	2011-10-21	Freitag	26	2011	no	2011-10-21 07:11:58	2011-10-21 19:12:00	female	Adjacent	22.72727273	4.39444915467244	3.29583686600433	0.281834176531185	-0.461281777237074	-0.627236168762032
11	549	oberbruch	12	0	0	16.04	7	day	70	2011-07-03	Sonntag	209.634146341463	2011	no	2011-07-03 04:29:58	2011-07-03 22:33:17	female	Adjacent	22.72727273	4.26267987704132	5.35012272493039	0.194421002905117	1.13839665559003	1.46244402708506
11	641	oberbruch	13	0	0	11.54	10	day	56	2011-10-03	Montag	322	2011	no	2011-10-03 06:45:50	2011-10-03 19:46:58	female	Adjacent	22.72727273	4.04305126783455	5.77765232322266	0.0487236590706365	1.47131520965188	-0.231891266845015
11	616	oberbruch	11	0	0	13	9	day	65	2011-09-08	Donnerstag	217	2011	no	2011-09-08 06:08:54	2011-09-08 20:41:03	female	Adjacent	22.72727273	4.18965474202643	5.38449506278909	0.14597754991759	1.16516249604962	0.317826406296743
11	714	oberbruch	7	0	0	8.31	12	day	117	2011-12-15	Donnerstag	267	2011	no	2011-12-15 07:22:50	2011-12-15 17:22:23	female	Adjacent	22.72727273	4.77068462446567	5.59098698051086	0.53142146301072	1.32595835895124	-1.4480474889326
11	531	oberbruch	9	0	0	16.13	6	day	3	2011-06-15	Mittwoch	195.952380952381	2011	no	2011-06-15 04:23:44	2011-06-15 22:32:41	female	Adjacent	22.72727273	1.38629436111989	5.28296197846484	-1.71371715371903	1.08609838503207	1.49633073296366
11	559	oberbruch	4	0	0	15.8	7	day	13	2011-07-13	Mittwoch	29.0617283950617	2011	no	2011-07-13 04:40:23	2011-07-13 22:25:40	female	Adjacent	22.72727273	2.63905732961526	3.40325288084425	-0.882658587973894	-0.377636610945811	1.37207947807546
11	616	oberbruch	12	0	0	13	9	day	0	2011-09-08	Donnerstag	205	2011	no	2011-09-08 06:08:54	2011-09-08 20:41:03	female	Adjacent	22.72727273	0	5.32787616878958	-2.63335784587374	1.12107319697374	0.317826406296743
11	565	oberbruch	1	2	1	15.6	7	night	74	2011-07-19	Dienstag	8	2011	no	2011-07-19 04:48:19	2011-07-19 22:18:44	female	Adjacent	22.72727273	4.31748811353631	2.19722457733622	0.23077972004317	-1.31677439360544	1.29677568723412
11	507	oberbruch	3	0	0	15.55	5	day	14	2011-05-22	Sonntag	19.9146341463415	2011	no	2011-05-22 04:43:10	2011-05-22 22:06:24	female	Adjacent	22.72727273	2.70805020110221	3.04044911233579	-0.83689006011467	-0.660152971222366	1.27794973952379
11	591	oberbruch	23	1	1	14.41	8	night	21	2011-08-14	Sonntag	26.6296296296296	2011	no	2011-08-14 05:29:15	2011-08-14 21:34:29	female	Adjacent	22.72727273	3.09104245335832	3.31888873419943	-0.582820455683641	-0.443331219758498	0.848718131728167
11	575	oberbruch	21	0	0	15.19	7	night	64	2011-07-29	Freitag	103.903614457831	2011	no	2011-07-29 05:03:19	2011-07-29 22:04:00	female	Adjacent	22.72727273	4.17438726989564	4.65304197103202	0.135849406118124	0.595577824848993	1.14240291600938
11	565	oberbruch	11	0	0	15.6	7	day	143	2011-07-19	Dienstag	217.915662650602	2011	no	2011-07-19 04:48:19	2011-07-19 22:18:44	female	Adjacent	22.72727273	4.969813299576	5.38868655359362	0.66351954963814	1.16842642225164	1.29677568723412
11	575	oberbruch	7	0	0	15.19	7	day	46	2011-07-29	Freitag	224.232558139535	2011	no	2011-07-29 05:03:19	2011-07-29 22:04:00	female	Adjacent	22.72727273	3.85014760171006	5.41713346014753	-0.0792448777779141	1.19057811194819	1.14240291600938
11	659	oberbruch	18	0	0	10.49	10	night	179	2011-10-21	Freitag	265	2011	no	2011-10-21 07:11:58	2011-10-21 19:12:00	female	Adjacent	22.72727273	5.19295685089021	5.5834963087817	0.811548637641271	1.32012535087184	-0.627236168762032
11	409	oberbruch	13	0	0	10.13	2	day	15	2011-02-13	Sonntag	169.823529411765	2011	no	2011-02-13 06:54:40	2011-02-13 18:29:48	female	Adjacent	22.72727273	2.77258872223978	5.14063103188847	-0.794076461564323	0.975264858834735	-0.762782992276438
11	596	oberbruch	12	0	0	14.14	8	day	25	2011-08-19	Freitag	244	2011	no	2011-08-19 05:37:24	2011-08-19 21:24:15	female	Adjacent	22.72727273	3.25809653802148	5.50125821054473	-0.472000027962361	1.25608630219963	0.747058014092363
11	549	oberbruch	21	0	0	16.04	7	night	16	2011-07-03	Sonntag	74.5308641975309	2011	no	2011-07-03 04:29:58	2011-07-03 22:33:17	female	Adjacent	22.72727273	2.83321334405622	4.32454137003841	-0.753859267631683	0.339773441882091	1.46244402708506
11	586	oberbruch	11	0	0	14.67	8	day	262	2011-08-09	Dienstag	217.915662650602	2011	no	2011-08-09 05:21:04	2011-08-09 21:44:18	female	Adjacent	22.72727273	5.57215403217776	5.38868655359362	1.06310066587046	1.16842642225164	0.946613059821905
11	591	oberbruch	7	0	0	14.41	8	day	10	2011-08-14	Sonntag	36.1604938271605	2011	no	2011-08-14 05:29:15	2011-08-14 21:34:29	female	Adjacent	22.72727273	2.39789527279837	3.61524620307048	-1.042640801761	-0.212556788196141	0.848718131728167
11	565	oberbruch	10	0	0	15.6	7	day	114	2011-07-19	Dienstag	211.428571428571	2011	no	2011-07-19 04:48:19	2011-07-19 22:18:44	female	Adjacent	22.72727273	4.74493212836325	5.35860579740484	0.51433775842059	1.14500244904498	1.29677568723412
11	616	oberbruch	8	0	0	13	9	day	20	2011-09-08	Donnerstag	242	2011	no	2011-09-08 06:08:54	2011-09-08 20:41:03	female	Adjacent	22.72727273	3.04452243772342	5.49306144334055	-0.613680928450017	1.24970345549966	0.317826406296743
11	558	oberbruch	9	0	0	15.83	7	day	43	2011-07-12	Dienstag	194.872093023256	2011	no	2011-07-12 04:39:10	2011-07-12 22:26:39	female	Adjacent	22.72727273	3.78418963391826	5.27746185958715	-0.123000109606287	1.08181542630536	1.38337504670166
11	409	oberbruch	11	0	0	10.13	2	day	47	2011-02-13	Sonntag	134.196078431373	2011	no	2011-02-13 06:54:40	2011-02-13 18:29:48	female	Adjacent	22.72727273	3.87120101090789	4.90672615750308	-0.0652784559630909	0.793122446053362	-0.762782992276438
11	555	oberbruch	6	0	0	15.91	7	day	34	2011-07-09	Samstag	60.9642857142857	2011	no	2011-07-09 04:35:44	2011-07-09 22:29:20	female	Adjacent	22.72727273	3.55534806148941	4.12655818220576	-0.274809153893409	0.185603351939582	1.41349656303819
11	586	oberbruch	10	0	0	14.67	8	day	43	2011-08-09	Dienstag	211.428571428571	2011	no	2011-08-09 05:21:04	2011-08-09 21:44:18	female	Adjacent	22.72727273	3.78418963391826	5.35860579740484	-0.123000109606287	1.14500244904498	0.946613059821905
11	409	oberbruch	20	0	0	10.13	2	night	7	2011-02-13	Sonntag	75.94	2011	no	2011-02-13 06:54:40	2011-02-13 18:29:48	female	Adjacent	22.72727273	2.07944154167984	4.34302589732415	-1.25389680764168	0.354167397577945	-0.762782992276438
11	549	oberbruch	7	0	0	16.04	7	day	62	2011-07-03	Sonntag	36.1604938271605	2011	no	2011-07-03 04:29:58	2011-07-03 22:33:17	female	Adjacent	22.72727273	4.14313472639153	3.61524620307048	0.115117077151214	-0.212556788196141	1.46244402708506
11	558	oberbruch	10	0	0	15.83	7	day	6	2011-07-12	Dienstag	211.428571428571	2011	no	2011-07-12 04:39:10	2011-07-12 22:26:39	female	Adjacent	22.72727273	1.94591014905531	5.35860579740484	-1.34247893405125	1.14500244904498	1.38337504670166
11	641	oberbruch	18	0	0	11.54	10	night	151	2011-10-03	Montag	243.321428571429	2011	no	2011-10-03 06:45:50	2011-10-03 19:46:58	female	Adjacent	22.72727273	5.02388052084628	5.49848468858579	0.699386691701469	1.25392655250296	-0.231891266845015
11	403	oberbruch	22	0	0	9.81	2	night	45	2011-02-07	Montag	58.9803921568627	2011	no	2011-02-07 07:03:35	2011-02-07 18:20:39	female	Adjacent	22.72727273	3.8286413964891	4.09401771142658	-0.0935116756598955	0.160263991755939	-0.883269057622577
11	641	oberbruch	14	0	0	11.54	10	day	87	2011-10-03	Montag	44	2011	no	2011-10-03 06:45:50	2011-10-03 19:46:58	female	Adjacent	22.72727273	4.47733681447821	3.80666248977032	0.336820236471068	-0.0635003634560832	-0.231891266845015
11	574	oberbruch	8	0	0	15.24	7	day	29	2011-07-28	Donnerstag	212.542168674699	2011	no	2011-07-28 05:01:44	2011-07-28 22:05:37	female	Adjacent	22.72727273	3.40119738166216	5.36383432452278	-0.377069714037315	1.14907391847056	1.16122886371971
11	641	oberbruch	6	0	0	11.54	10	day	63	2011-10-03	Montag	17	2011	no	2011-10-03 06:45:50	2011-10-03 19:46:58	female	Adjacent	22.72727273	4.15888308335967	2.89037175789616	0.125564230590386	-0.777018647977946	-0.231891266845015
11	559	oberbruch	0	0	0	15.8	7	night	107	2011-07-13	Mittwoch	16.4024390243902	2011	no	2011-07-13 04:40:23	2011-07-13 22:25:40	female	Adjacent	22.72727273	4.68213122712422	2.85661037021258	0.472676863084663	-0.803308739741501	1.37207947807546
11	531	oberbruch	4	0	0	16.13	6	day	9	2011-06-15	Mittwoch	29.0617283950617	2011	no	2011-06-15 04:23:44	2011-06-15 22:32:41	female	Adjacent	22.72727273	2.30258509299405	3.40325288084425	-1.10586771963855	-0.377636610945811	1.49633073296366
11	549	oberbruch	8	0	0	16.04	7	day	10	2011-07-03	Sonntag	61.3086419753086	2011	no	2011-07-03 04:29:58	2011-07-03 22:33:17	female	Adjacent	22.72727273	2.39789527279837	4.13210013166782	-1.042640801761	0.189918884265216	1.46244402708506
11	423	oberbruch	10	0	0	10.94	2	day	74	2011-02-27	Sonntag	99.6274509803922	2011	no	2011-02-27 06:30:26	2011-02-27 18:51:15	female	Adjacent	22.72727273	4.31748811353631	4.6114250930112	0.23077972004317	0.563170639684267	-0.457802639369025
11	591	oberbruch	13	0	0	14.41	8	day	112	2011-08-14	Sonntag	215.938271604938	2011	no	2011-08-14 05:29:15	2011-08-14 21:34:29	female	Adjacent	22.72727273	4.72738781871234	5.37961285042323	0.502699204933504	1.16136070293878	0.848718131728167
11	423	oberbruch	9	0	0	10.94	2	day	17	2011-02-27	Sonntag	71.2549019607843	2011	no	2011-02-27 06:30:26	2011-02-27 18:51:15	female	Adjacent	22.72727273	2.89037175789616	4.28020017189911	-0.715941488593924	0.305244820638389	-0.457802639369025
11	391	oberbruch	19	0	0	9.21	1	night	520	2011-01-26	Mittwoch	160.307692307692	2011	no	2011-01-26 07:18:01	2011-01-26 18:02:47	female	Adjacent	22.72727273	6.25575004175337	5.08331367344038	1.51658495104959	0.930631663441004	-1.10918043014659
11	558	oberbruch	11	0	0	15.83	7	day	4	2011-07-12	Dienstag	217.915662650602	2011	no	2011-07-12 04:39:10	2011-07-12 22:26:39	female	Adjacent	22.72727273	1.6094379124341	5.38868655359362	-1.5656880657159	1.16842642225164	1.38337504670166
11	575	oberbruch	22	0	0	15.19	7	night	50	2011-07-29	Freitag	88.25	2011	no	2011-07-29 05:03:19	2011-07-29 22:04:00	female	Adjacent	22.72727273	3.93182563272433	4.49144142065975	-0.0250612620304513	0.46973900157118	1.14240291600938
11	596	oberbruch	17	0	0	14.14	8	day	10	2011-08-19	Freitag	308	2011	no	2011-08-19 05:37:24	2011-08-19 21:24:15	female	Adjacent	22.72727273	2.39789527279837	5.73334127689775	-1.042640801761	1.43681006771461	0.747058014092363
11	451	oberbruch	3	0	0	12.6	3	night	45	2011-03-27	Sonntag	19.9146341463415	2011	no	2011-03-27 06:32:53	2011-03-27 20:34:21	female	Adjacent	22.72727273	3.8286413964891	3.04044911233579	-0.0935116756598955	-0.660152971222366	0.16721882461407
11	391	oberbruch	0	0	0	9.21	1	night	9	2011-01-26	Mittwoch	17.56	2011	no	2011-01-26 07:18:01	2011-01-26 18:02:47	female	Adjacent	22.72727273	2.30258509299405	2.92100872735805	-1.10586771963855	-0.753161549861626	-1.10918043014659
11	616	oberbruch	19	0	0	13	9	night	337	2011-09-08	Donnerstag	181	2011	no	2011-09-08 06:08:54	2011-09-08 20:41:03	female	Adjacent	22.72727273	5.82304589548302	5.2040066870768	1.22953744387166	1.02461566769638	0.317826406296743
11	559	oberbruch	6	0	0	15.8	7	day	90	2011-07-13	Mittwoch	184.646341463415	2011	no	2011-07-13 04:40:23	2011-07-13 22:25:40	female	Adjacent	22.72727273	4.51085950651685	5.223843473795	0.359058537782777	1.04006263178457	1.37207947807546
11	714	oberbruch	23	0	0	8.31	12	night	10	2011-12-15	Donnerstag	39	2011	no	2011-12-15 07:22:50	2011-12-15 17:22:23	female	Adjacent	22.72727273	2.39789527279837	3.68887945411394	-1.042640801761	-0.155218359310332	-1.4480474889326
11	591	oberbruch	19	0	0	14.41	8	day	90	2011-08-14	Sonntag	152.839506172839	2011	no	2011-08-14 05:29:15	2011-08-14 21:34:29	female	Adjacent	22.72727273	4.51085950651685	5.03590989127043	0.359058537782777	0.893718199016265	0.848718131728167
11	590	oberbruch	20	0	0	14.46	8	night	22	2011-08-13	Samstag	127.457831325301	2011	no	2011-08-13 05:27:37	2011-08-13 21:36:29	female	Adjacent	22.72727273	3.13549421592915	4.85560068958611	-0.55333202173725	0.753310894004943	0.867544079438501
11	641	oberbruch	2	0	0	11.54	10	night	537	2011-10-03	Montag	16	2011	no	2011-10-03 06:45:50	2011-10-03 19:46:58	female	Adjacent	22.72727273	6.28785856016178	2.83321334405622	1.53788511710474	-0.821528072738418	-0.231891266845015
11	596	oberbruch	22	0	0	14.14	8	night	95	2011-08-19	Freitag	98	2011	no	2011-08-19 05:37:24	2011-08-19 21:24:15	female	Adjacent	22.72727273	4.56434819146784	4.59511985013459	0.394541890114263	0.550473699159466	0.747058014092363
11	549	oberbruch	19	0	0	16.04	7	day	243	2011-07-03	Sonntag	152.839506172839	2011	no	2011-07-03 04:29:58	2011-07-03 22:33:17	female	Adjacent	22.72727273	5.4971682252932	5.03590989127043	1.01335654133302	0.893718199016265	1.46244402708506
11	409	oberbruch	19	0	0	10.13	2	night	38	2011-02-13	Sonntag	109.294117647059	2011	no	2011-02-13 06:54:40	2011-02-13 18:29:48	female	Adjacent	22.72727273	3.66356164612965	4.70315059434829	-0.203022368438484	0.634597557019866	-0.762782992276438
11	409	oberbruch	22	2	1	10.13	2	night	111	2011-02-13	Sonntag	40.02	2011	no	2011-02-13 06:54:40	2011-02-13 18:29:48	female	Adjacent	22.72727273	4.71849887129509	3.71405975264423	0.49680245025817	-0.135610386877457	-0.762782992276438
11	641	oberbruch	23	0	0	11.54	10	night	98	2011-10-03	Montag	35.475	2011	no	2011-10-03 06:45:50	2011-10-03 19:46:58	female	Adjacent	22.72727273	4.59511985013459	3.59662709440885	0.414955209441467	-0.227055542804738	-0.231891266845015
11	549	oberbruch	2	2	1	16.04	7	day	82	2011-07-03	Sonntag	25.5185185185185	2011	no	2011-07-03 04:29:58	2011-07-03 22:33:17	female	Adjacent	22.72727273	4.4188406077966	3.27784330095632	0.298014991704984	-0.475293419196204	1.46244402708506
11	409	oberbruch	15	0	0	10.13	2	day	51	2011-02-13	Sonntag	204.529411764706	2011	no	2011-02-13 06:54:40	2011-02-13 18:29:48	female	Adjacent	22.72727273	3.95124371858143	5.32558914663779	-0.0121796818850061	1.11929228610599	-0.762782992276438
11	714	oberbruch	5	2	1	8.31	12	night	103	2011-12-15	Donnerstag	100	2011	no	2011-12-15 07:22:50	2011-12-15 17:22:23	female	Adjacent	22.72727273	4.64439089914137	4.61512051684126	0.447640664192348	0.566048277076071	-1.4480474889326
11	574	oberbruch	20	0	0	15.24	7	night	75	2011-07-28	Donnerstag	110.759036144578	2011	no	2011-07-28 05:01:44	2011-07-28 22:05:37	female	Adjacent	22.72727273	4.33073334028633	4.71634509057882	0.239566345624114	0.644872149993519	1.16122886371971
11	591	oberbruch	10	0	0	14.41	8	day	0	2011-08-14	Sonntag	161.819277108434	2011	no	2011-08-14 05:29:15	2011-08-14 21:34:29	female	Adjacent	22.72727273	0	5.09264085631552	-2.63335784587374	0.93789476814455	0.848718131728167
11	565	oberbruch	19	0	0	15.6	7	day	57	2011-07-19	Dienstag	165.188235294118	2011	no	2011-07-19 04:48:19	2011-07-19 22:18:44	female	Adjacent	22.72727273	4.06044301054642	5.11312109347855	0.0602610026203852	0.953842788984263	1.29677568723412
11	558	oberbruch	7	0	0	15.83	7	day	4	2011-07-12	Dienstag	247.746987951807	2011	no	2011-07-12 04:39:10	2011-07-12 22:26:39	female	Adjacent	22.72727273	1.6094379124341	5.51643626722894	-1.5656880657159	1.26790549952528	1.38337504670166
11	586	oberbruch	6	0	0	14.67	8	day	326	2011-08-09	Dienstag	196	2011	no	2011-08-09 05:21:04	2011-08-09 21:44:18	female	Adjacent	22.72727273	5.78996017089725	5.28320372873799	1.20758901826174	1.08628663667991	0.946613059821905
11	641	oberbruch	5	0	0	11.54	10	day	141	2011-10-03	Montag	23	2011	no	2011-10-03 06:45:50	2011-10-03 19:46:58	female	Adjacent	22.72727273	4.95582705760126	3.17805383034795	0.654241348982471	-0.552999773091322	-0.231891266845015
11	549	oberbruch	6	0	0	16.04	7	day	77	2011-07-03	Sonntag	35.7407407407407	2011	no	2011-07-03 04:29:58	2011-07-03 22:33:17	female	Adjacent	22.72727273	4.35670882668959	3.60388624128054	0.256797977638871	-0.221402823811947	1.46244402708506
11	590	oberbruch	5	0	0	14.46	8	day	21	2011-08-13	Samstag	47.0722891566265	2011	no	2011-08-13 05:27:37	2011-08-13 21:36:29	female	Adjacent	22.72727273	3.09104245335832	3.87270590208731	-0.582820455683641	-0.0120721642817823	0.867544079438501
11	403	oberbruch	9	0	0	9.81	2	day	8	2011-02-07	Montag	189.66	2011	no	2011-02-07 07:03:35	2011-02-07 18:20:39	female	Adjacent	22.72727273	2.19722457733622	5.25049173706543	-1.17576183467128	1.06081371267275	-0.883269057622577
11	403	oberbruch	6	0	0	9.81	2	day	203	2011-02-07	Montag	152.74	2011	no	2011-02-07 07:03:35	2011-02-07 18:20:39	female	Adjacent	22.72727273	5.31811999384422	5.03526286392099	0.894579430124258	0.893214356918606	-0.883269057622577
11	641	oberbruch	12	0	0	11.54	10	day	0	2011-10-03	Montag	327	2011	no	2011-10-03 06:45:50	2011-10-03 19:46:58	female	Adjacent	22.72727273	0	5.79301360838414	-2.63335784587374	1.48327708753103	-0.231891266845015
11	403	oberbruch	21	0	0	9.81	2	night	159	2011-02-07	Montag	70.3921568627451	2011	no	2011-02-07 07:03:35	2011-02-07 18:20:39	female	Adjacent	22.72727273	5.07517381523383	4.26818801545111	0.733413664670872	0.295890919126522	-0.883269057622577
11	555	oberbruch	0	1	1	15.91	7	night	57	2011-07-09	Samstag	40.433734939759	2011	no	2011-07-09 04:35:44	2011-07-09 22:29:20	female	Adjacent	22.72727273	4.06044301054642	3.72409540263567	0.0602610026203852	-0.127795596749325	1.41349656303819
11	423	oberbruch	3	0	0	10.94	2	night	16	2011-02-27	Sonntag	17.1960784313725	2011	no	2011-02-27 06:30:26	2011-02-27 18:51:15	female	Adjacent	22.72727273	2.83321334405622	2.90120610006187	-0.753859267631683	-0.768581913907539	-0.457802639369025
11	423	oberbruch	20	0	0	10.94	2	night	33	2011-02-27	Sonntag	75.94	2011	no	2011-02-27 06:30:26	2011-02-27 18:51:15	female	Adjacent	22.72727273	3.52636052461616	4.34302589732415	-0.294038921554328	0.354167397577945	-0.457802639369025
11	507	oberbruch	11	0	0	15.55	5	day	68	2011-05-22	Sonntag	195.855421686747	2011	no	2011-05-22 04:43:10	2011-05-22 22:06:24	female	Adjacent	22.72727273	4.23410650459726	5.28246955923423	0.175465983863982	1.0857149367307	1.27794973952379
11	590	oberbruch	22	0	0	14.46	8	night	229	2011-08-13	Samstag	84.8674698795181	2011	no	2011-08-13 05:27:37	2011-08-13 21:36:29	female	Adjacent	22.72727273	5.4380793089232	4.45280505970527	0.974158104497944	0.439652753801305	0.867544079438501
11	587	oberbruch	14	0	0	14.61	8	day	24	2011-08-10	Mittwoch	255.223529411765	2011	no	2011-08-10 05:22:42	2011-08-10 21:42:22	female	Adjacent	22.72727273	3.2188758248682	5.54605022526029	-0.498018285558062	1.29096597563554	0.924021922569503
11	555	oberbruch	5	0	0	15.91	7	day	68	2011-07-09	Samstag	47.0722891566265	2011	no	2011-07-09 04:35:44	2011-07-09 22:29:20	female	Adjacent	22.72727273	4.23410650459726	3.87270590208731	0.175465983863982	-0.0120721642817823	1.41349656303819
11	641	oberbruch	3	2	1	11.54	10	night	140	2011-10-03	Montag	13	2011	no	2011-10-03 06:45:50	2011-10-03 19:46:58	female	Adjacent	22.72727273	4.94875989037817	2.63905732961526	0.649553127823318	-0.972717931518459	-0.231891266845015
11	586	oberbruch	14	0	0	14.67	8	day	246	2011-08-09	Dienstag	254.595238095238	2011	no	2011-08-09 05:21:04	2011-08-09 21:44:18	female	Adjacent	22.72727273	5.50938833662798	5.54359509202951	1.02146312530343	1.28905415617676	0.946613059821905
11	714	oberbruch	6	0	0	8.31	12	day	77	2011-12-15	Donnerstag	166	2011	no	2011-12-15 07:22:50	2011-12-15 17:22:23	female	Adjacent	22.72727273	4.35670882668959	5.11799381241676	0.256797977638871	0.957637189535095	-1.4480474889326
11	575	oberbruch	6	0	0	15.19	7	day	29	2011-07-29	Freitag	176.627906976744	2011	no	2011-07-29 05:03:19	2011-07-29 22:04:00	female	Adjacent	22.72727273	3.40119738166216	5.1796909520919	-0.377069714037315	1.00568093343598	1.14240291600938
11	423	oberbruch	1	2	1	10.94	2	night	231	2011-02-27	Sonntag	32.4705882352941	2011	no	2011-02-27 06:30:26	2011-02-27 18:51:15	female	Adjacent	22.72727273	5.44673737166631	3.51066709007011	0.979901694775095	-0.293992850691521	-0.457802639369025
11	558	oberbruch	2	0	0	15.83	7	night	113	2011-07-12	Dienstag	5.0379746835443	2011	no	2011-07-12 04:39:10	2011-07-12 22:26:39	female	Adjacent	22.72727273	4.7361984483945	1.79806863842132	0.508544005147991	-1.62759829576228	1.38337504670166
11	413	oberbruch	17	0	0	10.36	2	day	82	2011-02-17	Donnerstag	333.452830188679	2011	no	2011-02-17 06:48:12	2011-02-17 18:35:56	female	Adjacent	22.72727273	4.4188406077966	5.81249585374622	0.298014991704984	1.49844796922373	-0.676183632808902
11	616	oberbruch	2	0	0	13	9	night	0	2011-09-08	Donnerstag	5	2011	no	2011-09-08 06:08:54	2011-09-08 20:41:03	female	Adjacent	22.72727273	0	1.79175946922805	-2.63335784587374	-1.63251126434631	0.317826406296743
11	559	oberbruch	18	0	0	15.8	7	day	194	2011-07-13	Mittwoch	255.506024096386	2011	no	2011-07-13 04:40:23	2011-07-13 22:25:40	female	Adjacent	22.72727273	5.27299955856375	5.54715215009093	0.864647411719356	1.29182404773807	1.37207947807546
11	565	oberbruch	21	0	0	15.6	7	night	32	2011-07-19	Dienstag	83.7654320987654	2011	no	2011-07-19 04:48:19	2011-07-19 22:18:44	female	Adjacent	22.72727273	3.49650756146648	4.4398878193452	-0.313842796159764	0.429594060788418	1.29677568723412
11	574	oberbruch	1	0	0	15.24	7	night	7	2011-07-28	Donnerstag	9.76543209876543	2011	no	2011-07-28 05:01:44	2011-07-28 22:05:37	female	Adjacent	22.72727273	2.07944154167984	2.37634026923654	-1.25389680764168	-1.17729647816886	1.16122886371971
11	555	oberbruch	15	0	0	15.91	7	day	100	2011-07-09	Samstag	238.168674698795	2011	no	2011-07-09 04:35:44	2011-07-09 22:29:20	female	Adjacent	22.72727273	4.61512051684126	5.47716905488357	0.428223262381406	1.23732800592419	1.41349656303819
11	409	oberbruch	6	0	0	10.13	2	day	25	2011-02-13	Sonntag	25.3137254901961	2011	no	2011-02-13 06:54:40	2011-02-13 18:29:48	female	Adjacent	22.72727273	3.25809653802148	3.2700906848073	-0.472000027962361	-0.481330404164816	-0.762782992276438
11	591	oberbruch	22	1	1	14.41	8	night	26	2011-08-14	Sonntag	51.25	2011	no	2011-08-14 05:29:15	2011-08-14 21:34:29	female	Adjacent	22.72727273	3.29583686600433	3.95603989084492	-0.446963829070047	0.052820257558036	0.848718131728167
11	549	oberbruch	22	0	0	16.04	7	night	165	2011-07-03	Sonntag	51.25	2011	no	2011-07-03 04:29:58	2011-07-03 22:33:17	female	Adjacent	22.72727273	5.11198778835654	3.95603989084492	0.757835337782339	0.052820257558036	1.46244402708506
11	616	oberbruch	22	0	0	13	9	night	151	2011-09-08	Donnerstag	78	2011	no	2011-09-08 06:08:54	2011-09-08 20:41:03	female	Adjacent	22.72727273	5.02388052084628	4.36944785246702	0.699386691701469	0.374742251662407	0.317826406296743
11	641	oberbruch	16	0	0	11.54	10	day	38	2011-10-03	Montag	316.987951807229	2011	no	2011-10-03 06:45:50	2011-10-03 19:46:58	female	Adjacent	22.72727273	3.66356164612965	5.76201349466378	-0.203022368438484	1.45913720791389	-0.231891266845015
11	549	oberbruch	17	0	0	16.04	7	day	58	2011-07-03	Sonntag	261.308641975309	2011	no	2011-07-03 04:29:58	2011-07-03 22:33:17	female	Adjacent	22.72727273	4.07753744390572	5.5695218332432	0.0716011169333657	1.30924338571987	1.46244402708506
11	549	oberbruch	1	0	0	16.04	7	night	14	2011-07-03	Sonntag	39.3086419753086	2011	no	2011-07-03 04:29:58	2011-07-03 22:33:17	female	Adjacent	22.72727273	2.70805020110221	3.69656588703809	-0.83689006011467	-0.149232911413332	1.46244402708506
11	575	oberbruch	4	0	0	15.19	7	day	109	2011-07-29	Freitag	29.1975308641975	2011	no	2011-07-29 05:03:19	2011-07-29 22:04:00	female	Adjacent	22.72727273	4.70048036579242	3.40776016157468	0.484849324474199	-0.374126778200854	1.14240291600938
11	574	oberbruch	18	0	0	15.24	7	day	104	2011-07-28	Donnerstag	248.850574712644	2011	no	2011-07-28 05:01:44	2011-07-28 22:05:37	female	Adjacent	22.72727273	4.65396035015752	5.52086303801828	0.453988851707822	1.27135263894262	1.16122886371971
11	574	oberbruch	0	0	0	15.24	7	night	14	2011-07-28	Donnerstag	19.5238095238095	2011	no	2011-07-28 05:01:44	2011-07-28 22:05:37	female	Adjacent	22.72727273	2.70805020110221	3.02158565238032	-0.83689006011467	-0.674842002901251	1.16122886371971
11	574	oberbruch	21	0	0	15.24	7	night	143	2011-07-28	Donnerstag	89.4444444444444	2011	no	2011-07-28 05:01:44	2011-07-28 22:05:37	female	Adjacent	22.72727273	4.969813299576	4.50473578866632	0.66351954963814	0.480091364990211	1.16122886371971
11	587	oberbruch	16	0	0	14.61	8	day	32	2011-08-10	Mittwoch	326.469879518072	2011	no	2011-08-10 05:22:42	2011-08-10 21:42:22	female	Adjacent	22.72727273	3.49650756146648	5.79139607990854	-0.313842796159764	1.48201751335557	0.924021922569503
11	413	oberbruch	9	0	0	10.36	2	day	12	2011-02-17	Donnerstag	186.98	2011	no	2011-02-17 06:48:12	2011-02-17 18:35:56	female	Adjacent	22.72727273	2.56494935746154	5.23633557419216	-0.931820374039715	1.04979026705948	-0.676183632808902
11	558	oberbruch	18	0	0	15.83	7	day	21	2011-07-12	Dienstag	243.915662650602	2011	no	2011-07-12 04:39:10	2011-07-12 22:26:39	female	Adjacent	22.72727273	3.09104245335832	5.5009139172034	-0.582820455683641	1.25581819996337	1.38337504670166
11	659	oberbruch	16	0	0	10.49	10	day	27	2011-10-21	Freitag	328	2011	no	2011-10-21 07:11:58	2011-10-21 19:12:00	female	Adjacent	22.72727273	3.3322045101752	5.79605775076537	-0.422838241896539	1.48564757014548	-0.627236168762032
11	403	oberbruch	20	0	0	9.81	2	night	65	2011-02-07	Montag	93.6078431372549	2011	no	2011-02-07 07:03:35	2011-02-07 18:20:39	female	Adjacent	22.72727273	4.18965474202643	4.54974038104876	0.14597754991759	0.515136573279772	-0.883269057622577
11	714	oberbruch	21	0	0	8.31	12	night	86	2011-12-15	Donnerstag	89	2011	no	2011-12-15 07:22:50	2011-12-15 17:22:23	female	Adjacent	22.72727273	4.46590811865458	4.49980967033027	0.329238662144262	0.476255382171412	-1.4480474889326
11	549	oberbruch	13	0	0	16.04	7	day	21	2011-07-03	Sonntag	215.938271604938	2011	no	2011-07-03 04:29:58	2011-07-03 22:33:17	female	Adjacent	22.72727273	3.09104245335832	5.37961285042323	-0.582820455683641	1.16136070293878	1.46244402708506
11	539	oberbruch	3	0	0	16.14	6	day	9	2011-06-23	Donnerstag	10.5555555555556	2011	no	2011-06-23 04:24:16	2011-06-23 22:35:18	female	Adjacent	22.72727273	2.30258509299405	2.44716632180515	-1.10586771963855	-1.12214402298158	1.50009592250573
11	587	oberbruch	2	0	0	14.61	8	night	10	2011-08-10	Mittwoch	5.35	2011	no	2011-08-10 05:22:42	2011-08-10 21:42:22	female	Adjacent	22.72727273	2.39789527279837	1.8484548129046	-1.042640801761	-1.58836243368236	0.924021922569503
11	423	oberbruch	15	0	0	10.94	2	day	5	2011-02-27	Sonntag	204.529411764706	2011	no	2011-02-27 06:30:26	2011-02-27 18:51:15	female	Adjacent	22.72727273	1.79175946922805	5.32558914663779	-1.44473949419516	1.11929228610599	-0.457802639369025
11	575	oberbruch	2	0	0	15.19	7	night	25	2011-07-29	Freitag	6.9375	2011	no	2011-07-29 05:03:19	2011-07-29 22:04:00	female	Adjacent	22.72727273	3.25809653802148	2.07159836421881	-0.472000027962361	-1.41459989478799	1.14240291600938
11	616	oberbruch	1	1	1	13	9	night	92	2011-09-08	Donnerstag	9	2011	no	2011-09-08 06:08:54	2011-09-08 20:41:03	female	Adjacent	22.72727273	4.53259949315326	2.30258509299405	0.373480421704737	-1.23472985056532	0.317826406296743
11	586	oberbruch	17	0	0	14.67	8	day	79	2011-08-09	Dienstag	323.204819277108	2011	no	2011-08-09 05:21:04	2011-08-09 21:44:18	female	Adjacent	22.72727273	4.38202663467388	5.78137547432714	0.273593318593517	1.47421443835373	0.946613059821905
11	423	oberbruch	12	0	0	10.94	2	day	188	2011-02-27	Sonntag	154.509803921569	2011	no	2011-02-27 06:30:26	2011-02-27 18:51:15	female	Adjacent	22.72727273	5.24174701505964	5.04670877735899	0.843915082752446	0.902127323335247	-0.457802639369025
11	559	oberbruch	23	0	0	15.8	7	night	14	2011-07-13	Mittwoch	45.609756097561	2011	no	2011-07-13 04:40:23	2011-07-13 22:25:40	female	Adjacent	22.72727273	2.70805020110221	3.84180987753597	-0.83689006011467	-0.0361309893572382	1.37207947807546
11	558	oberbruch	15	0	0	15.83	7	day	114	2011-07-12	Dienstag	276.357142857143	2011	no	2011-07-12 04:39:10	2011-07-12 22:26:39	female	Adjacent	22.72727273	4.74493212836325	5.62530600011641	0.51433775842059	1.35268268033048	1.38337504670166
11	409	oberbruch	1	0	0	10.13	2	night	46	2011-02-13	Sonntag	32.4705882352941	2011	no	2011-02-13 06:54:40	2011-02-13 18:29:48	female	Adjacent	22.72727273	3.85014760171006	3.51066709007011	-0.0792448777779141	-0.293992850691521	-0.762782992276438
11	539	oberbruch	8	0	0	16.14	6	day	30	2011-06-23	Donnerstag	212.542168674699	2011	no	2011-06-23 04:24:16	2011-06-23 22:35:18	female	Adjacent	22.72727273	3.43398720448515	5.36383432452278	-0.355317583896495	1.14907391847056	1.50009592250573
11	565	oberbruch	7	0	0	15.6	7	day	10	2011-07-19	Dienstag	247.746987951807	2011	no	2011-07-19 04:48:19	2011-07-19 22:18:44	female	Adjacent	22.72727273	2.39789527279837	5.51643626722894	-1.042640801761	1.26790549952528	1.29677568723412
11	575	oberbruch	18	0	0	15.19	7	day	102	2011-07-29	Freitag	256.785714285714	2011	no	2011-07-29 05:03:19	2011-07-29 22:04:00	female	Adjacent	22.72727273	4.63472898822964	5.55212867502753	0.441231140582061	1.29569928232479	1.14240291600938
11	403	oberbruch	3	1	1	9.81	2	night	205	2011-02-07	Montag	5.14	2011	no	2011-02-07 07:03:35	2011-02-07 18:20:39	female	Adjacent	22.72727273	5.32787616878958	1.81482474215905	0.901051486659415	-1.61455026856052	-0.883269057622577
11	575	oberbruch	12	0	0	15.19	7	day	137	2011-07-29	Freitag	245.574712643678	2011	no	2011-07-29 05:03:19	2011-07-29 22:04:00	female	Adjacent	22.72727273	4.92725368515721	5.50766504144823	0.635286329941336	1.2610753202443	1.14240291600938
11	558	oberbruch	8	0	0	15.83	7	day	73	2011-07-12	Dienstag	232.879518072289	2011	no	2011-07-12 04:39:10	2011-07-12 22:26:39	female	Adjacent	22.72727273	4.30406509320417	5.45480610272851	0.221875149660957	1.21991390938969	1.38337504670166
11	423	oberbruch	5	0	0	10.94	2	day	11	2011-02-27	Sonntag	19.8235294117647	2011	no	2011-02-27 06:30:26	2011-02-27 18:51:15	female	Adjacent	22.72727273	2.484906649788	3.03608356907756	-0.9849191481178	-0.663552432581367	-0.457802639369025
11	591	oberbruch	4	0	0	14.41	8	day	304	2011-08-14	Sonntag	18.6666666666667	2011	no	2011-08-14 05:29:15	2011-08-14 21:34:29	female	Adjacent	22.72727273	5.72031177660741	2.97892515523761	1.16138562933615	-0.708061857341839	0.848718131728167
11	558	oberbruch	5	0	0	15.83	7	day	36	2011-07-12	Dienstag	96.3827160493827	2011	no	2011-07-12 04:39:10	2011-07-12 22:26:39	female	Adjacent	22.72727273	3.61091791264422	4.57864874161003	-0.237945196416398	0.537647598567378	1.38337504670166
11	574	oberbruch	14	0	0	15.24	7	day	0	2011-07-28	Donnerstag	259.206896551724	2011	no	2011-07-28 05:01:44	2011-07-28 22:05:37	female	Adjacent	22.72727273	0	5.56147707053778	-2.63335784587374	1.30297890536961	1.16122886371971
11	531	oberbruch	0	2	1	16.13	6	night	203	2011-06-15	Mittwoch	16.4024390243902	2011	no	2011-06-15 04:23:44	2011-06-15 22:32:41	female	Adjacent	22.72727273	5.31811999384422	2.85661037021258	0.894579430124258	-0.803308739741501	1.49633073296366
11	413	oberbruch	6	0	0	10.36	2	day	92	2011-02-17	Donnerstag	165.176470588235	2011	no	2011-02-17 06:48:12	2011-02-17 18:35:56	female	Adjacent	22.72727273	4.53259949315326	5.11305029952433	0.373480421704737	0.95378766152415	-0.676183632808902
11	409	oberbruch	8	0	0	10.13	2	day	48	2011-02-13	Sonntag	35.7254901960784	2011	no	2011-02-13 06:54:40	2011-02-13 18:29:48	female	Adjacent	22.72727273	3.89182029811063	3.60347106971976	-0.0516000222287563	-0.221726119125897	-0.762782992276438
11	409	oberbruch	0	0	0	10.13	2	night	67	2011-02-13	Sonntag	41.921568627451	2011	no	2011-02-13 06:54:40	2011-02-13 18:29:48	female	Adjacent	22.72727273	4.21950770517611	3.75937446479854	0.165781424523027	-0.100323687410567	-0.762782992276438
11	549	oberbruch	20	0	0	16.04	7	day	142	2011-07-03	Sonntag	109.1125	2011	no	2011-07-03 04:29:58	2011-07-03 22:33:17	female	Adjacent	22.72727273	4.96284463025991	4.70150257043591	0.658896670073029	0.633314235958211	1.46244402708506
11	391	oberbruch	3	1	1	9.21	1	night	40	2011-01-26	Mittwoch	4.94	2011	no	2011-01-26 07:18:01	2011-01-26 18:02:47	female	Adjacent	22.72727273	3.71357206670431	1.78170913337455	-0.169846428982829	-1.64033749039838	-1.10918043014659
11	586	oberbruch	15	0	0	14.67	8	day	46	2011-08-09	Dienstag	276.357142857143	2011	no	2011-08-09 05:21:04	2011-08-09 21:44:18	female	Adjacent	22.72727273	3.85014760171006	5.62530600011641	-0.0792448777779141	1.35268268033048	0.946613059821905
11	596	oberbruch	19	0	0	14.14	8	night	306	2011-08-19	Freitag	205	2011	no	2011-08-19 05:37:24	2011-08-19 21:24:15	female	Adjacent	22.72727273	5.7268477475872	5.32787616878958	1.1657214652483	1.12107319697374	0.747058014092363
11	413	oberbruch	5	0	0	10.36	2	night	14	2011-02-17	Donnerstag	78.2745098039216	2011	no	2011-02-17 06:48:12	2011-02-17 18:35:56	female	Adjacent	22.72727273	2.70805020110221	4.37291663691644	-0.83689006011467	0.377443404302755	-0.676183632808902
11	596	oberbruch	15	0	0	14.14	8	day	239	2011-08-19	Freitag	314	2011	no	2011-08-19 05:37:24	2011-08-19 21:24:15	female	Adjacent	22.72727273	5.48063892334199	5.75257263882563	1.00239132419475	1.45178558574014	0.747058014092363
11	596	oberbruch	8	0	0	14.14	8	day	25	2011-08-19	Freitag	197	2011	no	2011-08-19 05:37:24	2011-08-19 21:24:15	female	Adjacent	22.72727273	3.25809653802148	5.28826703069454	-0.472000027962361	1.09022944478696	0.747058014092363
11	565	oberbruch	0	0	0	15.6	7	night	95	2011-07-19	Dienstag	12.375	2011	no	2011-07-19 04:48:19	2011-07-19 22:18:44	female	Adjacent	22.72727273	4.56434819146784	2.59338729278207	0.394541890114263	-1.00828132335657	1.29677568723412
11	413	oberbruch	22	0	0	10.36	2	night	83	2011-02-17	Donnerstag	75.2075471698113	2011	no	2011-02-17 06:48:12	2011-02-17 18:35:56	female	Adjacent	22.72727273	4.43081679884331	4.33346050201129	0.305959763704692	0.346718796149396	-0.676183632808902
11	451	oberbruch	5	0	0	12.6	3	day	67	2011-03-27	Sonntag	27.8395061728395	2011	no	2011-03-27 06:32:53	2011-03-27 20:34:21	female	Adjacent	22.72727273	4.21950770517611	3.36174618927568	0.165781424523027	-0.409957993596502	0.16721882461407
11	413	oberbruch	11	0	0	10.36	2	day	80	2011-02-17	Donnerstag	194.56862745098	2011	no	2011-02-17 06:48:12	2011-02-17 18:35:56	female	Adjacent	22.72727273	4.39444915467244	5.27591135338174	0.281834176531185	1.08060804256859	-0.676183632808902
11	591	oberbruch	1	0	0	14.41	8	night	58	2011-08-14	Sonntag	39.3086419753086	2011	no	2011-08-14 05:29:15	2011-08-14 21:34:29	female	Adjacent	22.72727273	4.07753744390572	3.69656588703809	0.0716011169333657	-0.149232911413332	0.848718131728167
11	539	oberbruch	7	0	0	16.14	6	day	50	2011-06-23	Donnerstag	224.845238095238	2011	no	2011-06-23 04:24:16	2011-06-23 22:35:18	female	Adjacent	22.72727273	3.93182563272433	5.41984997750923	-0.0250612620304513	1.19269347199754	1.50009592250573
11	587	oberbruch	5	0	0	14.61	8	day	181	2011-08-10	Mittwoch	92.2926829268293	2011	no	2011-08-10 05:22:42	2011-08-10 21:42:22	female	Adjacent	22.72727273	5.2040066870768	4.53574167955633	0.818878883860132	0.504235743306316	0.924021922569503
11	403	oberbruch	12	0	0	9.81	2	day	0	2011-02-07	Montag	201.18	2011	no	2011-02-07 07:03:35	2011-02-07 18:20:39	female	Adjacent	22.72727273	0	5.30915838972591	-2.63335784587374	1.10649760743323	-0.883269057622577
11	539	oberbruch	6	0	0	16.14	6	day	10	2011-06-23	Donnerstag	178.024390243902	2011	no	2011-06-23 04:24:16	2011-06-23 22:35:18	female	Adjacent	22.72727273	2.39789527279837	5.18752205490425	-1.042640801761	1.01177903619989	1.50009592250573
11	587	oberbruch	1	0	0	14.61	8	night	76	2011-08-10	Mittwoch	8.875	2011	no	2011-08-10 05:22:42	2011-08-10 21:42:22	female	Adjacent	22.72727273	4.34380542185368	2.29000631078719	0.248238110061497	-1.24452498522008	0.924021922569503
11	403	oberbruch	1	0	0	9.81	2	night	17	2011-02-07	Montag	8.36734693877551	2011	no	2011-02-07 07:03:35	2011-02-07 18:20:39	female	Adjacent	22.72727273	2.89037175789616	2.23722991194992	-0.715941488593924	-1.28562212202576	-0.883269057622577
11	423	oberbruch	14	0	0	10.94	2	day	0	2011-02-27	Sonntag	203.862745098039	2011	no	2011-02-27 06:30:26	2011-02-27 18:51:15	female	Adjacent	22.72727273	0	5.32234021879189	-2.63335784587374	1.11676233644864	-0.457802639369025
11	539	oberbruch	23	0	0	16.14	6	night	52	2011-06-23	Donnerstag	41.1728395061728	2011	no	2011-06-23 04:24:16	2011-06-23 22:35:18	female	Adjacent	22.72727273	3.97029191355212	3.74177640023602	0.000456519847067706	-0.114027351979855	1.50009592250573
11	539	oberbruch	2	1	1	16.14	6	day	207	2011-06-23	Donnerstag	7.37037037037037	2011	no	2011-06-23 04:24:16	2011-06-23 22:35:18	female	Adjacent	22.72727273	5.33753807970132	2.12469813326796	0.907461010269703	-1.37325094864842	1.50009592250573
11	586	oberbruch	21	0	0	14.67	8	night	102	2011-08-09	Dienstag	83.7654320987654	2011	no	2011-08-09 05:21:04	2011-08-09 21:44:18	female	Adjacent	22.72727273	4.63472898822964	4.4398878193452	0.441231140582061	0.429594060788418	0.946613059821905
11	507	oberbruch	2	0	0	15.55	5	night	16	2011-05-22	Sonntag	25.5185185185185	2011	no	2011-05-22 04:43:10	2011-05-22 22:06:24	female	Adjacent	22.72727273	2.83321334405622	3.27784330095632	-0.753859267631683	-0.475293419196204	1.27794973952379
11	531	oberbruch	5	0	0	16.13	6	day	24	2011-06-15	Mittwoch	92.2926829268293	2011	no	2011-06-15 04:23:44	2011-06-15 22:32:41	female	Adjacent	22.72727273	3.2188758248682	4.53574167955633	-0.498018285558062	0.504235743306316	1.49633073296366
11	539	oberbruch	1	1	1	16.14	6	night	49	2011-06-23	Donnerstag	9.76543209876543	2011	no	2011-06-23 04:24:16	2011-06-23 22:35:18	female	Adjacent	22.72727273	3.91202300542815	2.37634026923654	-0.0381979394807072	-1.17729647816886	1.50009592250573
11	549	oberbruch	16	0	0	16.04	7	day	40	2011-07-03	Sonntag	252.048780487805	2011	no	2011-07-03 04:29:58	2011-07-03 22:33:17	female	Adjacent	22.72727273	3.71357206670431	5.53358227839459	-0.169846428982829	1.28125714878653	1.46244402708506
11	714	oberbruch	1	0	0	8.31	12	night	3	2011-12-15	Donnerstag	7	2011	no	2011-12-15 07:22:50	2011-12-15 17:22:23	female	Adjacent	22.72727273	1.38629436111989	2.07944154167984	-1.71371715371903	-1.40849238945969	-1.4480474889326
11	596	oberbruch	13	0	0	14.14	8	day	6	2011-08-19	Freitag	275	2011	no	2011-08-19 05:37:24	2011-08-19 21:24:15	female	Adjacent	22.72727273	1.94591014905531	5.62040086571715	-1.34247893405125	1.34886303776491	0.747058014092363
11	586	oberbruch	23	1	1	14.67	8	night	192	2011-08-09	Dienstag	38.7037037037037	2011	no	2011-08-09 05:21:04	2011-08-09 21:44:18	female	Adjacent	22.72727273	5.26269018890489	3.68144447562642	0.857808376580314	-0.161007998898872	0.946613059821905
11	575	oberbruch	8	0	0	15.19	7	day	17	2011-07-29	Freitag	214.53488372093	2011	no	2011-07-29 05:03:19	2011-07-29 22:04:00	female	Adjacent	22.72727273	2.89037175789616	5.3731227698587	-0.715941488593924	1.15630685813852	1.14240291600938
11	391	oberbruch	20	0	0	9.21	1	night	248	2011-01-26	Mittwoch	90.8846153846154	2011	no	2011-01-26 07:18:01	2011-01-26 18:02:47	female	Adjacent	22.72727273	5.51745289646471	4.52053360930433	1.02681299730622	0.492393174327253	-1.10918043014659
11	531	oberbruch	14	0	0	16.13	6	day	72	2011-06-15	Mittwoch	255.223529411765	2011	no	2011-06-15 04:23:44	2011-06-15 22:32:41	female	Adjacent	22.72727273	4.29045944114839	5.54605022526029	0.212849424948577	1.29096597563554	1.49633073296366
11	590	oberbruch	12	0	0	14.46	8	day	0	2011-08-13	Samstag	262.036144578313	2011	no	2011-08-13 05:27:37	2011-08-13 21:36:29	female	Adjacent	22.72727273	0	5.57229145459158	-2.63335784587374	1.31140009799964	0.867544079438501
11	574	oberbruch	5	0	0	15.24	7	day	98	2011-07-28	Donnerstag	90.5	2011	no	2011-07-28 05:01:44	2011-07-28 22:05:37	female	Adjacent	22.72727273	4.59511985013459	4.51633897228148	0.414955209441467	0.489126798155779	1.16122886371971
11	616	oberbruch	4	0	0	13	9	day	0	2011-09-08	Donnerstag	24	2011	no	2011-09-08 06:08:54	2011-09-08 20:41:03	female	Adjacent	22.72727273	0	3.2188758248682	-2.63335784587374	-0.52121156604346	0.317826406296743
11	591	oberbruch	16	0	0	14.41	8	day	38	2011-08-14	Sonntag	252.048780487805	2011	no	2011-08-14 05:29:15	2011-08-14 21:34:29	female	Adjacent	22.72727273	3.66356164612965	5.53358227839459	-0.203022368438484	1.28125714878653	0.848718131728167
11	574	oberbruch	15	0	0	15.24	7	day	59	2011-07-28	Donnerstag	281.551724137931	2011	no	2011-07-28 05:01:44	2011-07-28 22:05:37	female	Adjacent	22.72727273	4.0943445622221	5.64386162812034	0.0827506320400392	1.36713200236445	1.16122886371971
11	587	oberbruch	9	0	0	14.61	8	day	23	2011-08-10	Mittwoch	195.952380952381	2011	no	2011-08-10 05:22:42	2011-08-10 21:42:22	female	Adjacent	22.72727273	3.17805383034795	5.28296197846484	-0.525098802040446	1.08609838503207	0.924021922569503
11	565	oberbruch	12	0	0	15.6	7	day	70	2011-07-19	Dienstag	219.012048192771	2011	no	2011-07-19 04:48:19	2011-07-19 22:18:44	female	Adjacent	22.72727273	4.26267987704132	5.39368230936544	0.194421002905117	1.17231663194623	1.29677568723412
11	409	oberbruch	10	0	0	10.13	2	day	57	2011-02-13	Sonntag	99.6274509803922	2011	no	2011-02-13 06:54:40	2011-02-13 18:29:48	female	Adjacent	22.72727273	4.06044301054642	4.6114250930112	0.0602610026203852	0.563170639684267	-0.762782992276438
11	596	oberbruch	18	0	0	14.14	8	day	140	2011-08-19	Freitag	322	2011	no	2011-08-19 05:37:24	2011-08-19 21:24:15	female	Adjacent	22.72727273	4.94875989037817	5.77765232322266	0.649553127823318	1.47131520965188	0.747058014092363
11	590	oberbruch	17	0	0	14.46	8	day	130	2011-08-13	Samstag	229.011904761905	2011	no	2011-08-13 05:27:37	2011-08-13 21:36:29	female	Adjacent	22.72727273	4.87519732320115	5.43813106741807	0.600753152801635	1.2069290104104	0.867544079438501
11	507	oberbruch	7	0	0	15.55	5	day	110	2011-05-22	Sonntag	36.1604938271605	2011	no	2011-05-22 04:43:10	2011-05-22 22:06:24	female	Adjacent	22.72727273	4.70953020131233	3.61524620307048	0.490852809184834	-0.212556788196141	1.27794973952379
11	586	oberbruch	12	0	0	14.67	8	day	15	2011-08-09	Dienstag	219.012048192771	2011	no	2011-08-09 05:21:04	2011-08-09 21:44:18	female	Adjacent	22.72727273	2.77258872223978	5.39368230936544	-0.794076461564323	1.17231663194623	0.946613059821905
11	596	oberbruch	10	0	0	14.14	8	day	6	2011-08-19	Freitag	256	2011	no	2011-08-19 05:37:24	2011-08-19 21:24:15	female	Adjacent	22.72727273	1.94591014905531	5.54907608489522	-1.34247893405125	1.29332222142175	0.747058014092363
11	641	oberbruch	0	0	0	11.54	10	night	101	2011-10-03	Montag	36	2011	no	2011-10-03 06:45:50	2011-10-03 19:46:58	female	Adjacent	22.72727273	4.62497281328427	3.61091791264422	0.434759084046903	-0.215927240665457	-0.231891266845015
11	423	oberbruch	16	0	0	10.94	2	day	122	2011-02-27	Sonntag	203.176470588235	2011	no	2011-02-27 06:30:26	2011-02-27 18:51:15	female	Adjacent	22.72727273	4.81218435537242	5.31898467180557	0.558951576618402	1.11414936215345	-0.457802639369025
11	586	oberbruch	19	0	0	14.67	8	day	6	2011-08-09	Dienstag	165.188235294118	2011	no	2011-08-09 05:21:04	2011-08-09 21:44:18	female	Adjacent	22.72727273	1.94591014905531	5.11312109347855	-1.34247893405125	0.953842788984263	0.946613059821905
11	574	oberbruch	19	0	0	15.24	7	day	117	2011-07-28	Donnerstag	171.578313253012	2011	no	2011-07-28 05:01:44	2011-07-28 22:05:37	female	Adjacent	22.72727273	4.77068462446567	5.15085112332173	0.53142146301072	0.983223274055412	1.16122886371971
11	451	oberbruch	0	0	0	12.6	3	night	28	2011-03-27	Sonntag	54.0853658536585	2011	no	2011-03-27 06:32:53	2011-03-27 20:34:21	female	Adjacent	22.72727273	3.36729582998647	4.00888408839035	-0.399559343456969	0.0939701894169218	0.16721882461407
11	558	oberbruch	1	1	1	15.83	7	night	28	2011-07-12	Dienstag	8	2011	no	2011-07-12 04:39:10	2011-07-12 22:26:39	female	Adjacent	22.72727273	3.36729582998647	2.19722457733622	-0.399559343456969	-1.31677439360544	1.38337504670166
11	587	oberbruch	8	0	0	14.61	8	day	42	2011-08-10	Mittwoch	221.060240963855	2011	no	2011-08-10 05:22:42	2011-08-10 21:42:22	female	Adjacent	22.72727273	3.76120011569356	5.40294870075502	-0.138250908459271	1.1795323981414	0.924021922569503
11	587	oberbruch	23	0	0	14.61	8	night	378	2011-08-10	Mittwoch	45.609756097561	2011	no	2011-08-10 05:22:42	2011-08-10 21:42:22	female	Adjacent	22.72727273	5.93753620508243	3.84180987753597	1.30548808647541	-0.0361309893572382	0.924021922569503
11	403	oberbruch	5	0	0	9.81	2	night	12	2011-02-07	Montag	73.06	2011	no	2011-02-07 07:03:35	2011-02-07 18:20:39	female	Adjacent	22.72727273	2.56494935746154	4.30487557548547	-0.931820374039715	0.324459629895283	-0.883269057622577
11	555	oberbruch	4	0	0	15.91	7	day	170	2011-07-09	Samstag	25.0243902439024	2011	no	2011-07-09 04:35:44	2011-07-09 22:29:20	female	Adjacent	22.72727273	5.14166355650266	3.25903418459745	0.777521664671868	-0.489940133356789	1.41349656303819
11	555	oberbruch	13	0	0	15.91	7	day	114	2011-07-09	Samstag	244.421686746988	2011	no	2011-07-09 04:35:44	2011-07-09 22:29:20	female	Adjacent	22.72727273	4.74493212836325	5.50297790142425	0.51433775842059	1.25742543053912	1.41349656303819
11	714	oberbruch	13	0	0	8.31	12	day	99	2011-12-15	Donnerstag	251	2011	no	2011-12-15 07:22:50	2011-12-15 17:22:23	female	Adjacent	22.72727273	4.60517018598809	5.52942908751142	0.421622406596648	1.27802304684577	-1.4480474889326
11	451	oberbruch	10	0	0	12.6	3	day	14	2011-03-27	Sonntag	161.819277108434	2011	no	2011-03-27 06:32:53	2011-03-27 20:34:21	female	Adjacent	22.72727273	2.70805020110221	5.09264085631552	-0.83689006011467	0.93789476814455	0.16721882461407
11	423	oberbruch	2	0	0	10.94	2	night	14	2011-02-27	Sonntag	23.8039215686275	2011	no	2011-02-27 06:30:26	2011-02-27 18:51:15	female	Adjacent	22.72727273	2.70805020110221	3.21100176843729	-0.83689006011467	-0.527343116916311	-0.457802639369025
11	574	oberbruch	17	0	0	15.24	7	day	163	2011-07-28	Donnerstag	315.576470588235	2011	no	2011-07-28 05:01:44	2011-07-28 22:05:37	female	Adjacent	22.72727273	5.0998664278242	5.75756482563343	0.749794263171881	1.45567301627195	1.16122886371971
11	565	oberbruch	4	0	0	15.6	7	day	76	2011-07-19	Dienstag	34.2625	2011	no	2011-07-19 04:48:19	2011-07-19 22:18:44	female	Adjacent	22.72727273	4.34380542185368	3.56282007632811	0.248238110061497	-0.253381167092596	1.29677568723412
11	574	oberbruch	22	0	0	15.24	7	night	196	2011-07-28	Donnerstag	75.9146341463415	2011	no	2011-07-28 05:01:44	2011-07-28 22:05:37	female	Adjacent	22.72727273	5.28320372873799	4.3426961593994	0.87141665956822	0.353910629687333	1.16122886371971
11	507	oberbruch	5	0	0	15.55	5	day	105	2011-05-22	Sonntag	27.8395061728395	2011	no	2011-05-22 04:43:10	2011-05-22 22:06:24	female	Adjacent	22.72727273	4.66343909411207	3.36174618927568	0.460276865924422	-0.409957993596502	1.27794973952379
11	559	oberbruch	1	2	1	15.8	7	night	150	2011-07-13	Mittwoch	8.875	2011	no	2011-07-13 04:40:23	2011-07-13 22:25:40	female	Adjacent	22.72727273	5.01727983681492	2.29000631078719	0.695007926410681	-1.24452498522008	1.37207947807546
11	559	oberbruch	8	0	0	15.8	7	day	55	2011-07-13	Mittwoch	221.060240963855	2011	no	2011-07-13 04:40:23	2011-07-13 22:25:40	female	Adjacent	22.72727273	4.02535169073515	5.40294870075502	0.0369821041808155	1.1795323981414	1.37207947807546
11	531	oberbruch	3	0	0	16.13	6	day	97	2011-06-15	Mittwoch	9.2875	2011	no	2011-06-15 04:23:44	2011-06-15 22:32:41	female	Adjacent	22.72727273	4.58496747867057	2.33092956600319	0.408220323848599	-1.21265792617098	1.49633073296366
11	591	oberbruch	20	0	0	14.41	8	night	181	2011-08-14	Sonntag	109.1125	2011	no	2011-08-14 05:29:15	2011-08-14 21:34:29	female	Adjacent	22.72727273	5.2040066870768	4.70150257043591	0.818878883860132	0.633314235958211	0.848718131728167
11	423	oberbruch	7	0	0	10.94	2	day	89	2011-02-27	Sonntag	25.4509803921569	2011	no	2011-02-27 06:30:26	2011-02-27 18:51:15	female	Adjacent	22.72727273	4.49980967033027	3.27529322348343	0.351728291563916	-0.477279172015215	-0.457802639369025
11	391	oberbruch	12	0	0	9.21	1	day	41	2011-01-26	Mittwoch	204.692307692308	2011	no	2011-01-26 07:18:01	2011-01-26 18:02:47	female	Adjacent	22.72727273	3.73766961828337	5.32638140020035	-0.153860582372662	1.11990921628241	-1.10918043014659
11	451	oberbruch	16	0	0	12.6	3	day	36	2011-03-27	Sonntag	252.048780487805	2011	no	2011-03-27 06:32:53	2011-03-27 20:34:21	female	Adjacent	22.72727273	3.61091791264422	5.53358227839459	-0.237945196416398	1.28125714878653	0.16721882461407
11	409	oberbruch	2	0	0	10.13	2	night	27	2011-02-13	Sonntag	23.8039215686275	2011	no	2011-02-13 06:54:40	2011-02-13 18:29:48	female	Adjacent	22.72727273	3.3322045101752	3.21100176843729	-0.422838241896539	-0.527343116916311	-0.762782992276438
11	559	oberbruch	22	0	0	15.8	7	night	12	2011-07-13	Mittwoch	75.6463414634146	2011	no	2011-07-13 04:40:23	2011-07-13 22:25:40	female	Adjacent	22.72727273	2.56494935746154	4.33920187376009	-0.931820374039715	0.351189619195515	1.37207947807546
11	409	oberbruch	5	0	0	10.13	2	night	5	2011-02-13	Sonntag	19.8235294117647	2011	no	2011-02-13 06:54:40	2011-02-13 18:29:48	female	Adjacent	22.72727273	1.79175946922805	3.03608356907756	-1.44473949419516	-0.663552432581367	-0.762782992276438
11	413	oberbruch	4	0	0	10.36	2	night	83	2011-02-17	Donnerstag	17.1176470588235	2011	no	2011-02-17 06:48:12	2011-02-17 18:35:56	female	Adjacent	22.72727273	4.43081679884331	2.89688643891736	0.305959763704692	-0.771945646729814	-0.676183632808902
11	714	oberbruch	10	0	0	8.31	12	day	19	2011-12-15	Donnerstag	204	2011	no	2011-12-15 07:22:50	2011-12-15 17:22:23	female	Adjacent	22.72727273	2.99573227355399	5.32300997913841	-0.646047373561192	1.1172838807979	-1.4480474889326
11	391	oberbruch	5	0	0	9.21	1	night	219	2011-01-26	Mittwoch	72.74	2011	no	2011-01-26 07:18:01	2011-01-26 18:02:47	female	Adjacent	22.72727273	5.39362754635236	4.300545392806	0.944669670551553	0.321087703922834	-1.10918043014659
11	591	oberbruch	6	0	0	14.41	8	day	35	2011-08-14	Sonntag	35.7407407407407	2011	no	2011-08-14 05:29:15	2011-08-14 21:34:29	female	Adjacent	22.72727273	3.58351893845611	3.60388624128054	-0.256121142516569	-0.221402823811947	0.848718131728167
11	391	oberbruch	8	0	0	9.21	1	day	155	2011-01-26	Mittwoch	224.52	2011	no	2011-01-26 07:18:01	2011-01-26 18:02:47	female	Adjacent	22.72727273	5.04985600724954	5.41840884680586	0.716618323716225	1.19157125928549	-1.10918043014659
11	590	oberbruch	11	0	0	14.46	8	day	192	2011-08-13	Samstag	268.595238095238	2011	no	2011-08-13 05:27:37	2011-08-13 21:36:29	female	Adjacent	22.72727273	5.26269018890489	5.59692171603067	0.857808376580314	1.33057975493385	0.867544079438501
11	409	oberbruch	4	0	0	10.13	2	night	75	2011-02-13	Sonntag	11.8039215686275	2011	no	2011-02-13 06:54:40	2011-02-13 18:29:48	female	Adjacent	22.72727273	4.33073334028633	2.54975149655211	0.239566345624114	-1.04226064606135	-0.762782992276438
11	558	oberbruch	22	0	0	15.83	7	night	87	2011-07-12	Dienstag	65	2011	no	2011-07-12 04:39:10	2011-07-12 22:26:39	female	Adjacent	22.72727273	4.47733681447821	4.18965474202643	0.336820236471068	0.234736828418594	1.38337504670166
11	590	oberbruch	8	0	0	14.46	8	day	26	2011-08-13	Samstag	144.036144578313	2011	no	2011-08-13 05:27:37	2011-08-13 21:36:29	female	Adjacent	22.72727273	3.29583686600433	4.97698298431112	-0.446963829070047	0.847831643468784	0.867544079438501
11	586	oberbruch	0	1	1	14.67	8	night	38	2011-08-09	Dienstag	12.375	2011	no	2011-08-09 05:21:04	2011-08-09 21:44:18	female	Adjacent	22.72727273	3.66356164612965	2.59338729278207	-0.203022368438484	-1.00828132335657	0.946613059821905
11	413	oberbruch	15	0	0	10.36	2	day	169	2011-02-17	Donnerstag	273.471698113208	2011	no	2011-02-17 06:48:12	2011-02-17 18:35:56	female	Adjacent	22.72727273	5.13579843705026	5.61484815222134	0.773630858603512	1.34453912345458	-0.676183632808902
11	413	oberbruch	14	0	0	10.36	2	day	168	2011-02-17	Donnerstag	261.094339622641	2011	no	2011-02-17 06:48:12	2011-02-17 18:35:56	female	Adjacent	22.72727273	5.12989871492307	5.56870451384527	0.76971709779431	1.30860693670382	-0.676183632808902
11	565	oberbruch	23	0	0	15.6	7	night	99	2011-07-19	Dienstag	38.7037037037037	2011	no	2011-07-19 04:48:19	2011-07-19 22:18:44	female	Adjacent	22.72727273	4.60517018598809	3.68144447562642	0.421622406596648	-0.161007998898872	1.29677568723412
11	531	oberbruch	21	0	0	16.13	6	night	416	2011-06-15	Mittwoch	93.6707317073171	2011	no	2011-06-15 04:23:44	2011-06-15 22:32:41	female	Adjacent	22.72727273	6.0330862217988	4.55040488914143	1.36887410749151	0.51565402768353	1.49633073296366
11	539	oberbruch	0	0	0	16.14	6	night	80	2011-06-23	Donnerstag	19.5238095238095	2011	no	2011-06-23 04:24:16	2011-06-23 22:35:18	female	Adjacent	22.72727273	4.39444915467244	3.02158565238032	0.281834176531185	-0.674842002901251	1.50009592250573
11	507	oberbruch	14	0	0	15.55	5	day	6	2011-05-22	Sonntag	247.864197530864	2011	no	2011-05-22 04:43:10	2011-05-22 22:06:24	female	Adjacent	22.72727273	1.94591014905531	5.51690735624238	-1.34247893405125	1.26827233792388	1.27794973952379
11	531	oberbruch	12	0	0	16.13	6	day	77	2011-06-15	Mittwoch	215.616279069767	2011	no	2011-06-15 04:23:44	2011-06-15 22:32:41	female	Adjacent	22.72727273	4.35670882668959	5.3781274890362	0.256797977638871	1.16020404766344	1.49633073296366
11	413	oberbruch	3	0	0	10.36	2	night	43	2011-02-17	Donnerstag	6.76923076923077	2011	no	2011-02-17 06:48:12	2011-02-17 18:35:56	female	Adjacent	22.72727273	3.78418963391826	2.05017115937972	-0.123000109606287	-1.43128532213877	-0.676183632808902
11	451	oberbruch	4	0	0	12.6	3	night	96	2011-03-27	Sonntag	18.6666666666667	2011	no	2011-03-27 06:32:53	2011-03-27 20:34:21	female	Adjacent	22.72727273	4.57471097850338	2.97892515523761	0.401416361301121	-0.708061857341839	0.16721882461407
11	714	oberbruch	12	0	0	8.31	12	day	32	2011-12-15	Donnerstag	223	2011	no	2011-12-15 07:22:50	2011-12-15 17:22:23	female	Adjacent	22.72727273	3.49650756146648	5.41164605185504	-0.313842796159764	1.18630505099152	-1.4480474889326
11	413	oberbruch	20	0	0	10.36	2	night	32	2011-02-17	Donnerstag	97.4528301886792	2011	no	2011-02-17 06:48:12	2011-02-17 18:35:56	female	Adjacent	22.72727273	3.49650756146648	4.58957755214455	-0.313842796159764	0.546157895434078	-0.676183632808902
11	587	oberbruch	20	0	0	14.61	8	night	189	2011-08-10	Mittwoch	113.951219512195	2011	no	2011-08-10 05:22:42	2011-08-10 21:42:22	female	Adjacent	22.72727273	5.24702407216049	4.74450786021942	0.847415779704599	0.666802581441018	0.924021922569503
11	587	oberbruch	10	0	0	14.61	8	day	87	2011-08-10	Mittwoch	204.120481927711	2011	no	2011-08-10 05:22:42	2011-08-10 21:42:22	female	Adjacent	22.72727273	4.47733681447821	5.32359752322111	0.336820236471068	1.11774140310102	0.924021922569503
11	403	oberbruch	13	0	0	9.81	2	day	8	2011-02-07	Montag	216.08	2011	no	2011-02-07 07:03:35	2011-02-07 18:20:39	female	Adjacent	22.72727273	2.19722457733622	5.3802659491952	-1.17576183467128	1.161869272871	-0.883269057622577
11	555	oberbruch	23	0	0	15.91	7	night	55	2011-07-09	Samstag	72.3703703703704	2011	no	2011-07-09 04:35:44	2011-07-09 22:29:20	female	Adjacent	22.72727273	4.02535169073515	4.29552018069422	0.0369821041808155	0.317174556489792	1.41349656303819
11	590	oberbruch	6	0	0	14.46	8	day	87	2011-08-13	Samstag	60.9642857142857	2011	no	2011-08-13 05:27:37	2011-08-13 21:36:29	female	Adjacent	22.72727273	4.47733681447821	4.12655818220576	0.336820236471068	0.185603351939582	0.867544079438501
11	539	oberbruch	5	0	0	16.14	6	day	52	2011-06-23	Donnerstag	90.5	2011	no	2011-06-23 04:24:16	2011-06-23 22:35:18	female	Adjacent	22.72727273	3.97029191355212	4.51633897228148	0.000456519847067706	0.489126798155779	1.50009592250573
11	403	oberbruch	4	0	0	9.81	2	night	60	2011-02-07	Montag	16.96	2011	no	2011-02-07 07:03:35	2011-02-07 18:20:39	female	Adjacent	22.72727273	4.11087386417331	2.88814706287405	0.0937158491783142	-0.778751024526723	-0.883269057622577
11	507	oberbruch	10	0	0	15.55	5	day	22	2011-05-22	Sonntag	161.819277108434	2011	no	2011-05-22 04:43:10	2011-05-22 22:06:24	female	Adjacent	22.72727273	3.13549421592915	5.09264085631552	-0.55333202173725	0.93789476814455	1.27794973952379
11	559	oberbruch	3	0	0	15.8	7	day	32	2011-07-13	Mittwoch	9.2875	2011	no	2011-07-13 04:40:23	2011-07-13 22:25:40	female	Adjacent	22.72727273	3.49650756146648	2.33092956600319	-0.313842796159764	-1.21265792617098	1.37207947807546
11	559	oberbruch	7	0	0	15.8	7	day	4	2011-07-13	Mittwoch	230.611764705882	2011	no	2011-07-13 04:40:23	2011-07-13 22:25:40	female	Adjacent	22.72727273	1.6094379124341	5.44506254192977	-1.5656880657159	1.21232656997393	1.37207947807546
11	507	oberbruch	22	0	0	15.55	5	night	21	2011-05-22	Sonntag	51.25	2011	no	2011-05-22 04:43:10	2011-05-22 22:06:24	female	Adjacent	22.72727273	3.09104245335832	3.95603989084492	-0.582820455683641	0.052820257558036	1.27794973952379
11	559	oberbruch	2	0	0	15.8	7	night	82	2011-07-13	Mittwoch	5.35	2011	no	2011-07-13 04:40:23	2011-07-13 22:25:40	female	Adjacent	22.72727273	4.4188406077966	1.8484548129046	0.298014991704984	-1.58836243368236	1.37207947807546
11	555	oberbruch	22	0	0	15.91	7	night	118	2011-07-09	Samstag	84.8674698795181	2011	no	2011-07-09 04:35:44	2011-07-09 22:29:20	female	Adjacent	22.72727273	4.77912349311153	4.45280505970527	0.53701964419081	0.439652753801305	1.41349656303819
11	596	oberbruch	6	0	0	14.14	8	day	9	2011-08-19	Freitag	152	2011	no	2011-08-19 05:37:24	2011-08-19 21:24:15	female	Adjacent	22.72727273	2.30258509299405	5.03043792139244	-1.10586771963855	0.889457159998316	0.747058014092363
11	507	oberbruch	6	0	0	15.55	5	day	92	2011-05-22	Sonntag	35.7407407407407	2011	no	2011-05-22 04:43:10	2011-05-22 22:06:24	female	Adjacent	22.72727273	4.53259949315326	3.60388624128054	0.373480421704737	-0.221402823811947	1.27794973952379
11	555	oberbruch	9	0	0	15.91	7	day	70	2011-07-09	Samstag	202.77380952381	2011	no	2011-07-09 04:35:44	2011-07-09 22:29:20	female	Adjacent	22.72727273	4.26267987704132	5.31701060185235	0.194421002905117	1.11261214808203	1.41349656303819
11	574	oberbruch	16	0	0	15.24	7	day	110	2011-07-28	Donnerstag	312.413793103448	2011	no	2011-07-28 05:01:44	2011-07-28 22:05:37	female	Adjacent	22.72727273	4.70953020131233	5.7475243401323	0.490852809184834	1.44785446071822	1.16122886371971
11	391	oberbruch	6	0	0	9.21	1	day	48	2011-01-26	Mittwoch	164.183673469388	2011	no	2011-01-26 07:18:01	2011-01-26 18:02:47	female	Adjacent	22.72727273	3.89182029811063	5.10705802732518	-0.0516000222287563	0.949121461560331	-1.10918043014659
11	507	oberbruch	8	0	0	15.55	5	day	89	2011-05-22	Sonntag	61.3086419753086	2011	no	2011-05-22 04:43:10	2011-05-22 22:06:24	female	Adjacent	22.72727273	4.49980967033027	4.13210013166782	0.351728291563916	0.189918884265216	1.27794973952379
11	565	oberbruch	17	0	0	15.6	7	day	105	2011-07-19	Dienstag	323.204819277108	2011	no	2011-07-19 04:48:19	2011-07-19 22:18:44	female	Adjacent	22.72727273	4.66343909411207	5.78137547432714	0.460276865924422	1.47421443835373	1.29677568723412
11	559	oberbruch	21	0	0	15.8	7	night	121	2011-07-13	Mittwoch	93.6707317073171	2011	no	2011-07-13 04:40:23	2011-07-13 22:25:40	female	Adjacent	22.72727273	4.80402104473326	4.55040488914143	0.553536195255669	0.51565402768353	1.37207947807546
11	586	oberbruch	22	0	0	14.67	8	night	24	2011-08-09	Dienstag	65	2011	no	2011-08-09 05:21:04	2011-08-09 21:44:18	female	Adjacent	22.72727273	3.2188758248682	4.18965474202643	-0.498018285558062	0.234736828418594	0.946613059821905
11	423	oberbruch	8	0	0	10.94	2	day	0	2011-02-27	Sonntag	35.7254901960784	2011	no	2011-02-27 06:30:26	2011-02-27 18:51:15	female	Adjacent	22.72727273	0	3.60347106971976	-2.63335784587374	-0.221726119125897	-0.457802639369025
11	391	oberbruch	23	0	0	9.21	1	night	192	2011-01-26	Mittwoch	42.8653846153846	2011	no	2011-01-26 07:18:01	2011-01-26 18:02:47	female	Adjacent	22.72727273	5.26269018890489	3.78112550370296	0.857808376580314	-0.0833860895218395	-1.10918043014659
11	555	oberbruch	7	0	0	15.91	7	day	50	2011-07-09	Samstag	85.1566265060241	2011	no	2011-07-09 04:35:44	2011-07-09 22:29:20	female	Adjacent	22.72727273	3.93182563272433	4.4561668782518	-0.0250612620304513	0.442270611778854	1.41349656303819
11	413	oberbruch	12	0	0	10.36	2	day	0	2011-02-17	Donnerstag	210.803921568627	2011	no	2011-02-17 06:48:12	2011-02-17 18:35:56	female	Adjacent	22.72727273	0	5.35566094842851	-2.63335784587374	1.14270928649659	-0.676183632808902
11	616	oberbruch	21	0	0	13	9	night	76	2011-09-08	Donnerstag	100	2011	no	2011-09-08 06:08:54	2011-09-08 20:41:03	female	Adjacent	22.72727273	4.34380542185368	4.61512051684126	0.248238110061497	0.566048277076071	0.317826406296743
11	558	oberbruch	17	0	0	15.83	7	day	21	2011-07-12	Dienstag	323.204819277108	2011	no	2011-07-12 04:39:10	2011-07-12 22:26:39	female	Adjacent	22.72727273	3.09104245335832	5.78137547432714	-0.582820455683641	1.47421443835373	1.38337504670166
11	413	oberbruch	1	0	0	10.36	2	night	72	2011-02-17	Donnerstag	10.4615384615385	2011	no	2011-02-17 06:48:12	2011-02-17 18:35:56	female	Adjacent	22.72727273	4.29045944114839	2.43899694848392	0.212849424948577	-1.12850553798442	-0.676183632808902
11	565	oberbruch	15	0	0	15.6	7	day	132	2011-07-19	Dienstag	276.357142857143	2011	no	2011-07-19 04:48:19	2011-07-19 22:18:44	female	Adjacent	22.72727273	4.89034912822175	5.62530600011641	0.610804565291897	1.35268268033048	1.29677568723412
11	641	oberbruch	7	0	0	11.54	10	day	56	2011-10-03	Montag	34	2011	no	2011-10-03 06:45:50	2011-10-03 19:46:58	female	Adjacent	22.72727273	4.04305126783455	3.55534806148941	0.0487236590706365	-0.259199646996597	-0.231891266845015
11	596	oberbruch	20	0	0	14.14	8	night	153	2011-08-19	Freitag	148	2011	no	2011-08-19 05:37:24	2011-08-19 21:24:15	female	Adjacent	22.72727273	5.03695260241363	5.00394630594546	0.708058456138851	0.868828061230421	0.747058014092363
11	659	oberbruch	9	1	1	10.49	10	day	81	2011-10-21	Freitag	195	2011	no	2011-10-21 07:11:58	2011-10-21 19:12:00	female	Adjacent	22.72727273	4.40671924726425	5.27811465923052	0.289973917094526	1.08232376330526	-0.627236168762032
11	590	oberbruch	3	0	0	14.46	8	day	64	2011-08-13	Samstag	16.3292682926829	2011	no	2011-08-13 05:27:37	2011-08-13 21:36:29	female	Adjacent	22.72727273	4.17438726989564	2.85239688083285	0.135849406118124	-0.80658979629866	0.867544079438501
11	590	oberbruch	2	0	0	14.46	8	night	79	2011-08-13	Samstag	15.609756097561	2011	no	2011-08-13 05:27:37	2011-08-13 21:36:29	female	Adjacent	22.72727273	4.38202663467388	2.8099902394452	0.273593318593517	-0.839611972517071	0.867544079438501
11	507	oberbruch	1	0	0	15.55	5	night	97	2011-05-22	Sonntag	39.3086419753086	2011	no	2011-05-22 04:43:10	2011-05-22 22:06:24	female	Adjacent	22.72727273	4.58496747867057	3.69656588703809	0.408220323848599	-0.149232911413332	1.27794973952379
11	558	oberbruch	23	0	0	15.83	7	night	100	2011-07-12	Dienstag	38.7037037037037	2011	no	2011-07-12 04:39:10	2011-07-12 22:26:39	female	Adjacent	22.72727273	4.61512051684126	3.68144447562642	0.428223262381406	-0.161007998898872	1.38337504670166
11	531	oberbruch	1	0	0	16.13	6	night	32	2011-06-15	Mittwoch	8.875	2011	no	2011-06-15 04:23:44	2011-06-15 22:32:41	female	Adjacent	22.72727273	3.49650756146648	2.29000631078719	-0.313842796159764	-1.24452498522008	1.49633073296366
11	558	oberbruch	20	0	0	15.83	7	night	168	2011-07-12	Dienstag	102.518072289157	2011	no	2011-07-12 04:39:10	2011-07-12 22:26:39	female	Adjacent	22.72727273	5.12989871492307	4.63974620895205	0.76971709779431	0.585224375860912	1.38337504670166
11	507	oberbruch	17	0	0	15.55	5	day	55	2011-05-22	Sonntag	261.308641975309	2011	no	2011-05-22 04:43:10	2011-05-22 22:06:24	female	Adjacent	22.72727273	4.02535169073515	5.5695218332432	0.0369821041808155	1.30924338571987	1.27794973952379
11	549	oberbruch	14	0	0	16.04	7	day	27	2011-07-03	Sonntag	247.864197530864	2011	no	2011-07-03 04:29:58	2011-07-03 22:33:17	female	Adjacent	22.72727273	3.3322045101752	5.51690735624238	-0.422838241896539	1.26827233792388	1.46244402708506
11	591	oberbruch	21	0	0	14.41	8	night	26	2011-08-14	Sonntag	74.5308641975309	2011	no	2011-08-14 05:29:15	2011-08-14 21:34:29	female	Adjacent	22.72727273	3.29583686600433	4.32454137003841	-0.446963829070047	0.339773441882091	0.848718131728167
11	555	oberbruch	11	0	0	15.91	7	day	66	2011-07-09	Samstag	268.595238095238	2011	no	2011-07-09 04:35:44	2011-07-09 22:29:20	female	Adjacent	22.72727273	4.20469261939097	5.59692171603067	0.155953385018652	1.33057975493385	1.41349656303819
11	714	oberbruch	3	0	0	8.31	12	night	154	2011-12-15	Donnerstag	4	2011	no	2011-12-15 07:22:50	2011-12-15 17:22:23	female	Adjacent	22.72727273	5.04342511691925	1.6094379124341	0.712352196261345	-1.77448559619282	-1.4480474889326
11	531	oberbruch	19	0	0	16.13	6	day	169	2011-06-15	Mittwoch	170.096385542169	2011	no	2011-06-15 04:23:44	2011-06-15 22:32:41	female	Adjacent	22.72727273	5.13579843705026	5.14222705584841	0.773630858603512	0.976507687380677	1.49633073296366
11	555	oberbruch	17	0	0	15.91	7	day	96	2011-07-09	Samstag	229.011904761905	2011	no	2011-07-09 04:35:44	2011-07-09 22:29:20	female	Adjacent	22.72727273	4.57471097850338	5.43813106741807	0.401416361301121	1.2069290104104	1.41349656303819
11	714	oberbruch	14	0	0	8.31	12	day	61	2011-12-15	Donnerstag	273	2011	no	2011-12-15 07:22:50	2011-12-15 17:22:23	female	Adjacent	22.72727273	4.12713438504509	5.61312810638807	0.10450276218086	1.34319971871156	-1.4480474889326
11	403	oberbruch	14	0	0	9.81	2	day	29	2011-02-07	Montag	232.470588235294	2011	no	2011-02-07 07:03:35	2011-02-07 18:20:39	female	Adjacent	22.72727273	3.40119738166216	5.45305610872685	-0.377069714037315	1.21855118391998	-0.883269057622577
11	586	oberbruch	4	0	0	14.67	8	day	183	2011-08-09	Dienstag	34.2625	2011	no	2011-08-09 05:21:04	2011-08-09 21:44:18	female	Adjacent	22.72727273	5.21493575760899	3.56282007632811	0.826129016494814	-0.253381167092596	0.946613059821905
11	590	oberbruch	15	0	0	14.46	8	day	56	2011-08-13	Samstag	238.168674698795	2011	no	2011-08-13 05:27:37	2011-08-13 21:36:29	female	Adjacent	22.72727273	4.04305126783455	5.47716905488357	0.0487236590706365	1.23732800592419	0.867544079438501
11	586	oberbruch	9	0	0	14.67	8	day	20	2011-08-09	Dienstag	194.872093023256	2011	no	2011-08-09 05:21:04	2011-08-09 21:44:18	female	Adjacent	22.72727273	3.04452243772342	5.27746185958715	-0.613680928450017	1.08181542630536	0.946613059821905
11	565	oberbruch	20	0	0	15.6	7	night	140	2011-07-19	Dienstag	102.518072289157	2011	no	2011-07-19 04:48:19	2011-07-19 22:18:44	female	Adjacent	22.72727273	4.94875989037817	4.63974620895205	0.649553127823318	0.585224375860912	1.29677568723412
11	616	oberbruch	3	0	0	13	9	night	4	2011-09-08	Donnerstag	8	2011	no	2011-09-08 06:08:54	2011-09-08 20:41:03	female	Adjacent	22.72727273	1.6094379124341	2.19722457733622	-1.5656880657159	-1.31677439360544	0.317826406296743
11	714	oberbruch	9	0	0	8.31	12	day	9	2011-12-15	Donnerstag	216	2011	no	2011-12-15 07:22:50	2011-12-15 17:22:23	female	Adjacent	22.72727273	2.30258509299405	5.37989735354046	-1.10586771963855	1.1615822463519	-1.4480474889326
11	659	oberbruch	15	0	0	10.49	10	day	118	2011-10-21	Freitag	338	2011	no	2011-10-21 07:11:58	2011-10-21 19:12:00	female	Adjacent	22.72727273	4.77912349311153	5.82600010738045	0.53701964419081	1.50896377119756	-0.627236168762032
11	590	oberbruch	16	0	0	14.46	8	day	11	2011-08-13	Samstag	230.702380952381	2011	no	2011-08-13 05:27:37	2011-08-13 21:36:29	female	Adjacent	22.72727273	2.484906649788	5.44545370739926	-0.9849191481178	1.21263117167407	0.867544079438501
11	423	oberbruch	19	0	0	10.94	2	night	203	2011-02-27	Sonntag	109.294117647059	2011	no	2011-02-27 06:30:26	2011-02-27 18:51:15	female	Adjacent	22.72727273	5.31811999384422	4.70315059434829	0.894579430124258	0.634597557019866	-0.457802639369025
11	659	oberbruch	14	0	0	10.49	10	day	8	2011-10-21	Freitag	294	2011	no	2011-10-21 07:11:58	2011-10-21 19:12:00	female	Adjacent	22.72727273	2.19722457733622	5.68697535633982	-1.17576183467128	1.40070478917589	-0.627236168762032
11	507	oberbruch	12	0	0	15.55	5	day	42	2011-05-22	Sonntag	209.634146341463	2011	no	2011-05-22 04:43:10	2011-05-22 22:06:24	female	Adjacent	22.72727273	3.76120011569356	5.35012272493039	-0.138250908459271	1.13839665559003	1.27794973952379
11	565	oberbruch	22	0	0	15.6	7	night	33	2011-07-19	Dienstag	65	2011	no	2011-07-19 04:48:19	2011-07-19 22:18:44	female	Adjacent	22.72727273	3.52636052461616	4.18965474202643	-0.294038921554328	0.234736828418594	1.29677568723412
11	507	oberbruch	9	0	0	15.55	5	day	10	2011-05-22	Sonntag	110.207317073171	2011	no	2011-05-22 04:43:10	2011-05-22 22:06:24	female	Adjacent	22.72727273	2.39789527279837	4.71139618066941	-1.042640801761	0.641018419309597	1.27794973952379
11	565	oberbruch	6	0	0	15.6	7	day	153	2011-07-19	Dienstag	196	2011	no	2011-07-19 04:48:19	2011-07-19 22:18:44	female	Adjacent	22.72727273	5.03695260241363	5.28320372873799	0.708058456138851	1.08628663667991	1.29677568723412
11	591	oberbruch	17	0	0	14.41	8	day	101	2011-08-14	Sonntag	261.308641975309	2011	no	2011-08-14 05:29:15	2011-08-14 21:34:29	female	Adjacent	22.72727273	4.62497281328427	5.5695218332432	0.434759084046903	1.30924338571987	0.848718131728167
11	391	oberbruch	21	0	0	9.21	1	night	26	2011-01-26	Mittwoch	74.0576923076923	2011	no	2011-01-26 07:18:01	2011-01-26 18:02:47	female	Adjacent	22.72727273	3.29583686600433	4.31825704859919	-0.446963829070047	0.334879822317123	-1.10918043014659
11	659	oberbruch	0	0	0	10.49	10	night	126	2011-10-21	Freitag	15	2011	no	2011-10-21 07:11:58	2011-10-21 19:12:00	female	Adjacent	22.72727273	4.84418708645859	2.77258872223978	0.580181565423345	-0.868736643832194	-0.627236168762032
11	413	oberbruch	18	0	0	10.36	2	night	233	2011-02-17	Donnerstag	257.245283018868	2011	no	2011-02-17 06:48:12	2011-02-17 18:35:56	female	Adjacent	22.72727273	5.4553211153577	5.55390984265914	0.985595983240102	1.29708628279172	-0.676183632808902
11	391	oberbruch	14	0	0	9.21	1	day	17	2011-01-26	Mittwoch	251.307692307692	2011	no	2011-01-26 07:18:01	2011-01-26 18:02:47	female	Adjacent	22.72727273	2.89037175789616	5.53064934391665	-0.715941488593924	1.27897326409304	-1.10918043014659
11	413	oberbruch	10	0	0	10.36	2	day	64	2011-02-17	Donnerstag	187.92	2011	no	2011-02-17 06:48:12	2011-02-17 18:35:56	female	Adjacent	22.72727273	4.17438726989564	5.24132364502792	0.135849406118124	1.05367449247179	-0.676183632808902
11	659	oberbruch	23	0	0	10.49	10	night	35	2011-10-21	Freitag	56	2011	no	2011-10-21 07:11:58	2011-10-21 19:12:00	female	Adjacent	22.72727273	3.58351893845611	4.04305126783455	-0.256121142516569	0.120576272416486	-0.627236168762032
11	590	oberbruch	7	0	0	14.46	8	day	6	2011-08-13	Samstag	85.1566265060241	2011	no	2011-08-13 05:27:37	2011-08-13 21:36:29	female	Adjacent	22.72727273	1.94591014905531	4.4561668782518	-1.34247893405125	0.442270611778854	0.867544079438501
11	590	oberbruch	21	0	0	14.46	8	night	166	2011-08-13	Samstag	101.777777777778	2011	no	2011-08-13 05:27:37	2011-08-13 21:36:29	female	Adjacent	22.72727273	5.11799381241676	4.63256916017621	0.761819617224527	0.579635586896525	0.867544079438501
11	413	oberbruch	19	0	0	10.36	2	night	138	2011-02-17	Donnerstag	160.207547169811	2011	no	2011-02-17 06:48:12	2011-02-17 18:35:56	female	Adjacent	22.72727273	4.93447393313069	5.08269264764785	0.640076101890276	0.930148068832093	-0.676183632808902
11	559	oberbruch	15	0	0	15.8	7	day	75	2011-07-13	Mittwoch	279.488095238095	2011	no	2011-07-13 04:40:23	2011-07-13 22:25:40	female	Adjacent	22.72727273	4.33073334028633	5.63653128284319	0.239566345624114	1.36142384096418	1.37207947807546
11	714	oberbruch	4	0	0	8.31	12	night	152	2011-12-15	Donnerstag	17	2011	no	2011-12-15 07:22:50	2011-12-15 17:22:23	female	Adjacent	22.72727273	5.03043792139244	2.89037175789616	0.70373674357078	-0.777018647977946	-1.4480474889326
11	587	oberbruch	15	0	0	14.61	8	day	23	2011-08-10	Mittwoch	279.488095238095	2011	no	2011-08-10 05:22:42	2011-08-10 21:42:22	female	Adjacent	22.72727273	3.17805383034795	5.63653128284319	-0.525098802040446	1.36142384096418	0.924021922569503
11	559	oberbruch	12	0	0	15.8	7	day	108	2011-07-13	Mittwoch	215.616279069767	2011	no	2011-07-13 04:40:23	2011-07-13 22:25:40	female	Adjacent	22.72727273	4.69134788222914	5.3781274890362	0.478791012660512	1.16020404766344	1.37207947807546
11	451	oberbruch	7	0	0	12.6	3	day	50	2011-03-27	Sonntag	36.1604938271605	2011	no	2011-03-27 06:32:53	2011-03-27 20:34:21	female	Adjacent	22.72727273	3.93182563272433	3.61524620307048	-0.0250612620304513	-0.212556788196141	0.16721882461407
11	659	oberbruch	3	0	0	10.49	10	night	36	2011-10-21	Freitag	3	2011	no	2011-10-21 07:11:58	2011-10-21 19:12:00	female	Adjacent	22.72727273	3.61091791264422	1.38629436111989	-0.237945196416398	-1.94824813508718	-0.627236168762032
11	559	oberbruch	5	0	0	15.8	7	day	30	2011-07-13	Mittwoch	92.2926829268293	2011	no	2011-07-13 04:40:23	2011-07-13 22:25:40	female	Adjacent	22.72727273	3.43398720448515	4.53574167955633	-0.355317583896495	0.504235743306316	1.37207947807546
11	587	oberbruch	6	0	0	14.61	8	day	124	2011-08-10	Mittwoch	184.646341463415	2011	no	2011-08-10 05:22:42	2011-08-10 21:42:22	female	Adjacent	22.72727273	4.8283137373023	5.223843473795	0.569651494599778	1.04006263178457	0.924021922569503
11	587	oberbruch	7	0	0	14.61	8	day	19	2011-08-10	Mittwoch	230.611764705882	2011	no	2011-08-10 05:22:42	2011-08-10 21:42:22	female	Adjacent	22.72727273	2.99573227355399	5.44506254192977	-0.646047373561192	1.21232656997393	0.924021922569503
11	531	oberbruch	11	0	0	16.13	6	day	59	2011-06-15	Mittwoch	216.011904761905	2011	no	2011-06-15 04:23:44	2011-06-15 22:32:41	female	Adjacent	22.72727273	4.0943445622221	5.37995221268961	0.0827506320400392	1.16162496533249	1.49633073296366
11	616	oberbruch	23	0	0	13	9	night	173	2011-09-08	Donnerstag	53	2011	no	2011-09-08 06:08:54	2011-09-08 20:41:03	female	Adjacent	22.72727273	5.15905529921453	3.98898404656427	0.789059008221617	0.0784739683904216	0.317826406296743
11	555	oberbruch	10	0	0	15.91	7	day	0	2011-07-09	Samstag	250.180722891566	2011	no	2011-07-09 04:35:44	2011-07-09 22:29:20	female	Adjacent	22.72727273	0	5.52617269156803	-2.63335784587374	1.27548728175896	1.41349656303819
11	565	oberbruch	3	0	0	15.6	7	day	44	2011-07-19	Dienstag	11.3086419753086	2011	no	2011-07-19 04:48:19	2011-07-19 22:18:44	female	Adjacent	22.72727273	3.80666248977032	2.5103016152894	-0.108092054513439	-1.07298038448496	1.29677568723412
11	531	oberbruch	6	0	0	16.13	6	day	11	2011-06-15	Mittwoch	184.646341463415	2011	no	2011-06-15 04:23:44	2011-06-15 22:32:41	female	Adjacent	22.72727273	2.484906649788	5.223843473795	-0.9849191481178	1.04006263178457	1.49633073296366
11	403	oberbruch	11	0	0	9.81	2	day	101	2011-02-07	Montag	206.22	2011	no	2011-02-07 07:03:35	2011-02-07 18:20:39	female	Adjacent	22.72727273	4.62497281328427	5.33378103082361	0.434759084046903	1.12567133038521	-0.883269057622577
11	574	oberbruch	4	0	0	15.24	7	day	265	2011-07-28	Donnerstag	33.9876543209877	2011	no	2011-07-28 05:01:44	2011-07-28 22:05:37	female	Adjacent	22.72727273	5.5834963087817	3.55499526557819	1.07062491136925	-0.25947437020901	1.16122886371971
11	559	oberbruch	17	0	0	15.8	7	day	74	2011-07-13	Mittwoch	315.682352941176	2011	no	2011-07-13 04:40:23	2011-07-13 22:25:40	female	Adjacent	22.72727273	4.31748811353631	5.75789923030334	0.23077972004317	1.45593341817074	1.37207947807546
11	559	oberbruch	20	0	0	15.8	7	night	75	2011-07-13	Mittwoch	113.951219512195	2011	no	2011-07-13 04:40:23	2011-07-13 22:25:40	female	Adjacent	22.72727273	4.33073334028633	4.74450786021942	0.239566345624114	0.666802581441018	1.37207947807546
11	596	oberbruch	11	0	0	14.14	8	day	75	2011-08-19	Freitag	283	2011	no	2011-08-19 05:37:24	2011-08-19 21:24:15	female	Adjacent	22.72727273	4.33073334028633	5.64897423816121	0.239566345624114	1.37111320682161	0.747058014092363
11	391	oberbruch	18	0	0	9.21	1	night	26	2011-01-26	Mittwoch	254.384615384615	2011	no	2011-01-26 07:18:01	2011-01-26 18:02:47	female	Adjacent	22.72727273	3.29583686600433	5.542770704449	-0.446963829070047	1.28841220314617	-1.10918043014659
11	574	oberbruch	7	0	0	15.24	7	day	19	2011-07-28	Donnerstag	224.845238095238	2011	no	2011-07-28 05:01:44	2011-07-28 22:05:37	female	Adjacent	22.72727273	2.99573227355399	5.41984997750923	-0.646047373561192	1.19269347199754	1.16122886371971
11	423	oberbruch	17	0	0	10.94	2	day	243	2011-02-27	Sonntag	199.294117647059	2011	no	2011-02-27 06:30:26	2011-02-27 18:51:15	female	Adjacent	22.72727273	5.4971682252932	5.2997868745274	1.01335654133302	1.09919998101925	-0.457802639369025
11	575	oberbruch	9	0	0	15.19	7	day	34	2011-07-29	Freitag	206.151162790698	2011	no	2011-07-29 05:03:19	2011-07-29 22:04:00	female	Adjacent	22.72727273	3.55534806148941	5.33344878178643	-0.274809153893409	1.12541260708398	1.14240291600938
11	555	oberbruch	8	0	0	15.91	7	day	27	2011-07-09	Samstag	144.036144578313	2011	no	2011-07-09 04:35:44	2011-07-09 22:29:20	female	Adjacent	22.72727273	3.3322045101752	4.97698298431112	-0.422838241896539	0.847831643468784	1.41349656303819
11	565	oberbruch	5	0	0	15.6	7	day	61	2011-07-19	Dienstag	96.3827160493827	2011	no	2011-07-19 04:48:19	2011-07-19 22:18:44	female	Adjacent	22.72727273	4.12713438504509	4.57864874161003	0.10450276218086	0.537647598567378	1.29677568723412
11	507	oberbruch	18	0	0	15.55	5	day	46	2011-05-22	Sonntag	207.182926829268	2011	no	2011-05-22 04:43:10	2011-05-22 22:06:24	female	Adjacent	22.72727273	3.85014760171006	5.3384171491165	-0.0792448777779141	1.12928148931852	1.27794973952379
11	590	oberbruch	10	2	1	14.46	8	day	98	2011-08-13	Samstag	250.180722891566	2011	no	2011-08-13 05:27:37	2011-08-13 21:36:29	female	Adjacent	22.72727273	4.59511985013459	5.52617269156803	0.414955209441467	1.27548728175896	0.867544079438501
11	590	oberbruch	1	0	0	14.46	8	night	33	2011-08-13	Samstag	25.4698795180723	2011	no	2011-08-13 05:27:37	2011-08-13 21:36:29	female	Adjacent	22.72727273	3.52636052461616	3.27600746458801	-0.294038921554328	-0.476722990368987	0.867544079438501
11	590	oberbruch	9	0	0	14.46	8	day	11	2011-08-13	Samstag	202.77380952381	2011	no	2011-08-13 05:27:37	2011-08-13 21:36:29	female	Adjacent	22.72727273	2.484906649788	5.31701060185235	-0.9849191481178	1.11261214808203	0.867544079438501
11	586	oberbruch	18	0	0	14.67	8	day	10	2011-08-09	Dienstag	243.915662650602	2011	no	2011-08-09 05:21:04	2011-08-09 21:44:18	female	Adjacent	22.72727273	2.39789527279837	5.5009139172034	-1.042640801761	1.25581819996337	0.946613059821905
11	587	oberbruch	0	1	1	14.61	8	night	228	2011-08-10	Mittwoch	16.4024390243902	2011	no	2011-08-10 05:22:42	2011-08-10 21:42:22	female	Adjacent	22.72727273	5.43372200355424	2.85661037021258	0.971267552939905	-0.803308739741501	0.924021922569503
11	423	oberbruch	13	0	0	10.94	2	day	94	2011-02-27	Sonntag	169.823529411765	2011	no	2011-02-27 06:30:26	2011-02-27 18:51:15	female	Adjacent	22.72727273	4.55387689160054	5.14063103188847	0.387595433627245	0.975264858834735	-0.457802639369025
11	558	oberbruch	21	0	0	15.83	7	night	89	2011-07-12	Dienstag	83.7654320987654	2011	no	2011-07-12 04:39:10	2011-07-12 22:26:39	female	Adjacent	22.72727273	4.49980967033027	4.4398878193452	0.351728291563916	0.429594060788418	1.38337504670166
11	413	oberbruch	16	0	0	10.36	2	day	31	2011-02-17	Donnerstag	317.11320754717	2011	no	2011-02-17 06:48:12	2011-02-17 18:35:56	female	Adjacent	22.72727273	3.46573590279973	5.76240731800372	-0.334256115486968	1.45944387930557	-0.676183632808902
11	531	oberbruch	23	0	0	16.13	6	night	379	2011-06-15	Mittwoch	45.609756097561	2011	no	2011-06-15 04:23:44	2011-06-15 22:32:41	female	Adjacent	22.72727273	5.94017125272043	3.84180987753597	1.30723612578195	-0.0361309893572382	1.49633073296366
11	587	oberbruch	17	0	0	14.61	8	day	164	2011-08-10	Mittwoch	315.682352941176	2011	no	2011-08-10 05:22:42	2011-08-10 21:42:22	female	Adjacent	22.72727273	5.10594547390058	5.75789923030334	0.753826983998075	1.45593341817074	0.924021922569503
11	659	oberbruch	20	0	0	10.49	10	night	223	2011-10-21	Freitag	91	2011	no	2011-10-21 07:11:58	2011-10-21 19:12:00	female	Adjacent	22.72727273	5.41164605185504	4.52178857704904	0.956622796335524	0.493370421396539	-0.627236168762032
11	558	oberbruch	13	0	0	15.83	7	day	158	2011-07-12	Dienstag	232.011904761905	2011	no	2011-07-12 04:39:10	2011-07-12 22:26:39	female	Adjacent	22.72727273	5.06890420222023	5.45108954565921	0.729254525448299	1.21701981548241	1.38337504670166
11	659	oberbruch	5	0	0	10.49	10	day	171	2011-10-21	Freitag	82	2011	no	2011-10-21 07:11:58	2011-10-21 19:12:00	female	Adjacent	22.72727273	5.14749447681345	4.4188406077966	0.781389783695438	0.413204535329168	-0.627236168762032
11	391	oberbruch	9	0	0	9.21	1	day	1	2011-01-26	Mittwoch	187.62	2011	no	2011-01-26 07:18:01	2011-01-26 18:02:47	female	Adjacent	22.72727273	0.693147180559945	5.23973440911574	-2.17353749979639	1.05243694979858	-1.10918043014659
11	391	oberbruch	11	0	0	9.21	1	day	147	2011-01-26	Mittwoch	203.490196078431	2011	no	2011-01-26 07:18:01	2011-01-26 18:02:47	female	Adjacent	22.72727273	4.99721227376411	5.32052003339689	0.681695495738311	1.11534495273474	-1.10918043014659
11	531	oberbruch	7	0	0	16.13	6	day	24	2011-06-15	Mittwoch	230.611764705882	2011	no	2011-06-15 04:23:44	2011-06-15 22:32:41	female	Adjacent	22.72727273	3.2188758248682	5.44506254192977	-0.498018285558062	1.21232656997393	1.49633073296366
11	616	oberbruch	6	0	0	13	9	day	54	2011-09-08	Donnerstag	167	2011	no	2011-09-08 06:08:54	2011-09-08 20:41:03	female	Adjacent	22.72727273	4.00733318523247	5.12396397940326	0.0250289783968439	0.962286176104899	0.317826406296743
11	559	oberbruch	11	0	0	15.8	7	day	69	2011-07-13	Mittwoch	216.011904761905	2011	no	2011-07-13 04:40:23	2011-07-13 22:25:40	female	Adjacent	22.72727273	4.24849524204936	5.37995221268961	0.185011192183946	1.16162496533249	1.37207947807546
11	574	oberbruch	2	0	0	15.24	7	night	43	2011-07-28	Donnerstag	7.37037037037037	2011	no	2011-07-28 05:01:44	2011-07-28 22:05:37	female	Adjacent	22.72727273	3.78418963391826	2.12469813326796	-0.123000109606287	-1.37325094864842	1.16122886371971
11	507	oberbruch	23	2	1	15.55	5	night	95	2011-05-22	Sonntag	26.6296296296296	2011	no	2011-05-22 04:43:10	2011-05-22 22:06:24	female	Adjacent	22.72727273	4.56434819146784	3.31888873419943	0.394541890114263	-0.443331219758498	1.27794973952379
11	575	oberbruch	11	0	0	15.19	7	day	4	2011-07-29	Freitag	244.447058823529	2011	no	2011-07-29 05:03:19	2011-07-29 22:04:00	female	Adjacent	22.72727273	1.6094379124341	5.50308127763956	-1.5656880657159	1.25750592990164	1.14240291600938
11	587	oberbruch	18	0	0	14.61	8	day	183	2011-08-10	Mittwoch	255.506024096386	2011	no	2011-08-10 05:22:42	2011-08-10 21:42:22	female	Adjacent	22.72727273	5.21493575760899	5.54715215009093	0.826129016494814	1.29182404773807	0.924021922569503
11	574	oberbruch	11	0	0	15.24	7	day	5	2011-07-28	Donnerstag	211.941176470588	2011	no	2011-07-28 05:01:44	2011-07-28 22:05:37	female	Adjacent	22.72727273	1.79175946922805	5.3610159607636	-1.44473949419516	1.14687925033231	1.16122886371971
11	714	oberbruch	11	0	0	8.31	12	day	54	2011-12-15	Donnerstag	221	2011	no	2011-12-15 07:22:50	2011-12-15 17:22:23	female	Adjacent	22.72727273	4.00733318523247	5.40267738187228	0.0250289783968439	1.17932112133041	-1.4480474889326
11	575	oberbruch	16	0	0	15.19	7	day	15	2011-07-29	Freitag	321.392857142857	2011	no	2011-07-29 05:03:19	2011-07-29 22:04:00	female	Adjacent	22.72727273	2.77258872223978	5.77577085512295	-0.794076461564323	1.46985010491581	1.14240291600938
11	531	oberbruch	2	0	0	16.13	6	day	7	2011-06-15	Mittwoch	5.35	2011	no	2011-06-15 04:23:44	2011-06-15 22:32:41	female	Adjacent	22.72727273	2.07944154167984	1.8484548129046	-1.25389680764168	-1.58836243368236	1.49633073296366
11	451	oberbruch	15	0	0	12.6	3	day	14	2011-03-27	Sonntag	249.926829268293	2011	no	2011-03-27 06:32:53	2011-03-27 20:34:21	female	Adjacent	22.72727273	2.70805020110221	5.52516137977309	-0.83689006011467	1.27469977029351	0.16721882461407
11	451	oberbruch	23	0	0	12.6	3	night	22	2011-03-27	Sonntag	26.6296296296296	2011	no	2011-03-27 06:32:53	2011-03-27 20:34:21	female	Adjacent	22.72727273	3.13549421592915	3.31888873419943	-0.55333202173725	-0.443331219758498	0.16721882461407
11	574	oberbruch	13	0	0	15.24	7	day	6	2011-07-28	Donnerstag	239.149425287356	2011	no	2011-07-28 05:01:44	2011-07-28 22:05:37	female	Adjacent	22.72727273	1.94591014905531	5.48126133496767	-1.34247893405125	1.24051467644678	1.16122886371971
11	507	oberbruch	16	0	0	15.55	5	day	59	2011-05-22	Sonntag	252.048780487805	2011	no	2011-05-22 04:43:10	2011-05-22 22:06:24	female	Adjacent	22.72727273	4.0943445622221	5.53358227839459	0.0827506320400392	1.28125714878653	1.27794973952379
11	507	oberbruch	13	0	0	15.55	5	day	49	2011-05-22	Sonntag	215.938271604938	2011	no	2011-05-22 04:43:10	2011-05-22 22:06:24	female	Adjacent	22.72727273	3.91202300542815	5.37961285042323	-0.0381979394807072	1.16136070293878	1.27794973952379
11	590	oberbruch	19	0	0	14.46	8	day	110	2011-08-13	Samstag	174.876543209877	2011	no	2011-08-13 05:27:37	2011-08-13 21:36:29	female	Adjacent	22.72727273	4.70953020131233	5.16978228986586	0.490852809184834	0.997965029053785	0.867544079438501
11	586	oberbruch	8	0	0	14.67	8	day	0	2011-08-09	Dienstag	232.879518072289	2011	no	2011-08-09 05:21:04	2011-08-09 21:44:18	female	Adjacent	22.72727273	0	5.45480610272851	-2.63335784587374	1.21991390938969	0.946613059821905
11	555	oberbruch	14	0	0	15.91	7	day	63	2011-07-09	Samstag	243.831325301205	2011	no	2011-07-09 04:35:44	2011-07-09 22:29:20	female	Adjacent	22.72727273	4.15888308335967	5.50056950528335	0.125564230590386	1.25555000538951	1.41349656303819
11	586	oberbruch	16	0	0	14.67	8	day	94	2011-08-09	Dienstag	327.66265060241	2011	no	2011-08-09 05:21:04	2011-08-09 21:44:18	female	Adjacent	22.72727273	4.55387689160054	5.79503184659742	0.387595433627245	1.4848486955563	0.946613059821905
11	391	oberbruch	22	0	0	9.21	1	night	21	2011-01-26	Mittwoch	68.3076923076923	2011	no	2011-01-26 07:18:01	2011-01-26 18:02:47	female	Adjacent	22.72727273	3.09104245335832	4.2385559001468	-0.582820455683641	0.27281630389448	-1.10918043014659
11	507	oberbruch	0	0	0	15.55	5	night	94	2011-05-22	Sonntag	54.0853658536585	2011	no	2011-05-22 04:43:10	2011-05-22 22:06:24	female	Adjacent	22.72727273	4.55387689160054	4.00888408839035	0.387595433627245	0.0939701894169218	1.27794973952379
11	507	oberbruch	15	0	0	15.55	5	day	50	2011-05-22	Sonntag	249.926829268293	2011	no	2011-05-22 04:43:10	2011-05-22 22:06:24	female	Adjacent	22.72727273	3.93182563272433	5.52516137977309	-0.0250612620304513	1.27469977029351	1.27794973952379
11	714	oberbruch	0	0	0	8.31	12	night	0	2011-12-15	Donnerstag	13	2011	no	2011-12-15 07:22:50	2011-12-15 17:22:23	female	Adjacent	22.72727273	0	2.63905732961526	-2.63335784587374	-0.972717931518459	-1.4480474889326
11	555	oberbruch	12	0	0	15.91	7	day	70	2011-07-09	Samstag	262.036144578313	2011	no	2011-07-09 04:35:44	2011-07-09 22:29:20	female	Adjacent	22.72727273	4.26267987704132	5.57229145459158	0.194421002905117	1.31140009799964	1.41349656303819
11	574	oberbruch	23	1	1	15.24	7	night	35	2011-07-28	Donnerstag	41.1728395061728	2011	no	2011-07-28 05:01:44	2011-07-28 22:05:37	female	Adjacent	22.72727273	3.58351893845611	3.74177640023602	-0.256121142516569	-0.114027351979855	1.16122886371971
11	590	oberbruch	14	0	0	14.46	8	day	92	2011-08-13	Samstag	243.831325301205	2011	no	2011-08-13 05:27:37	2011-08-13 21:36:29	female	Adjacent	22.72727273	4.53259949315326	5.50056950528335	0.373480421704737	1.25555000538951	0.867544079438501
11	549	oberbruch	23	0	0	16.04	7	night	53	2011-07-03	Sonntag	26.6296296296296	2011	no	2011-07-03 04:29:58	2011-07-03 22:33:17	female	Adjacent	22.72727273	3.98898404656427	3.31888873419943	0.0128565170073081	-0.443331219758498	1.46244402708506
11	587	oberbruch	21	0	0	14.61	8	night	175	2011-08-10	Mittwoch	93.6707317073171	2011	no	2011-08-10 05:22:42	2011-08-10 21:42:22	female	Adjacent	22.72727273	5.17048399503815	4.55040488914143	0.796640582548422	0.51565402768353	0.924021922569503
11	559	oberbruch	19	0	0	15.8	7	day	86	2011-07-13	Mittwoch	170.096385542169	2011	no	2011-07-13 04:40:23	2011-07-13 22:25:40	female	Adjacent	22.72727273	4.46590811865458	5.14222705584841	0.329238662144262	0.976507687380677	1.37207947807546
11	591	oberbruch	18	0	0	14.41	8	day	198	2011-08-14	Sonntag	207.182926829268	2011	no	2011-08-14 05:29:15	2011-08-14 21:34:29	female	Adjacent	22.72727273	5.29330482472449	5.3384171491165	0.878117530007486	1.12928148931852	0.848718131728167
11	596	oberbruch	3	0	0	14.14	8	night	28	2011-08-19	Freitag	9	2011	no	2011-08-19 05:37:24	2011-08-19 21:24:15	female	Adjacent	22.72727273	3.36729582998647	2.30258509299405	-0.399559343456969	-1.23472985056532	0.747058014092363
11	451	oberbruch	1	0	0	12.6	3	night	231	2011-03-27	Sonntag	39.3086419753086	2011	no	2011-03-27 06:32:53	2011-03-27 20:34:21	female	Adjacent	22.72727273	5.44673737166631	3.69656588703809	0.979901694775095	-0.149232911413332	0.16721882461407
11	558	oberbruch	0	1	1	15.83	7	night	135	2011-07-12	Dienstag	12.375	2011	no	2011-07-12 04:39:10	2011-07-12 22:26:39	female	Adjacent	22.72727273	4.91265488573605	2.59338729278207	0.625601770600381	-1.00828132335657	1.38337504670166
11	565	oberbruch	16	0	0	15.6	7	day	82	2011-07-19	Dienstag	327.66265060241	2011	no	2011-07-19 04:48:19	2011-07-19 22:18:44	female	Adjacent	22.72727273	4.4188406077966	5.79503184659742	0.298014991704984	1.4848486955563	1.29677568723412
11	587	oberbruch	11	0	0	14.61	8	day	29	2011-08-10	Mittwoch	216.011904761905	2011	no	2011-08-10 05:22:42	2011-08-10 21:42:22	female	Adjacent	22.72727273	3.40119738166216	5.37995221268961	-0.377069714037315	1.16162496533249	0.924021922569503
11	575	oberbruch	1	0	0	15.19	7	night	83	2011-07-29	Freitag	8.64197530864197	2011	no	2011-07-29 05:03:19	2011-07-29 22:04:00	female	Adjacent	22.72727273	4.43081679884331	2.26612599516725	0.305959763704692	-1.26312065714195	1.14240291600938
11	391	oberbruch	1	0	0	9.21	1	night	2	2011-01-26	Mittwoch	9.69387755102041	2011	no	2011-01-26 07:18:01	2011-01-26 18:02:47	female	Adjacent	22.72727273	1.09861228866811	2.36967138621042	-1.90455984027251	-1.1824895569712	-1.10918043014659
11	565	oberbruch	8	0	0	15.6	7	day	0	2011-07-19	Dienstag	232.879518072289	2011	no	2011-07-19 04:48:19	2011-07-19 22:18:44	female	Adjacent	22.72727273	0	5.45480610272851	-2.63335784587374	1.21991390938969	1.29677568723412
11	531	oberbruch	17	0	0	16.13	6	day	67	2011-06-15	Mittwoch	315.682352941176	2011	no	2011-06-15 04:23:44	2011-06-15 22:32:41	female	Adjacent	22.72727273	4.21950770517611	5.75789923030334	0.165781424523027	1.45593341817074	1.49633073296366
11	714	oberbruch	20	0	0	8.31	12	night	45	2011-12-15	Donnerstag	94	2011	no	2011-12-15 07:22:50	2011-12-15 17:22:23	female	Adjacent	22.72727273	3.8286413964891	4.55387689160054	-0.0935116756598955	0.518357686197477	-1.4480474889326
11	590	oberbruch	0	0	0	14.46	8	night	131	2011-08-13	Samstag	40.433734939759	2011	no	2011-08-13 05:27:37	2011-08-13 21:36:29	female	Adjacent	22.72727273	4.88280192258637	3.72409540263567	0.605797895994945	-0.127795596749325	0.867544079438501
11	641	oberbruch	1	0	0	11.54	10	night	237	2011-10-03	Montag	14	2011	no	2011-10-03 06:45:50	2011-10-03 19:46:58	female	Adjacent	22.72727273	5.47227067367148	2.70805020110221	0.996839990268164	-0.91899297982445	-0.231891266845015
11	590	oberbruch	13	0	0	14.46	8	day	12	2011-08-13	Samstag	244.421686746988	2011	no	2011-08-13 05:27:37	2011-08-13 21:36:29	female	Adjacent	22.72727273	2.56494935746154	5.50297790142425	-0.931820374039715	1.25742543053912	0.867544079438501
11	409	oberbruch	16	0	0	10.13	2	day	19	2011-02-13	Sonntag	203.176470588235	2011	no	2011-02-13 06:54:40	2011-02-13 18:29:48	female	Adjacent	22.72727273	2.99573227355399	5.31898467180557	-0.646047373561192	1.11414936215345	-0.762782992276438
11	559	oberbruch	10	0	0	15.8	7	day	115	2011-07-13	Mittwoch	204.120481927711	2011	no	2011-07-13 04:40:23	2011-07-13 22:25:40	female	Adjacent	22.72727273	4.75359019110636	5.32359752322111	0.52008134869774	1.11774140310102	1.37207947807546
11	549	oberbruch	3	0	0	16.04	7	day	79	2011-07-03	Sonntag	19.9146341463415	2011	no	2011-07-03 04:29:58	2011-07-03 22:33:17	female	Adjacent	22.72727273	4.38202663467388	3.04044911233579	0.273593318593517	-0.660152971222366	1.46244402708506
11	659	oberbruch	19	0	0	10.49	10	night	81	2011-10-21	Freitag	190	2011	no	2011-10-21 07:11:58	2011-10-21 19:12:00	female	Adjacent	22.72727273	4.40671924726425	5.25227342804663	0.289973917094526	1.06220112067354	-0.627236168762032
11	531	oberbruch	18	0	0	16.13	6	day	39	2011-06-15	Mittwoch	255.506024096386	2011	no	2011-06-15 04:23:44	2011-06-15 22:32:41	female	Adjacent	22.72727273	3.68887945411394	5.54715215009093	-0.186227027483838	1.29182404773807	1.49633073296366
11	616	oberbruch	7	0	0	13	9	day	43	2011-09-08	Donnerstag	232	2011	no	2011-09-08 06:08:54	2011-09-08 20:41:03	female	Adjacent	22.72727273	3.78418963391826	5.4510384535657	-0.123000109606287	1.21698002991911	0.317826406296743
11	565	oberbruch	14	0	0	15.6	7	day	36	2011-07-19	Dienstag	254.595238095238	2011	no	2011-07-19 04:48:19	2011-07-19 22:18:44	female	Adjacent	22.72727273	3.61091791264422	5.54359509202951	-0.237945196416398	1.28905415617676	1.29677568723412
11	616	oberbruch	0	1	1	13	9	night	112	2011-09-08	Donnerstag	20	2011	no	2011-09-08 06:08:54	2011-09-08 20:41:03	female	Adjacent	22.72727273	4.72738781871234	3.04452243772342	0.502699204933504	-0.656981060777587	0.317826406296743
11	574	oberbruch	6	0	0	15.24	7	day	19	2011-07-28	Donnerstag	178.024390243902	2011	no	2011-07-28 05:01:44	2011-07-28 22:05:37	female	Adjacent	22.72727273	2.99573227355399	5.18752205490425	-0.646047373561192	1.01177903619989	1.16122886371971
11	507	oberbruch	20	0	0	15.55	5	night	125	2011-05-22	Sonntag	109.1125	2011	no	2011-05-22 04:43:10	2011-05-22 22:06:24	female	Adjacent	22.72727273	4.83628190695148	4.70150257043591	0.574937423228569	0.633314235958211	1.27794973952379
11	451	oberbruch	9	0	0	12.6	3	day	84	2011-03-27	Sonntag	110.207317073171	2011	no	2011-03-27 06:32:53	2011-03-27 20:34:21	female	Adjacent	22.72727273	4.44265125649032	4.71139618066941	0.313810512526157	0.641018419309597	0.16721882461407
11	714	oberbruch	19	0	0	8.31	12	night	9	2011-12-15	Donnerstag	140	2011	no	2011-12-15 07:22:50	2011-12-15 17:22:23	female	Adjacent	22.72727273	2.30258509299405	4.94875989037817	-1.10586771963855	0.825854237317628	-1.4480474889326
11	587	oberbruch	3	0	0	14.61	8	day	46	2011-08-10	Mittwoch	9.2875	2011	no	2011-08-10 05:22:42	2011-08-10 21:42:22	female	Adjacent	22.72727273	3.85014760171006	2.33092956600319	-0.0792448777779141	-1.21265792617098	0.924021922569503
11	586	oberbruch	20	0	0	14.67	8	night	144	2011-08-09	Dienstag	102.518072289157	2011	no	2011-08-09 05:21:04	2011-08-09 21:44:18	female	Adjacent	22.72727273	4.97673374242057	4.63974620895205	0.66811043670087	0.585224375860912	0.946613059821905
11	574	oberbruch	12	0	0	15.24	7	day	92	2011-07-28	Donnerstag	224.058823529412	2011	no	2011-07-28 05:01:44	2011-07-28 22:05:37	female	Adjacent	22.72727273	4.53259949315326	5.41636180594398	0.373480421704737	1.18997722255315	1.16122886371971
11	559	oberbruch	14	0	0	15.8	7	day	73	2011-07-13	Mittwoch	255.223529411765	2011	no	2011-07-13 04:40:23	2011-07-13 22:25:40	female	Adjacent	22.72727273	4.30406509320417	5.54605022526029	0.221875149660957	1.29096597563554	1.37207947807546
11	403	oberbruch	19	0	0	9.81	2	night	15	2011-02-07	Montag	155.666666666667	2011	no	2011-02-07 07:03:35	2011-02-07 18:20:39	female	Adjacent	22.72727273	2.77258872223978	5.05412040603599	-0.794076461564323	0.907898780357747	-0.883269057622577
11	596	oberbruch	14	0	0	14.14	8	day	33	2011-08-19	Freitag	310	2011	no	2011-08-19 05:37:24	2011-08-19 21:24:15	female	Adjacent	22.72727273	3.52636052461616	5.73979291217923	-0.294038921554328	1.44183397506004	0.747058014092363
11	403	oberbruch	16	0	0	9.81	2	day	146	2011-02-07	Montag	291.352941176471	2011	no	2011-02-07 07:03:35	2011-02-07 18:20:39	female	Adjacent	22.72727273	4.99043258677874	5.67796177503446	0.677197983372475	1.39368588693593	-0.883269057622577
11	391	oberbruch	15	0	0	9.21	1	day	38	2011-01-26	Mittwoch	259.326923076923	2011	no	2011-01-26 07:18:01	2011-01-26 18:02:47	female	Adjacent	22.72727273	3.66356164612965	5.56193823760436	-0.203022368438484	1.30333801751903	-1.10918043014659
11	391	oberbruch	4	0	0	9.21	1	night	170	2011-01-26	Mittwoch	14.34	2011	no	2011-01-26 07:18:01	2011-01-26 18:02:47	female	Adjacent	22.72727273	5.14166355650266	2.73046379593911	0.777521664671868	-0.90153944768484	-1.10918043014659
11	565	oberbruch	2	0	0	15.6	7	night	106	2011-07-19	Dienstag	5.0379746835443	2011	no	2011-07-19 04:48:19	2011-07-19 22:18:44	female	Adjacent	22.72727273	4.67282883446191	1.79806863842132	0.466505836882295	-1.62759829576228	1.29677568723412
11	423	oberbruch	23	0	0	10.94	2	night	75	2011-02-27	Sonntag	24.1	2011	no	2011-02-27 06:30:26	2011-02-27 18:51:15	female	Adjacent	22.72727273	4.33073334028633	3.22286784613774	0.239566345624114	-0.518102967354276	-0.457802639369025
11	531	oberbruch	20	0	0	16.13	6	day	72	2011-06-15	Mittwoch	113.951219512195	2011	no	2011-06-15 04:23:44	2011-06-15 22:32:41	female	Adjacent	22.72727273	4.29045944114839	4.74450786021942	0.212849424948577	0.666802581441018	1.49633073296366
11	423	oberbruch	21	0	0	10.94	2	night	126	2011-02-27	Sonntag	54.34	2011	no	2011-02-27 06:30:26	2011-02-27 18:51:15	female	Adjacent	22.72727273	4.84418708645859	4.01349597435878	0.580181565423345	0.0975614785679899	-0.457802639369025
11	559	oberbruch	16	0	0	15.8	7	day	56	2011-07-13	Mittwoch	326.469879518072	2011	no	2011-07-13 04:40:23	2011-07-13 22:25:40	female	Adjacent	22.72727273	4.04305126783455	5.79139607990854	0.0487236590706365	1.48201751335557	1.37207947807546
11	539	oberbruch	13	0	0	16.14	6	day	47	2011-06-23	Donnerstag	239.149425287356	2011	no	2011-06-23 04:24:16	2011-06-23 22:35:18	female	Adjacent	22.72727273	3.87120101090789	5.48126133496767	-0.0652784559630909	1.24051467644678	1.50009592250573
11	409	oberbruch	18	0	0	10.13	2	night	156	2011-02-13	Sonntag	154.058823529412	2011	no	2011-02-13 06:54:40	2011-02-13 18:29:48	female	Adjacent	22.72727273	5.05624580534831	5.04380455156618	0.720857191384658	0.899865794179197	-0.762782992276438
11	559	oberbruch	13	0	0	15.8	7	day	56	2011-07-13	Mittwoch	231.093023255814	2011	no	2011-07-13 04:40:23	2011-07-13 22:25:40	female	Adjacent	22.72727273	4.04305126783455	5.44713825361195	0.0487236590706365	1.21394293275826	1.37207947807546
11	507	oberbruch	4	0	0	15.55	5	day	24	2011-05-22	Sonntag	18.6666666666667	2011	no	2011-05-22 04:43:10	2011-05-22 22:06:24	female	Adjacent	22.72727273	3.2188758248682	2.97892515523761	-0.498018285558062	-0.708061857341839	1.27794973952379
11	586	oberbruch	3	0	0	14.67	8	day	3	2011-08-09	Dienstag	11.3086419753086	2011	no	2011-08-09 05:21:04	2011-08-09 21:44:18	female	Adjacent	22.72727273	1.38629436111989	2.5103016152894	-1.71371715371903	-1.07298038448496	0.946613059821905
11	616	oberbruch	13	0	0	13	9	day	10	2011-09-08	Donnerstag	251	2011	no	2011-09-08 06:08:54	2011-09-08 20:41:03	female	Adjacent	22.72727273	2.39789527279837	5.52942908751142	-1.042640801761	1.27802304684577	0.317826406296743
11	539	oberbruch	19	0	0	16.14	6	day	126	2011-06-23	Donnerstag	171.578313253012	2011	no	2011-06-23 04:24:16	2011-06-23 22:35:18	female	Adjacent	22.72727273	4.84418708645859	5.15085112332173	0.580181565423345	0.983223274055412	1.50009592250573
11	555	oberbruch	19	0	0	15.91	7	day	125	2011-07-09	Samstag	174.876543209877	2011	no	2011-07-09 04:35:44	2011-07-09 22:29:20	female	Adjacent	22.72727273	4.83628190695148	5.16978228986586	0.574937423228569	0.997965029053785	1.41349656303819
11	555	oberbruch	16	0	0	15.91	7	day	98	2011-07-09	Samstag	230.702380952381	2011	no	2011-07-09 04:35:44	2011-07-09 22:29:20	female	Adjacent	22.72727273	4.59511985013459	5.44545370739926	0.414955209441467	1.21263117167407	1.41349656303819
11	714	oberbruch	18	0	0	8.31	12	night	2	2011-12-15	Donnerstag	258	2011	no	2011-12-15 07:22:50	2011-12-15 17:22:23	female	Adjacent	22.72727273	1.09861228866811	5.55682806169954	-1.90455984027251	1.29935870853076	-1.4480474889326
11	507	oberbruch	19	0	0	15.55	5	day	27	2011-05-22	Sonntag	152.839506172839	2011	no	2011-05-22 04:43:10	2011-05-22 22:06:24	female	Adjacent	22.72727273	3.3322045101752	5.03590989127043	-0.422838241896539	0.893718199016265	1.27794973952379
11	539	oberbruch	16	0	0	16.14	6	day	63	2011-06-23	Donnerstag	312.413793103448	2011	no	2011-06-23 04:24:16	2011-06-23 22:35:18	female	Adjacent	22.72727273	4.15888308335967	5.7475243401323	0.125564230590386	1.44785446071822	1.50009592250573
11	403	oberbruch	17	0	0	9.81	2	night	379	2011-02-07	Montag	311.21568627451	2011	no	2011-02-07 07:03:35	2011-02-07 18:20:39	female	Adjacent	22.72727273	5.94017125272043	5.7436942511321	1.30723612578195	1.44487195916285	-0.883269057622577
11	539	oberbruch	12	0	0	16.14	6	day	51	2011-06-23	Donnerstag	224.058823529412	2011	no	2011-06-23 04:24:16	2011-06-23 22:35:18	female	Adjacent	22.72727273	3.95124371858143	5.41636180594398	-0.0121796818850061	1.18997722255315	1.50009592250573
11	596	oberbruch	7	0	0	14.14	8	day	17	2011-08-19	Freitag	200	2011	no	2011-08-19 05:37:24	2011-08-19 21:24:15	female	Adjacent	22.72727273	2.89037175789616	5.30330490805908	-0.715941488593924	1.10193948406462	0.747058014092363
11	596	oberbruch	9	0	0	14.14	8	day	7	2011-08-19	Freitag	200	2011	no	2011-08-19 05:37:24	2011-08-19 21:24:15	female	Adjacent	22.72727273	2.07944154167984	5.30330490805908	-1.25389680764168	1.10193948406462	0.747058014092363
11	558	oberbruch	14	0	0	15.83	7	day	76	2011-07-12	Dienstag	254.595238095238	2011	no	2011-07-12 04:39:10	2011-07-12 22:26:39	female	Adjacent	22.72727273	4.34380542185368	5.54359509202951	0.248238110061497	1.28905415617676	1.38337504670166
11	591	oberbruch	15	0	0	14.41	8	day	187	2011-08-14	Sonntag	249.926829268293	2011	no	2011-08-14 05:29:15	2011-08-14 21:34:29	female	Adjacent	22.72727273	5.23644196282995	5.52516137977309	0.840395814376795	1.27469977029351	0.848718131728167
11	423	oberbruch	4	0	0	10.94	2	night	59	2011-02-27	Sonntag	11.8039215686275	2011	no	2011-02-27 06:30:26	2011-02-27 18:51:15	female	Adjacent	22.72727273	4.0943445622221	2.54975149655211	0.0827506320400392	-1.04226064606135	-0.457802639369025
11	555	oberbruch	18	0	0	15.91	7	day	66	2011-07-09	Samstag	219.084337349398	2011	no	2011-07-09 04:35:44	2011-07-09 22:29:20	female	Adjacent	22.72727273	4.20469261939097	5.39401082448009	0.155953385018652	1.17257244763102	1.41349656303819
11	391	oberbruch	17	0	0	9.21	1	night	125	2011-01-26	Mittwoch	329.923076923077	2011	no	2011-01-26 07:18:01	2011-01-26 18:02:47	female	Adjacent	22.72727273	4.83628190695148	5.80188595236614	0.574937423228569	1.49018600785239	-1.10918043014659
11	451	oberbruch	6	0	0	12.6	3	day	148	2011-03-27	Sonntag	35.7407407407407	2011	no	2011-03-27 06:32:53	2011-03-27 20:34:21	female	Adjacent	22.72727273	5.00394630594546	3.60388624128054	0.686162721595914	-0.221402823811947	0.16721882461407
11	531	oberbruch	22	0	0	16.13	6	night	225	2011-06-15	Mittwoch	75.6463414634146	2011	no	2011-06-15 04:23:44	2011-06-15 22:32:41	female	Adjacent	22.72727273	5.42053499927229	4.33920187376009	0.962519551010859	0.351189619195515	1.49633073296366
11	555	oberbruch	20	0	0	15.91	7	night	47	2011-07-09	Samstag	127.457831325301	2011	no	2011-07-09 04:35:44	2011-07-09 22:29:20	female	Adjacent	22.72727273	3.87120101090789	4.85560068958611	-0.0652784559630909	0.753310894004943	1.41349656303819
11	451	oberbruch	8	0	0	12.6	3	day	70	2011-03-27	Sonntag	61.3086419753086	2011	no	2011-03-27 06:32:53	2011-03-27 20:34:21	female	Adjacent	22.72727273	4.26267987704132	4.13210013166782	0.194421002905117	0.189918884265216	0.16721882461407
11	714	oberbruch	17	0	0	8.31	12	night	71	2011-12-15	Donnerstag	332	2011	no	2011-12-15 07:22:50	2011-12-15 17:22:23	female	Adjacent	22.72727273	4.27666611901606	5.80814248998044	0.203699203560786	1.49505799207128	-1.4480474889326
11	403	oberbruch	15	0	0	9.81	2	day	99	2011-02-07	Montag	244.843137254902	2011	no	2011-02-07 07:03:35	2011-02-07 18:20:39	female	Adjacent	22.72727273	4.60517018598809	5.50469367910959	0.421622406596648	1.2587615116628	-0.883269057622577
11	641	oberbruch	20	0	0	11.54	10	night	52	2011-10-03	Montag	104.691358024691	2011	no	2011-10-03 06:45:50	2011-10-03 19:46:58	female	Adjacent	22.72727273	3.97029191355212	4.66052313007005	0.000456519847067706	0.601403425367872	-0.231891266845015
11	574	oberbruch	3	0	0	15.24	7	day	120	2011-07-28	Donnerstag	10.5555555555556	2011	no	2011-07-28 05:01:44	2011-07-28 22:05:37	female	Adjacent	22.72727273	4.79579054559674	2.44716632180515	0.548076242351749	-1.12214402298158	1.16122886371971
11	596	oberbruch	1	1	1	14.14	8	night	48	2011-08-19	Freitag	5	2011	no	2011-08-19 05:37:24	2011-08-19 21:24:15	female	Adjacent	22.72727273	3.89182029811063	1.79175946922805	-0.0516000222287563	-1.63251126434631	0.747058014092363
11	539	oberbruch	17	0	0	16.14	6	day	34	2011-06-23	Donnerstag	315.576470588235	2011	no	2011-06-23 04:24:16	2011-06-23 22:35:18	female	Adjacent	22.72727273	3.55534806148941	5.75756482563343	-0.274809153893409	1.45567301627195	1.50009592250573
11	451	oberbruch	13	0	0	12.6	3	day	5	2011-03-27	Sonntag	215.938271604938	2011	no	2011-03-27 06:32:53	2011-03-27 20:34:21	female	Adjacent	22.72727273	1.79175946922805	5.37961285042323	-1.44473949419516	1.16136070293878	0.16721882461407
11	539	oberbruch	18	0	0	16.14	6	day	93	2011-06-23	Donnerstag	248.850574712644	2011	no	2011-06-23 04:24:16	2011-06-23 22:35:18	female	Adjacent	22.72727273	4.54329478227	5.52086303801828	0.380575468299441	1.27135263894262	1.50009592250573
11	714	oberbruch	16	0	0	8.31	12	night	436	2011-12-15	Donnerstag	327	2011	no	2011-12-15 07:22:50	2011-12-15 17:22:23	female	Adjacent	22.72727273	6.07993319509559	5.79301360838414	1.3999514776059	1.48327708753103	-1.4480474889326
11	596	oberbruch	4	0	0	14.14	8	day	69	2011-08-19	Freitag	30	2011	no	2011-08-19 05:37:24	2011-08-19 21:24:15	female	Adjacent	22.72727273	4.24849524204936	3.43398720448515	0.185011192183946	-0.353703702844321	0.747058014092363
11	451	oberbruch	18	0	0	12.6	3	day	122	2011-03-27	Sonntag	207.182926829268	2011	no	2011-03-27 06:32:53	2011-03-27 20:34:21	female	Adjacent	22.72727273	4.81218435537242	5.3384171491165	0.558951576618402	1.12928148931852	0.16721882461407
11	574	oberbruch	9	0	0	15.24	7	day	66	2011-07-28	Donnerstag	194.084337349398	2011	no	2011-07-28 05:01:44	2011-07-28 22:05:37	female	Adjacent	22.72727273	4.20469261939097	5.27343196429059	0.155953385018652	1.07867733500009	1.16122886371971
11	409	oberbruch	14	0	0	10.13	2	day	21	2011-02-13	Sonntag	203.862745098039	2011	no	2011-02-13 06:54:40	2011-02-13 18:29:48	female	Adjacent	22.72727273	3.09104245335832	5.32234021879189	-0.582820455683641	1.11676233644864	-0.762782992276438
11	531	oberbruch	8	0	0	16.13	6	day	26	2011-06-15	Mittwoch	221.060240963855	2011	no	2011-06-15 04:23:44	2011-06-15 22:32:41	female	Adjacent	22.72727273	3.29583686600433	5.40294870075502	-0.446963829070047	1.1795323981414	1.49633073296366
11	539	oberbruch	10	0	0	16.14	6	day	30	2011-06-23	Donnerstag	201.847058823529	2011	no	2011-06-23 04:24:16	2011-06-23 22:35:18	female	Adjacent	22.72727273	3.43398720448515	5.31245229027955	-0.355317583896495	1.10906257747021	1.50009592250573
11	539	oberbruch	15	0	0	16.14	6	day	22	2011-06-23	Donnerstag	281.551724137931	2011	no	2011-06-23 04:24:16	2011-06-23 22:35:18	female	Adjacent	22.72727273	3.13549421592915	5.64386162812034	-0.55333202173725	1.36713200236445	1.50009592250573
11	574	oberbruch	10	0	0	15.24	7	day	21	2011-07-28	Donnerstag	201.847058823529	2011	no	2011-07-28 05:01:44	2011-07-28 22:05:37	female	Adjacent	22.72727273	3.09104245335832	5.31245229027955	-0.582820455683641	1.10906257747021	1.16122886371971
11	586	oberbruch	2	0	0	14.67	8	night	29	2011-08-09	Dienstag	5.0379746835443	2011	no	2011-08-09 05:21:04	2011-08-09 21:44:18	female	Adjacent	22.72727273	3.40119738166216	1.79806863842132	-0.377069714037315	-1.62759829576228	0.946613059821905
11	659	oberbruch	10	0	0	10.49	10	day	36	2011-10-21	Freitag	207	2011	no	2011-10-21 07:11:58	2011-10-21 19:12:00	female	Adjacent	22.72727273	3.61091791264422	5.33753807970132	-0.237945196416398	1.12859695538265	-0.627236168762032
11	403	oberbruch	7	0	0	9.81	2	day	178	2011-02-07	Montag	245.96	2011	no	2011-02-07 07:03:35	2011-02-07 18:20:39	female	Adjacent	22.72727273	5.18738580584075	5.5092263801939	0.807852914807076	1.262291139312	-0.883269057622577
11	531	oberbruch	13	0	0	16.13	6	day	40	2011-06-15	Mittwoch	231.093023255814	2011	no	2011-06-15 04:23:44	2011-06-15 22:32:41	female	Adjacent	22.72727273	3.71357206670431	5.44713825361195	-0.169846428982829	1.21394293275826	1.49633073296366
11	403	oberbruch	10	0	0	9.81	2	day	88	2011-02-07	Montag	197.7	2011	no	2011-02-07 07:03:35	2011-02-07 18:20:39	female	Adjacent	22.72727273	4.48863636973214	5.29179614955777	0.344316141457923	1.09297758001258	-0.883269057622577
11	403	oberbruch	8	0	0	9.81	2	day	4	2011-02-07	Montag	225.6	2011	no	2011-02-07 07:03:35	2011-02-07 18:20:39	female	Adjacent	22.72727273	1.6094379124341	5.42318634859391	-1.5656880657159	1.19529151396179	-0.883269057622577
11	555	oberbruch	21	0	0	15.91	7	night	33	2011-07-09	Samstag	101.777777777778	2011	no	2011-07-09 04:35:44	2011-07-09 22:29:20	female	Adjacent	22.72727273	3.52636052461616	4.63256916017621	-0.294038921554328	0.579635586896525	1.41349656303819
11	539	oberbruch	9	0	0	16.14	6	day	20	2011-06-23	Donnerstag	194.084337349398	2011	no	2011-06-23 04:24:16	2011-06-23 22:35:18	female	Adjacent	22.72727273	3.04452243772342	5.27343196429059	-0.613680928450017	1.07867733500009	1.50009592250573
11	714	oberbruch	15	0	0	8.31	12	day	31	2011-12-15	Donnerstag	285	2011	no	2011-12-15 07:22:50	2011-12-15 17:22:23	female	Adjacent	22.72727273	3.46573590279973	5.65599181081985	-0.334256115486968	1.37657781126507	-1.4480474889326
11	641	oberbruch	21	0	0	11.54	10	night	148	2011-10-03	Montag	81.3950617283951	2011	no	2011-10-03 06:45:50	2011-10-03 19:46:58	female	Adjacent	22.72727273	5.00394630594546	4.41152550463888	0.686162721595914	0.407508243012078	-0.231891266845015
11	451	oberbruch	17	0	0	12.6	3	day	125	2011-03-27	Sonntag	261.308641975309	2011	no	2011-03-27 06:32:53	2011-03-27 20:34:21	female	Adjacent	22.72727273	4.83628190695148	5.5695218332432	0.574937423228569	1.30924338571987	0.16721882461407
12	433	gamshurst	12	0	0	11.53	3	day	68	2011-03-09	Mittwoch	97.5409836065574	2011	no	2011-03-09 06:10:52	2011-03-09 19:06:33	female	Adjacent	0	4.23410650459726	4.59047253886585	0.175465983863982	0.546854824222985	-0.235656456387082
12	369	gamshurst	14	0	0	8.44	1	day	22	2011-01-04	Dienstag	152.693548387097	2011	no	2011-01-04 07:30:04	2011-01-04 17:35:06	female	Adjacent	0	3.13549421592915	5.0349606743031	-0.55333202173725	0.892979040975472	-1.39910002488573
12	704	gamshurst	1	1	1	8.48	12	night	397	2011-12-05	Montag	27	2011	no	2011-12-05 07:13:37	2011-12-05 17:22:28	female	Adjacent	0	5.98645200528444	3.3322045101752	1.33793787608484	-0.432962185890964	-1.38403926671747
12	699	gamshurst	6	0	0	8.62	11	day	263	2011-11-30	Mittwoch	336	2011	no	2011-11-30 07:07:57	2011-11-30 17:24:11	female	Adjacent	0	5.57594910314632	5.82008293035236	1.0656182420723	1.50435604806403	-1.33132661312853
12	725	gamshurst	16	0	0	8.3	12	night	913	2011-12-26	Montag	76	2011	no	2011-12-26 07:28:53	2011-12-26 17:27:19	female	Adjacent	0	6.81783057145415	4.34380542185368	1.88945823242335	0.354774415618953	-1.45181267847467
12	699	gamshurst	17	0	0	8.62	11	night	363	2011-11-30	Mittwoch	199	2011	no	2011-11-30 07:07:57	2011-11-30 17:24:11	female	Adjacent	0	5.89715386763674	5.29831736654804	1.27869922993749	1.09805567083903	-1.33132661312853
12	673	gamshurst	9	0	0	9.73	11	day	3	2011-11-04	Freitag	74	2011	no	2011-11-04 06:32:26	2011-11-04 17:49:23	female	Adjacent	0	1.38629436111989	4.31748811353631	-1.71371715371903	0.334281050324907	-0.913390573959112
12	433	gamshurst	21	0	0	11.53	3	night	122	2011-03-09	Mittwoch	48.7166666666667	2011	no	2011-03-09 06:10:52	2011-03-09 19:06:33	female	Adjacent	0	4.81218435537242	3.90634022229265	0.558951576618402	0.0141189796632018	-0.235656456387082
12	704	gamshurst	17	0	0	8.48	12	night	128	2011-12-05	Montag	215	2011	no	2011-12-05 07:13:37	2011-12-05 17:22:28	female	Adjacent	0	4.85981240436167	5.37527840768417	0.590547097141961	1.15798545964541	-1.38403926671747
12	725	gamshurst	12	0	0	8.3	12	day	4	2011-12-26	Montag	76	2011	no	2011-12-26 07:28:53	2011-12-26 17:27:19	female	Adjacent	0	1.6094379124341	4.34380542185368	-1.5656880657159	0.354774415618953	-1.45181267847467
12	433	gamshurst	7	0	0	11.53	3	day	60	2011-03-09	Mittwoch	181.573770491803	2011	no	2011-03-09 06:10:52	2011-03-09 19:06:33	female	Adjacent	0	4.11087386417331	5.20715431321979	0.0937158491783142	1.02706673342011	-0.235656456387082
12	432	gamshurst	0	0	0	11.47	3	night	61	2011-03-08	Dienstag	13.0344827586207	2011	no	2011-03-08 06:12:54	2011-03-08 19:05:01	female	Adjacent	0	4.12713438504509	2.64151735545612	0.10450276218086	-0.970802302169834	-0.258247593639482
12	524	gamshurst	19	1	1	16.03	6	day	607	2011-06-08	Mittwoch	90.9210526315789	2011	no	2011-06-08 04:26:18	2011-06-08 22:27:31	female	Adjacent	0	6.41017488196617	4.52093008508045	1.61902738385618	0.492701911178768	1.45867883754299
12	673	gamshurst	3	0	0	9.73	11	night	33	2011-11-04	Freitag	5	2011	no	2011-11-04 06:32:26	2011-11-04 17:49:23	female	Adjacent	0	3.52636052461616	1.79175946922805	-0.294038921554328	-1.63251126434631	-0.913390573959112
12	700	gamshurst	10	0	0	8.59	12	day	0	2011-12-01	Donnerstag	80	2011	no	2011-12-01 07:09:08	2011-12-01 17:23:45	female	Adjacent	0	0	4.39444915467244	-2.63335784587374	0.394210839131294	-1.34262218175473
12	699	gamshurst	12	0	0	8.62	11	day	15	2011-11-30	Mittwoch	24	2011	no	2011-11-30 07:07:57	2011-11-30 17:24:11	female	Adjacent	0	2.77258872223978	3.2188758248682	-0.794076461564323	-0.52121156604346	-1.33132661312853
12	673	gamshurst	2	0	0	9.73	11	night	0	2011-11-04	Freitag	2	2011	no	2011-11-04 06:32:26	2011-11-04 17:49:23	female	Adjacent	0	0	1.09861228866811	-2.63335784587374	-2.17226700997381	-0.913390573959112
12	725	gamshurst	9	0	0	8.3	12	day	9	2011-12-26	Montag	35	2011	no	2011-12-26 07:28:53	2011-12-26 17:27:19	female	Adjacent	0	2.30258509299405	3.58351893845611	-1.10586771963855	-0.23726290235045	-1.45181267847467
12	673	gamshurst	7	0	0	9.73	11	day	280	2011-11-04	Freitag	180	2011	no	2011-11-04 06:32:26	2011-11-04 17:49:23	female	Adjacent	0	5.63835466933375	5.19849703126583	1.10701687983099	1.02032528253172	-0.913390573959112
12	699	gamshurst	1	0	0	8.62	11	night	241	2011-11-30	Mittwoch	4	2011	no	2011-11-30 07:07:57	2011-11-30 17:24:11	female	Adjacent	0	5.48893772615669	1.6094379124341	1.0078965884291	-1.77448559619282	-1.33132661312853
12	524	gamshurst	15	0	0	16.03	6	day	47	2011-06-08	Mittwoch	150.52	2011	no	2011-06-08 04:26:18	2011-06-08 22:27:31	female	Adjacent	0	3.87120101090789	5.02071762943777	-0.0652784559630909	0.88188794009978	1.45867883754299
12	700	gamshurst	3	0	0	8.59	12	night	57	2011-12-01	Donnerstag	1	2011	no	2011-12-01 07:09:08	2011-12-01 17:23:45	female	Adjacent	0	4.06044301054642	0.693147180559945	0.0602610026203852	-2.48800388071468	-1.34262218175473
12	432	gamshurst	16	1	1	11.47	3	day	880	2011-03-08	Dienstag	189.822580645161	2011	no	2011-03-08 06:12:54	2011-03-08 19:05:01	female	Adjacent	0	6.78105762593618	5.25134409920857	1.86506377622618	1.06147744957743	-0.258247593639482
12	725	gamshurst	17	0	0	8.3	12	night	39	2011-12-26	Montag	106	2011	no	2011-12-26 07:28:53	2011-12-26 17:27:19	female	Adjacent	0	3.68887945411394	4.67282883446191	-0.186227027483838	0.610985913525919	-1.45181267847467
12	699	gamshurst	18	1	1	8.62	11	night	397	2011-11-30	Mittwoch	125	2011	no	2011-11-30 07:07:57	2011-11-30 17:24:11	female	Adjacent	0	5.98645200528444	4.83628190695148	1.33793787608484	0.738267301218275	-1.33132661312853
12	704	gamshurst	3	0	0	8.48	12	night	263	2011-12-05	Montag	1	2011	no	2011-12-05 07:13:37	2011-12-05 17:22:28	female	Adjacent	0	5.57594910314632	0.693147180559945	1.0656182420723	-2.48800388071468	-1.38403926671747
12	700	gamshurst	16	0	0	8.59	12	night	128	2011-12-01	Donnerstag	215	2011	no	2011-12-01 07:09:08	2011-12-01 17:23:45	female	Adjacent	0	4.85981240436167	5.37527840768417	0.590547097141961	1.15798545964541	-1.34262218175473
12	433	gamshurst	3	0	0	11.53	3	night	176	2011-03-09	Mittwoch	2.9811320754717	2011	no	2011-03-09 06:10:52	2011-03-09 19:06:33	female	Adjacent	0	5.17614973257383	1.38156621992394	0.800399122534597	-1.95192995252542	-0.235656456387082
12	699	gamshurst	8	0	0	8.62	11	day	61	2011-11-30	Mittwoch	232	2011	no	2011-11-30 07:07:57	2011-11-30 17:24:11	female	Adjacent	0	4.12713438504509	5.4510384535657	0.10450276218086	1.21698002991911	-1.33132661312853
12	725	gamshurst	18	0	0	8.3	12	night	24	2011-12-26	Montag	77	2011	no	2011-12-26 07:28:53	2011-12-26 17:27:19	female	Adjacent	0	3.2188758248682	4.35670882668959	-0.498018285558062	0.364822334868531	-1.45181267847467
12	704	gamshurst	20	0	0	8.48	12	night	460	2011-12-05	Montag	41	2011	no	2011-12-05 07:13:37	2011-12-05 17:22:28	female	Adjacent	0	6.13339804299665	3.73766961828337	1.4354190169025	-0.117225315150092	-1.38403926671747
12	433	gamshurst	4	0	0	11.53	3	night	12	2011-03-09	Mittwoch	10.9814814814815	2011	no	2011-03-09 06:10:52	2011-03-09 19:06:33	female	Adjacent	0	2.56494935746154	2.48336224793663	-0.931820374039715	-1.09395814897718	-0.235656456387082
12	433	gamshurst	6	0	0	11.53	3	day	79	2011-03-09	Mittwoch	138.245901639344	2011	no	2011-03-09 06:10:52	2011-03-09 19:06:33	female	Adjacent	0	4.38202663467388	4.93624144669991	0.273593318593517	0.816106088452335	-0.235656456387082
12	524	gamshurst	3	0	0	16.03	6	day	38	2011-06-08	Mittwoch	4.63934426229508	2011	no	2011-06-08 04:26:18	2011-06-08 22:27:31	female	Adjacent	0	3.66356164612965	1.72976779320009	-0.203022368438484	-1.68078436457034	1.45867883754299
12	456	gamshurst	2	0	0	12.9	4	night	149	2011-04-01	Freitag	7.41666666666667	2011	no	2011-04-01 06:22:01	2011-04-01 20:42:15	female	Adjacent	0	5.01063529409626	2.13021386705326	0.690600066120524	-1.36895583054729	0.280174510876075
12	673	gamshurst	6	0	0	9.73	11	day	105	2011-11-04	Freitag	158	2011	no	2011-11-04 06:32:26	2011-11-04 17:49:23	female	Adjacent	0	4.66343909411207	5.06890420222023	0.460276865924422	0.919410965873933	-0.913390573959112
12	695	gamshurst	18	0	0	8.75	11	night	131	2011-11-26	Samstag	182	2011	no	2011-11-26 07:03:02	2011-11-26 17:26:20	female	Adjacent	0	4.88280192258637	5.20948615284142	0.605797895994945	1.02888254378327	-1.28237914908166
12	432	gamshurst	5	0	0	11.47	3	day	69	2011-03-08	Dienstag	68.7868852459016	2011	no	2011-03-08 06:12:54	2011-03-08 19:05:01	female	Adjacent	0	4.24849524204936	4.24544610165484	0.185011192183946	0.278181724048813	-0.258247593639482
12	700	gamshurst	14	0	0	8.59	12	day	0	2011-12-01	Donnerstag	160	2011	no	2011-12-01 07:09:08	2011-12-01 17:23:45	female	Adjacent	0	0	5.08140436498446	-2.63335784587374	0.92914487933777	-1.34262218175473
12	673	gamshurst	1	0	0	9.73	11	night	19	2011-11-04	Freitag	6	2011	no	2011-11-04 06:32:26	2011-11-04 17:49:23	female	Adjacent	0	2.99573227355399	1.94591014905531	-0.646047373561192	-1.51247367714595	-0.913390573959112
12	700	gamshurst	18	0	0	8.59	12	night	116	2011-12-01	Donnerstag	135	2011	no	2011-12-01 07:09:08	2011-12-01 17:23:45	female	Adjacent	0	4.76217393479776	4.91265488573605	0.525775637162748	0.797739164144068	-1.34262218175473
12	673	gamshurst	8	0	0	9.73	11	day	2	2011-11-04	Freitag	101	2011	no	2011-11-04 06:32:26	2011-11-04 17:49:23	female	Adjacent	0	1.09861228866811	4.62497281328427	-1.90455984027251	0.573720289257444	-0.913390573959112
12	704	gamshurst	0	0	0	8.48	12	night	38	2011-12-05	Montag	2	2011	no	2011-12-05 07:13:37	2011-12-05 17:22:28	female	Adjacent	0	3.66356164612965	1.09861228866811	-0.203022368438484	-2.17226700997381	-1.38403926671747
12	699	gamshurst	19	1	1	8.62	11	night	590	2011-11-30	Mittwoch	80	2011	no	2011-11-30 07:07:57	2011-11-30 17:24:11	female	Adjacent	0	6.3818160174061	4.39444915467244	1.60021466516945	0.394210839131294	-1.33132661312853
12	524	gamshurst	6	0	0	16.03	6	day	20	2011-06-08	Mittwoch	153.605263157895	2011	no	2011-06-08 04:26:18	2011-06-08 22:27:31	female	Adjacent	0	3.04452243772342	5.04087517928597	-0.613680928450017	0.897584683379545	1.45867883754299
12	432	gamshurst	15	0	0	11.47	3	day	231	2011-03-08	Dienstag	151	2011	no	2011-03-08 06:12:54	2011-03-08 19:05:01	female	Adjacent	0	5.44673737166631	5.02388052084628	0.979901694775095	0.884350892930605	-0.258247593639482
12	673	gamshurst	0	0	0	9.73	11	night	0	2011-11-04	Freitag	13	2011	no	2011-11-04 06:32:26	2011-11-04 17:49:23	female	Adjacent	0	0	2.63905732961526	-2.63335784587374	-0.972717931518459	-0.913390573959112
12	433	gamshurst	13	0	0	11.53	3	day	48	2011-03-09	Mittwoch	134.27868852459	2011	no	2011-03-09 06:10:52	2011-03-09 19:06:33	female	Adjacent	0	3.89182029811063	4.90733701001783	-0.0516000222287563	0.793598118700986	-0.235656456387082
12	456	gamshurst	0	0	0	12.9	4	night	6	2011-04-01	Freitag	9.76315789473684	2011	no	2011-04-01 06:22:01	2011-04-01 20:42:15	female	Adjacent	0	1.94591014905531	2.37612899631642	-1.34247893405125	-1.17746099701238	0.280174510876075
12	699	gamshurst	23	0	0	8.62	11	night	0	2011-11-30	Mittwoch	54	2011	no	2011-11-30 07:07:57	2011-11-30 17:24:11	female	Adjacent	0	0	4.00733318523247	-2.63335784587374	0.0927624965720901	-1.33132661312853
12	725	gamshurst	0	0	0	8.3	12	night	135	2011-12-26	Montag	12	2011	no	2011-12-26 07:28:53	2011-12-26 17:27:19	female	Adjacent	0	4.91265488573605	2.56494935746154	0.625601770600381	-1.03042602712733	-1.45181267847467
12	369	gamshurst	21	0	0	8.44	1	night	396	2011-01-04	Dienstag	47.4262295081967	2011	no	2011-01-04 07:30:04	2011-01-04 17:35:06	female	Adjacent	0	5.98393628068719	3.88004159891801	1.33626899336067	-0.00635983561104541	-1.39910002488573
12	700	gamshurst	4	0	0	8.59	12	night	167	2011-12-01	Donnerstag	13	2011	no	2011-12-01 07:09:08	2011-12-01 17:23:45	female	Adjacent	0	5.12396397940326	2.63905732961526	0.765780109782047	-0.972717931518459	-1.34262218175473
12	704	gamshurst	12	0	0	8.48	12	day	1	2011-12-05	Montag	87	2011	no	2011-12-05 07:13:37	2011-12-05 17:22:28	female	Adjacent	0	0.693147180559945	4.47733681447821	-2.17353749979639	0.458755703305218	-1.38403926671747
12	673	gamshurst	14	1	1	9.73	11	day	0	2011-11-04	Freitag	176	2011	no	2011-11-04 06:32:26	2011-11-04 17:49:23	female	Adjacent	0	0	5.17614973257383	-2.63335784587374	1.00292337539489	-0.913390573959112
12	699	gamshurst	4	0	0	8.62	11	night	112	2011-11-30	Mittwoch	26	2011	no	2011-11-30 07:07:57	2011-11-30 17:24:11	female	Adjacent	0	4.72738781871234	3.29583686600433	0.502699204933504	-0.461281777237074	-1.33132661312853
12	433	gamshurst	11	0	0	11.53	3	day	31	2011-03-09	Mittwoch	84.9166666666667	2011	no	2011-03-09 06:10:52	2011-03-09 19:06:33	female	Adjacent	0	3.46573590279973	4.45337783422896	-0.334256115486968	0.44009877500543	-0.235656456387082
12	432	gamshurst	19	0	0	11.47	3	night	198	2011-03-08	Dienstag	92.983606557377	2011	no	2011-03-08 06:12:54	2011-03-08 19:05:01	female	Adjacent	0	5.29330482472449	4.54312036873507	0.878117530007486	0.509981550244763	-0.258247593639482
12	432	gamshurst	14	0	0	11.47	3	day	5	2011-03-08	Dienstag	152.693548387097	2011	no	2011-03-08 06:12:54	2011-03-08 19:05:01	female	Adjacent	0	1.79175946922805	5.0349606743031	-1.44473949419516	0.892979040975472	-0.258247593639482
12	524	gamshurst	14	0	0	16.03	6	day	106	2011-06-08	Mittwoch	153.837837837838	2011	no	2011-06-08 04:26:18	2011-06-08 22:27:31	female	Adjacent	0	4.67282883446191	5.04237836176435	0.466505836882295	0.898755215991069	1.45867883754299
12	456	gamshurst	3	0	0	12.9	4	night	39	2011-04-01	Freitag	4.57746478873239	2011	no	2011-04-01 06:22:01	2011-04-01 20:42:15	female	Adjacent	0	3.68887945411394	1.71873433421317	-0.186227027483838	-1.68937615149433	0.280174510876075
12	700	gamshurst	1	0	0	8.59	12	night	106	2011-12-01	Donnerstag	1	2011	no	2011-12-01 07:09:08	2011-12-01 17:23:45	female	Adjacent	0	4.67282883446191	0.693147180559945	0.466505836882295	-2.48800388071468	-1.34262218175473
12	432	gamshurst	2	0	0	11.47	3	night	51	2011-03-08	Dienstag	4.78260869565217	2011	no	2011-03-08 06:12:54	2011-03-08 19:05:01	female	Adjacent	0	3.95124371858143	1.7548549122926	-0.0121796818850061	-1.66124895123938	-0.258247593639482
12	704	gamshurst	16	0	0	8.48	12	night	348	2011-12-05	Montag	181	2011	no	2011-12-05 07:13:37	2011-12-05 17:22:28	female	Adjacent	0	5.85507192220243	5.2040066870768	1.2507828865462	1.02461566769638	-1.38403926671747
12	456	gamshurst	8	0	0	12.9	4	day	119	2011-04-01	Freitag	111.546666666667	2011	no	2011-04-01 06:22:01	2011-04-01 20:42:15	female	Adjacent	0	4.78749174278205	4.72336795044741	0.542570978117394	0.650340871602894	0.280174510876075
12	673	gamshurst	21	0	0	9.73	11	night	5	2011-11-04	Freitag	30	2011	no	2011-11-04 06:32:26	2011-11-04 17:49:23	female	Adjacent	0	1.79175946922805	3.43398720448515	-1.44473949419516	-0.353703702844321	-0.913390573959112
12	432	gamshurst	9	0	0	11.47	3	day	50	2011-03-08	Dienstag	98.5593220338983	2011	no	2011-03-08 06:12:54	2011-03-08 19:05:01	female	Adjacent	0	3.93182563272433	4.60075366785285	-0.0250612620304513	0.554860769566058	-0.258247593639482
12	433	gamshurst	17	0	0	11.53	3	day	60	2011-03-09	Mittwoch	193.583333333333	2011	no	2011-03-09 06:10:52	2011-03-09 19:06:33	female	Adjacent	0	4.11087386417331	5.270860520315	0.0937158491783142	1.07667494402265	-0.235656456387082
12	524	gamshurst	17	1	1	16.03	6	day	400	2011-06-08	Mittwoch	193.407894736842	2011	no	2011-06-08 04:26:18	2011-06-08 22:27:31	female	Adjacent	0	5.99396142730657	5.26995850198797	1.3429194804683	1.07597253970171	1.45867883754299
12	456	gamshurst	16	1	1	12.9	4	day	713	2011-04-01	Freitag	182.506329113924	2011	no	2011-04-01 06:22:01	2011-04-01 20:42:15	female	Adjacent	0	6.57088296233958	5.21224915798388	1.7256379958694	1.03103410400405	0.280174510876075
12	699	gamshurst	14	0	0	8.62	11	day	0	2011-11-30	Mittwoch	151	2011	no	2011-11-30 07:07:57	2011-11-30 17:24:11	female	Adjacent	0	0	5.02388052084628	-2.63335784587374	0.884350892930605	-1.33132661312853
12	456	gamshurst	13	0	0	12.9	4	day	104	2011-04-01	Freitag	147.205128205128	2011	no	2011-04-01 06:22:01	2011-04-01 20:42:15	female	Adjacent	0	4.65396035015752	4.99859731553678	0.453988851707822	0.864662786686477	0.280174510876075
12	704	gamshurst	22	0	0	8.48	12	night	44	2011-12-05	Montag	34	2011	no	2011-12-05 07:13:37	2011-12-05 17:22:28	female	Adjacent	0	3.80666248977032	3.55534806148941	-0.108092054513439	-0.259199646996597	-1.38403926671747
12	524	gamshurst	5	0	0	16.03	6	day	12	2011-06-08	Mittwoch	94.7368421052632	2011	no	2011-06-08 04:26:18	2011-06-08 22:27:31	female	Adjacent	0	2.56494935746154	4.56160319935168	-0.931820374039715	0.524374184739382	1.45867883754299
12	673	gamshurst	17	1	1	9.73	11	night	272	2011-11-04	Freitag	177	2011	no	2011-11-04 06:32:26	2011-11-04 17:49:23	female	Adjacent	0	5.60947179518496	5.18178355029209	1.08785654338401	1.00731044580149	-0.913390573959112
12	704	gamshurst	9	0	0	8.48	12	day	408	2011-12-05	Montag	95	2011	no	2011-12-05 07:13:37	2011-12-05 17:22:28	female	Adjacent	0	6.0137151560428	4.56434819146784	1.35602371956579	0.526511718163668	-1.38403926671747
12	699	gamshurst	11	0	0	8.62	11	day	28	2011-11-30	Mittwoch	178	2011	no	2011-11-30 07:07:57	2011-11-30 17:24:11	female	Adjacent	0	3.36729582998647	5.18738580584075	-0.399559343456969	1.01167293865391	-1.33132661312853
12	673	gamshurst	4	0	0	9.73	11	night	137	2011-11-04	Freitag	11	2011	no	2011-11-04 06:32:26	2011-11-04 17:49:23	female	Adjacent	0	4.92725368515721	2.484906649788	0.635286329941336	-1.09275551871882	-0.913390573959112
12	725	gamshurst	21	0	0	8.3	12	night	21	2011-12-26	Montag	44	2011	no	2011-12-26 07:28:53	2011-12-26 17:27:19	female	Adjacent	0	3.09104245335832	3.80666248977032	-0.582820455683641	-0.0635003634560832	-1.45181267847467
12	432	gamshurst	17	0	0	11.47	3	day	9	2011-03-08	Dienstag	193.491803278689	2011	no	2011-03-08 06:12:54	2011-03-08 19:05:01	female	Adjacent	0	2.30258509299405	5.27039001964446	-1.10586771963855	1.0763085637684	-0.258247593639482
12	700	gamshurst	20	1	1	8.59	12	night	428	2011-12-01	Donnerstag	48	2011	no	2011-12-01 07:09:08	2011-12-01 17:23:45	female	Adjacent	0	6.06145691892802	3.89182029811063	1.38769467567426	0.00281227205026658	-1.34262218175473
12	432	gamshurst	21	0	0	11.47	3	night	66	2011-03-08	Dienstag	47.4262295081967	2011	no	2011-03-08 06:12:54	2011-03-08 19:05:01	female	Adjacent	0	4.20469261939097	3.88004159891801	0.155953385018652	-0.00635983561104541	-0.258247593639482
12	456	gamshurst	15	0	0	12.9	4	day	61	2011-04-01	Freitag	182.240506329114	2011	no	2011-04-01 06:22:01	2011-04-01 20:42:15	female	Adjacent	0	4.12713438504509	5.21079953221661	0.10450276218086	1.0299052761608	0.280174510876075
12	695	gamshurst	17	0	0	8.75	11	night	144	2011-11-26	Samstag	172	2011	no	2011-11-26 07:03:02	2011-11-26 17:26:20	female	Adjacent	0	4.97673374242057	5.15329159449778	0.66811043670087	0.985123676129109	-1.28237914908166
12	456	gamshurst	17	0	0	12.9	4	day	19	2011-04-01	Freitag	166.227848101266	2011	no	2011-04-01 06:22:01	2011-04-01 20:42:15	female	Adjacent	0	2.99573227355399	5.11935724241133	-0.646047373561192	0.958698896476959	0.280174510876075
12	725	gamshurst	10	0	0	8.3	12	day	0	2011-12-26	Montag	70	2011	no	2011-12-26 07:28:53	2011-12-26 17:27:19	female	Adjacent	0	0	4.26267987704132	-2.63335784587374	0.291601715566616	-1.45181267847467
12	524	gamshurst	10	0	0	16.03	6	day	204	2011-06-08	Mittwoch	85.6842105263158	2011	no	2011-06-08 04:26:18	2011-06-08 22:27:31	female	Adjacent	0	5.32300997913841	4.4622717510112	0.897823351175011	0.447024494129714	1.45867883754299
12	524	gamshurst	4	0	0	16.03	6	day	75	2011-06-08	Mittwoch	22.9473684210526	2011	no	2011-06-08 04:26:18	2011-06-08 22:27:31	female	Adjacent	0	4.33073334028633	3.17585843978451	0.239566345624114	-0.554709330172047	1.45867883754299
12	456	gamshurst	4	0	0	12.9	4	day	88	2011-04-01	Freitag	19.5789473684211	2011	no	2011-04-01 06:22:01	2011-04-01 20:42:15	female	Adjacent	0	4.48863636973214	3.02426858081893	0.344316141457923	-0.672752798644989	0.280174510876075
12	673	gamshurst	12	0	0	9.73	11	day	1	2011-11-04	Freitag	101	2011	no	2011-11-04 06:32:26	2011-11-04 17:49:23	female	Adjacent	0	0.693147180559945	4.62497281328427	-2.17353749979639	0.573720289257444	-0.913390573959112
12	725	gamshurst	23	0	0	8.3	12	night	0	2011-12-26	Montag	19	2011	no	2011-12-26 07:28:53	2011-12-26 17:27:19	female	Adjacent	0	0	2.99573227355399	-2.63335784587374	-0.694974104937827	-1.45181267847467
12	695	gamshurst	19	0	0	8.75	11	night	294	2011-11-26	Samstag	152	2011	no	2011-11-26 07:03:02	2011-11-26 17:26:20	female	Adjacent	0	5.68697535633982	5.03043792139244	1.13927089709121	0.889457159998316	-1.28237914908166
12	524	gamshurst	13	0	0	16.03	6	day	19	2011-06-08	Mittwoch	136.894736842105	2011	no	2011-06-08 04:26:18	2011-06-08 22:27:31	female	Adjacent	0	2.99573227355399	4.9264906175887	-0.646047373561192	0.808513089180301	1.45867883754299
12	432	gamshurst	18	0	0	11.47	3	night	180	2011-03-08	Dienstag	147.786885245902	2011	no	2011-03-08 06:12:54	2011-03-08 19:05:01	female	Adjacent	0	5.19849703126583	5.00251498172642	0.815223885451683	0.867713484856529	-0.258247593639482
12	369	gamshurst	7	0	0	8.44	1	day	0	2011-01-04	Dienstag	176.27868852459	2011	no	2011-01-04 07:30:04	2011-01-04 17:35:06	female	Adjacent	0	0	5.17772300576864	-2.63335784587374	1.0041484878532	-1.39910002488573
12	433	gamshurst	5	0	0	11.53	3	day	141	2011-03-09	Mittwoch	71.327868852459	2011	no	2011-03-09 06:10:52	2011-03-09 19:06:33	female	Adjacent	0	4.95582705760126	4.28120951620008	0.654241348982471	0.306030800010513	-0.235656456387082
12	699	gamshurst	0	0	0	8.62	11	night	162	2011-11-30	Mittwoch	12	2011	no	2011-11-30 07:07:57	2011-11-30 17:24:11	female	Adjacent	0	5.09375020080676	2.56494935746154	0.745736877233192	-1.03042602712733	-1.33132661312853
12	372	gamshurst	13	1	1	8.49	1	day	1397	2011-01-07	Freitag	141.515625	2011	no	2011-01-07 07:29:39	2011-01-07 17:38:13	female	Adjacent	0	7.24279792279376	4.95945164282049	2.17137330045651	0.83417993635157	-1.3802740771754
12	725	gamshurst	8	0	0	8.3	12	day	18	2011-12-26	Montag	12	2011	no	2011-12-26 07:28:53	2011-12-26 17:27:19	female	Adjacent	0	2.94443897916644	2.56494935746154	-0.680074346530595	-1.03042602712733	-1.45181267847467
12	700	gamshurst	17	0	0	8.59	12	night	176	2011-12-01	Donnerstag	202	2011	no	2011-12-01 07:09:08	2011-12-01 17:23:45	female	Adjacent	0	5.17614973257383	5.31320597904179	0.800399122534597	1.10964947712333	-1.34262218175473
12	695	gamshurst	0	0	0	8.75	11	night	164	2011-11-26	Samstag	60	2011	no	2011-11-26 07:03:02	2011-11-26 17:26:20	female	Adjacent	0	5.10594547390058	4.11087386417331	0.753826983998075	0.173389927414907	-1.28237914908166
12	456	gamshurst	5	0	0	12.9	4	day	297	2011-04-01	Freitag	84.2236842105263	2011	no	2011-04-01 06:22:01	2011-04-01 20:42:15	female	Adjacent	0	5.6970934865054	4.44527937889659	1.14598306767327	0.433792484048833	0.280174510876075
12	673	gamshurst	16	0	0	9.73	11	day	132	2011-11-04	Freitag	207	2011	no	2011-11-04 06:32:26	2011-11-04 17:49:23	female	Adjacent	0	4.89034912822175	5.33753807970132	0.610804565291897	1.12859695538265	-0.913390573959112
12	456	gamshurst	14	0	0	12.9	4	day	169	2011-04-01	Freitag	177.101265822785	2011	no	2011-04-01 06:22:01	2011-04-01 20:42:15	female	Adjacent	0	5.13579843705026	5.18235229764141	0.773630858603512	1.00775333103311	0.280174510876075
12	700	gamshurst	13	0	0	8.59	12	day	0	2011-12-01	Donnerstag	159	2011	no	2011-12-01 07:09:08	2011-12-01 17:23:45	female	Adjacent	0	0	5.07517381523383	-2.63335784587374	0.924293131944659	-1.34262218175473
12	369	gamshurst	19	0	0	8.44	1	night	9	2011-01-04	Dienstag	92.983606557377	2011	no	2011-01-04 07:30:04	2011-01-04 17:35:06	female	Adjacent	0	2.30258509299405	4.54312036873507	-1.10586771963855	0.509981550244763	-1.39910002488573
12	673	gamshurst	10	0	0	9.73	11	day	0	2011-11-04	Freitag	71	2011	no	2011-11-04 06:32:26	2011-11-04 17:49:23	female	Adjacent	0	0	4.27666611901606	-2.63335784587374	0.302492843277045	-0.913390573959112
12	369	gamshurst	20	0	0	8.44	1	night	7	2011-01-04	Dienstag	59.1967213114754	2011	no	2011-01-04 07:30:04	2011-01-04 17:35:06	female	Adjacent	0	2.07944154167984	4.09761788756707	-1.25389680764168	0.163067459492088	-1.39910002488573
12	704	gamshurst	18	0	0	8.48	12	night	36	2011-12-05	Montag	114	2011	no	2011-12-05 07:13:37	2011-12-05 17:22:28	female	Adjacent	0	3.61091791264422	4.74493212836325	-0.237945196416398	0.667132960290907	-1.38403926671747
12	524	gamshurst	7	0	0	16.03	6	day	103	2011-06-08	Mittwoch	171.631578947368	2011	no	2011-06-08 04:26:18	2011-06-08 22:27:31	female	Adjacent	0	4.64439089914137	5.15115972221175	0.447640664192348	0.983463580917585	1.45867883754299
12	369	gamshurst	16	0	0	8.44	1	day	322	2011-01-04	Dienstag	189.822580645161	2011	no	2011-01-04 07:30:04	2011-01-04 17:35:06	female	Adjacent	0	5.77765232322266	5.25134409920857	1.19942423171146	1.06147744957743	-1.39910002488573
12	369	gamshurst	1	0	0	8.44	1	night	0	2011-01-04	Dienstag	5.07407407407407	2011	no	2011-01-04 07:30:04	2011-01-04 17:35:06	female	Adjacent	0	0	1.80402956181987	-2.63335784587374	-1.62295650720157	-1.39910002488573
12	456	gamshurst	12	0	0	12.9	4	day	91	2011-04-01	Freitag	119.157894736842	2011	no	2011-04-01 06:22:01	2011-04-01 20:42:15	female	Adjacent	0	4.52178857704904	4.78880666736335	0.366308670417459	0.701298192692103	0.280174510876075
12	700	gamshurst	11	0	0	8.59	12	day	0	2011-12-01	Donnerstag	75	2011	no	2011-12-01 07:09:08	2011-12-01 17:23:45	female	Adjacent	0	0	4.33073334028633	-2.63335784587374	0.34459514730311	-1.34262218175473
12	725	gamshurst	15	0	0	8.3	12	day	0	2011-12-26	Montag	90	2011	no	2011-12-26 07:28:53	2011-12-26 17:27:19	female	Adjacent	0	0	4.51085950651685	-2.63335784587374	0.484859922068889	-1.45181267847467
12	432	gamshurst	4	0	0	11.47	3	night	29	2011-03-08	Dienstag	11.4259259259259	2011	no	2011-03-08 06:12:54	2011-03-08 19:05:01	female	Adjacent	0	3.40119738166216	2.51978509040741	-0.377069714037315	-1.06559557455278	-0.258247593639482
12	432	gamshurst	1	0	0	11.47	3	night	17	2011-03-08	Dienstag	5.07407407407407	2011	no	2011-03-08 06:12:54	2011-03-08 19:05:01	female	Adjacent	0	2.89037175789616	1.80402956181987	-0.715941488593924	-1.62295650720157	-0.258247593639482
12	704	gamshurst	5	0	0	8.48	12	night	56	2011-12-05	Montag	110	2011	no	2011-12-05 07:13:37	2011-12-05 17:22:28	female	Adjacent	0	4.04305126783455	4.70953020131233	0.0487236590706365	0.63956537570291	-1.38403926671747
12	725	gamshurst	11	0	0	8.3	12	day	8	2011-12-26	Montag	113	2011	no	2011-12-26 07:28:53	2011-12-26 17:27:19	female	Adjacent	0	2.19722457733622	4.7361984483945	-1.17576183467128	0.660332018043982	-1.45181267847467
12	695	gamshurst	5	0	0	8.75	11	night	77	2011-11-26	Samstag	80	2011	no	2011-11-26 07:03:02	2011-11-26 17:26:20	female	Adjacent	0	4.35670882668959	4.39444915467244	0.256797977638871	0.394210839131294	-1.28237914908166
12	700	gamshurst	6	0	0	8.59	12	day	1000	2011-12-01	Donnerstag	164	2011	no	2011-12-01 07:09:08	2011-12-01 17:23:45	female	Adjacent	0	6.90875477931522	5.10594547390058	1.94977558189552	0.948255112940457	-1.34262218175473
12	725	gamshurst	2	0	0	8.3	12	night	0	2011-12-26	Montag	2	2011	no	2011-12-26 07:28:53	2011-12-26 17:27:19	female	Adjacent	0	0	1.09861228866811	-2.63335784587374	-2.17226700997381	-1.45181267847467
12	700	gamshurst	0	0	0	8.59	12	night	59	2011-12-01	Donnerstag	10	2011	no	2011-12-01 07:09:08	2011-12-01 17:23:45	female	Adjacent	0	4.0943445622221	2.39789527279837	0.0827506320400392	-1.16051153357727	-1.34262218175473
12	725	gamshurst	19	1	1	8.3	12	night	199	2011-12-26	Montag	45	2011	no	2011-12-26 07:28:53	2011-12-26 17:27:19	female	Adjacent	0	5.29831736654804	3.8286413964891	0.881442752674002	-0.046385324230956	-1.45181267847467
12	704	gamshurst	13	0	0	8.48	12	day	26	2011-12-05	Montag	126	2011	no	2011-12-05 07:13:37	2011-12-05 17:22:28	female	Adjacent	0	3.29583686600433	4.84418708645859	-0.446963829070047	0.744423087721993	-1.38403926671747
12	369	gamshurst	5	0	0	8.44	1	night	0	2011-01-04	Dienstag	68.7868852459016	2011	no	2011-01-04 07:30:04	2011-01-04 17:35:06	female	Adjacent	0	0	4.24544610165484	-2.63335784587374	0.278181724048813	-1.39910002488573
12	372	gamshurst	0	0	0	8.49	1	night	23	2011-01-07	Freitag	17.015873015873	2011	no	2011-01-07 07:29:39	2011-01-07 17:38:13	female	Adjacent	0	3.17805383034795	2.89125320352397	-0.525098802040446	-0.77633226367832	-1.3802740771754
12	673	gamshurst	23	0	0	9.73	11	night	145	2011-11-04	Freitag	57	2011	no	2011-11-04 06:32:26	2011-11-04 17:49:23	female	Adjacent	0	4.98360662170834	4.06044301054642	0.672669771025932	0.134119273554604	-0.913390573959112
12	699	gamshurst	20	0	0	8.62	11	night	38	2011-11-30	Mittwoch	45	2011	no	2011-11-30 07:07:57	2011-11-30 17:24:11	female	Adjacent	0	3.66356164612965	3.8286413964891	-0.203022368438484	-0.046385324230956	-1.33132661312853
12	695	gamshurst	4	0	0	8.75	11	night	30	2011-11-26	Samstag	24	2011	no	2011-11-26 07:03:02	2011-11-26 17:26:20	female	Adjacent	0	3.43398720448515	3.2188758248682	-0.355317583896495	-0.52121156604346	-1.28237914908166
12	456	gamshurst	1	0	0	12.9	4	night	14	2011-04-01	Freitag	4.53424657534247	2011	no	2011-04-01 06:22:01	2011-04-01 20:42:15	female	Adjacent	0	2.70805020110221	1.71095543681276	-0.83689006011467	-1.69543360175061	0.280174510876075
12	524	gamshurst	18	0	0	16.03	6	day	57	2011-06-08	Mittwoch	135.236842105263	2011	no	2011-06-08 04:26:18	2011-06-08 22:27:31	female	Adjacent	0	4.06044301054642	4.91439485717552	0.0602610026203852	0.799094085015158	1.45867883754299
12	369	gamshurst	9	0	0	8.44	1	day	236	2011-01-04	Dienstag	98.5593220338983	2011	no	2011-01-04 07:30:04	2011-01-04 17:35:06	female	Adjacent	0	5.46806014113513	4.60075366785285	0.994046804950052	0.554860769566058	-1.39910002488573
12	695	gamshurst	20	0	0	8.75	11	night	137	2011-11-26	Samstag	84	2011	no	2011-11-26 07:03:02	2011-11-26 17:26:20	female	Adjacent	0	4.92725368515721	4.44265125649032	0.635286329941336	0.43174595741094	-1.28237914908166
12	372	gamshurst	16	0	0	8.49	1	day	279	2011-01-07	Freitag	176.203125	2011	no	2011-01-07 07:29:39	2011-01-07 17:38:13	female	Adjacent	0	5.63478960316925	5.17729667345566	1.10465188433865	1.00381650162872	-1.3802740771754
12	369	gamshurst	15	0	0	8.44	1	day	42	2011-01-04	Dienstag	151	2011	no	2011-01-04 07:30:04	2011-01-04 17:35:06	female	Adjacent	0	3.76120011569356	5.02388052084628	-0.138250908459271	0.884350892930605	-1.39910002488573
12	456	gamshurst	20	0	0	12.9	4	night	214	2011-04-01	Freitag	60.9113924050633	2011	no	2011-04-01 06:22:01	2011-04-01 20:42:15	female	Adjacent	0	5.37063802812766	4.12570420807234	0.929418871698569	0.184938359773333	0.280174510876075
12	369	gamshurst	6	0	0	8.44	1	day	0	2011-01-04	Dienstag	132.311475409836	2011	no	2011-01-04 07:30:04	2011-01-04 17:35:06	female	Adjacent	0	0	4.89268831057493	-2.63335784587374	0.782191133414123	-1.39910002488573
12	369	gamshurst	2	0	0	8.44	1	night	0	2011-01-04	Dienstag	4.78260869565217	2011	no	2011-01-04 07:30:04	2011-01-04 17:35:06	female	Adjacent	0	0	1.7548549122926	-2.63335784587374	-1.66124895123938	-1.39910002488573
12	432	gamshurst	20	0	0	11.47	3	night	81	2011-03-08	Dienstag	59.1967213114754	2011	no	2011-03-08 06:12:54	2011-03-08 19:05:01	female	Adjacent	0	4.40671924726425	4.09761788756707	0.289973917094526	0.163067459492088	-0.258247593639482
12	699	gamshurst	10	0	0	8.62	11	day	41	2011-11-30	Mittwoch	188	2011	no	2011-11-30 07:07:57	2011-11-30 17:24:11	female	Adjacent	0	3.73766961828337	5.24174701505964	-0.153860582372662	1.05400417195915	-1.33132661312853
12	456	gamshurst	22	0	0	12.9	4	night	12	2011-04-01	Freitag	52.3924050632911	2011	no	2011-04-01 06:22:01	2011-04-01 20:42:15	female	Adjacent	0	2.56494935746154	3.9776685085717	-0.931820374039715	0.069662525716118	0.280174510876075
12	433	gamshurst	0	0	0	11.53	3	night	161	2011-03-09	Mittwoch	12.8688524590164	2011	no	2011-03-09 06:10:52	2011-03-09 19:06:33	female	Adjacent	0	5.08759633523238	2.62964549543291	0.741654522608539	-0.980046954443592	-0.235656456387082
12	704	gamshurst	14	0	0	8.48	12	day	29	2011-12-05	Montag	150	2011	no	2011-12-05 07:13:37	2011-12-05 17:22:28	female	Adjacent	0	3.40119738166216	5.01727983681492	-0.377069714037315	0.879210920885828	-1.38403926671747
12	673	gamshurst	22	0	0	9.73	11	night	348	2011-11-04	Freitag	62	2011	no	2011-11-04 06:32:26	2011-11-04 17:49:23	female	Adjacent	0	5.85507192220243	4.14313472639153	1.2507828865462	0.19851155559078	-0.913390573959112
12	433	gamshurst	22	0	0	11.53	3	night	173	2011-03-09	Mittwoch	45.1666666666667	2011	no	2011-03-09 06:10:52	2011-03-09 19:06:33	female	Adjacent	0	5.15905529921453	3.83225803695928	0.789059008221617	-0.0435690356729094	-0.235656456387082
12	433	gamshurst	16	0	0	11.53	3	day	10	2011-03-09	Mittwoch	183.583333333333	2011	no	2011-03-09 06:10:52	2011-03-09 19:06:33	female	Adjacent	0	2.39789527279837	5.21810103269124	-1.042640801761	1.0355909760286	-0.235656456387082
12	433	gamshurst	9	0	0	11.53	3	day	41	2011-03-09	Mittwoch	105.610169491525	2011	no	2011-03-09 06:10:52	2011-03-09 19:06:33	female	Adjacent	0	3.73766961828337	4.66917890578877	-0.153860582372662	0.608143703346451	-0.235656456387082
12	725	gamshurst	22	0	0	8.3	12	night	56	2011-12-26	Montag	31	2011	no	2011-12-26 07:28:53	2011-12-26 17:27:19	female	Adjacent	0	4.04305126783455	3.46573590279973	0.0487236590706365	-0.328980898204699	-1.45181267847467
12	369	gamshurst	18	1	1	8.44	1	night	593	2011-01-04	Dienstag	147.786885245902	2011	no	2011-01-04 07:30:04	2011-01-04 17:35:06	female	Adjacent	0	6.38687931936265	5.00251498172642	1.60357356112005	0.867713484856529	-1.39910002488573
12	456	gamshurst	23	0	0	12.9	4	night	107	2011-04-01	Freitag	43.873417721519	2011	no	2011-04-01 06:22:01	2011-04-01 20:42:15	female	Adjacent	0	4.68213122712422	3.80384558649921	0.472676863084663	-0.0656938943079752	0.280174510876075
12	432	gamshurst	11	0	0	11.47	3	day	400	2011-03-08	Dienstag	81.1666666666667	2011	no	2011-03-08 06:12:54	2011-03-08 19:05:01	female	Adjacent	0	5.99396142730657	4.40874970481464	1.3429194804683	0.405346719535004	-0.258247593639482
12	456	gamshurst	21	0	0	12.9	4	night	110	2011-04-01	Freitag	53.8987341772152	2011	no	2011-04-01 06:22:01	2011-04-01 20:42:15	female	Adjacent	0	4.70953020131233	4.00549029136834	0.490852809184834	0.091327429706579	0.280174510876075
12	673	gamshurst	5	0	0	9.73	11	night	232	2011-11-04	Freitag	91	2011	no	2011-11-04 06:32:26	2011-11-04 17:49:23	female	Adjacent	0	5.4510384535657	4.52178857704904	0.982754948777927	0.493370421396539	-0.913390573959112
12	695	gamshurst	2	0	0	8.75	11	night	148	2011-11-26	Samstag	30	2011	no	2011-11-26 07:03:02	2011-11-26 17:26:20	female	Adjacent	0	5.00394630594546	3.43398720448515	0.686162721595914	-0.353703702844321	-1.28237914908166
12	700	gamshurst	23	0	0	8.59	12	night	17	2011-12-01	Donnerstag	52	2011	no	2011-12-01 07:09:08	2011-12-01 17:23:45	female	Adjacent	0	2.89037175789616	3.97029191355212	-0.715941488593924	0.0639183495055661	-1.34262218175473
12	524	gamshurst	20	0	0	16.03	6	night	130	2011-06-08	Mittwoch	60.4868421052632	2011	no	2011-06-08 04:26:18	2011-06-08 22:27:31	female	Adjacent	0	4.87519732320115	4.1188232024141	0.600753152801635	0.179580100454251	1.45867883754299
12	700	gamshurst	19	1	1	8.59	12	night	269	2011-12-01	Donnerstag	84	2011	no	2011-12-01 07:09:08	2011-12-01 17:23:45	female	Adjacent	0	5.59842195899838	4.44265125649032	1.08052629716515	0.43174595741094	-1.34262218175473
12	700	gamshurst	22	0	0	8.59	12	night	5	2011-12-01	Donnerstag	56	2011	no	2011-12-01 07:09:08	2011-12-01 17:23:45	female	Adjacent	0	1.79175946922805	4.04305126783455	-1.44473949419516	0.120576272416486	-1.34262218175473
12	433	gamshurst	8	0	0	11.53	3	day	518	2011-03-09	Mittwoch	142.172413793103	2011	no	2011-03-09 06:10:52	2011-03-09 19:06:33	female	Adjacent	0	6.25190388316589	4.96404959485925	1.51403348431588	0.837760375110678	-0.235656456387082
12	524	gamshurst	8	0	0	16.03	6	day	80	2011-06-08	Mittwoch	111.605263157895	2011	no	2011-06-08 04:26:18	2011-06-08 22:27:31	female	Adjacent	0	4.39444915467244	4.72388845669043	0.281834176531185	0.650746191343326	1.45867883754299
12	524	gamshurst	0	0	0	16.03	6	night	16	2011-06-08	Mittwoch	7.02777777777778	2011	no	2011-06-08 04:26:18	2011-06-08 22:27:31	female	Adjacent	0	2.83321334405622	2.08290774965632	-0.753859267631683	-1.40579324312639	1.45867883754299
12	524	gamshurst	23	0	0	16.03	6	night	37	2011-06-08	Mittwoch	33.0921052631579	2011	no	2011-06-08 04:26:18	2011-06-08 22:27:31	female	Adjacent	0	3.63758615972639	3.52906584027578	-0.220254000453241	-0.279665689859892	1.45867883754299
12	695	gamshurst	7	0	0	8.75	11	day	119	2011-11-26	Samstag	62	2011	no	2011-11-26 07:03:02	2011-11-26 17:26:20	female	Adjacent	0	4.78749174278205	4.14313472639153	0.542570978117394	0.19851155559078	-1.28237914908166
12	372	gamshurst	22	0	0	8.49	1	night	135	2011-01-07	Freitag	48.484375	2011	no	2011-01-07 07:29:39	2011-01-07 17:38:13	female	Adjacent	0	4.91265488573605	3.90165696317897	0.625601770600381	0.0104721120342677	-1.3802740771754
12	524	gamshurst	1	0	0	16.03	6	night	65	2011-06-08	Mittwoch	4.10144927536232	2011	no	2011-06-08 04:26:18	2011-06-08 22:27:31	female	Adjacent	0	4.18965474202643	1.62952467100084	0.14597754991759	-1.75884397829188	1.45867883754299
12	524	gamshurst	2	0	0	16.03	6	day	9	2011-06-08	Mittwoch	3.265625	2011	no	2011-06-08 04:26:18	2011-06-08 22:27:31	female	Adjacent	0	2.30258509299405	1.45058871182529	-1.10586771963855	-1.89818193532772	1.45867883754299
12	456	gamshurst	10	0	0	12.9	4	day	0	2011-04-01	Freitag	88.8684210526316	2011	no	2011-04-01 06:22:01	2011-04-01 20:42:15	female	Adjacent	0	0	4.4983466122785	-2.63335784587374	0.475116094568762	0.280174510876075
12	704	gamshurst	15	0	0	8.48	12	day	30	2011-12-05	Montag	131	2011	no	2011-12-05 07:13:37	2011-12-05 17:22:28	female	Adjacent	0	3.43398720448515	4.88280192258637	-0.355317583896495	0.77449257404609	-1.38403926671747
12	725	gamshurst	6	0	0	8.3	12	day	320	2011-12-26	Montag	7	2011	no	2011-12-26 07:28:53	2011-12-26 17:27:19	female	Adjacent	0	5.77144112313002	2.07944154167984	1.19530384248353	-1.40849238945969	-1.45181267847467
12	695	gamshurst	3	0	0	8.75	11	night	144	2011-11-26	Samstag	18	2011	no	2011-11-26 07:03:02	2011-11-26 17:26:20	female	Adjacent	0	4.97673374242057	2.94443897916644	0.66811043670087	-0.734916343951881	-1.28237914908166
12	725	gamshurst	20	0	0	8.3	12	night	300	2011-12-26	Montag	44	2011	no	2011-12-26 07:28:53	2011-12-26 17:27:19	female	Adjacent	0	5.70711026474888	3.80666248977032	1.15262800336322	-0.0635003634560832	-1.45181267847467
12	695	gamshurst	10	0	0	8.75	11	day	40	2011-11-26	Samstag	202	2011	no	2011-11-26 07:03:02	2011-11-26 17:26:20	female	Adjacent	0	3.71357206670431	5.31320597904179	-0.169846428982829	1.10964947712333	-1.28237914908166
12	456	gamshurst	19	1	1	12.9	4	night	611	2011-04-01	Freitag	91.4303797468354	2011	no	2011-04-01 06:22:01	2011-04-01 20:42:15	female	Adjacent	0	6.41673228251233	4.52645570974856	1.62337743572549	0.497004731339396	0.280174510876075
12	372	gamshurst	23	0	0	8.49	1	night	12	2011-01-07	Freitag	45.5555555555556	2011	no	2011-01-07 07:29:39	2011-01-07 17:38:13	female	Adjacent	0	2.56494935746154	3.84064634258592	-0.931820374039715	-0.0370370374407332	-1.3802740771754
12	372	gamshurst	20	0	0	8.49	1	night	39	2011-01-07	Freitag	60.375	2011	no	2011-01-07 07:29:39	2011-01-07 17:38:13	female	Adjacent	0	3.68887945411394	4.11700258611469	-0.186227027483838	0.178162381193825	-1.3802740771754
12	433	gamshurst	20	0	0	11.53	3	night	49	2011-03-09	Mittwoch	57.6333333333333	2011	no	2011-03-09 06:10:52	2011-03-09 19:06:33	female	Adjacent	0	3.91202300542815	4.0713033630754	-0.0381979394807072	0.142576261971297	-0.235656456387082
12	432	gamshurst	10	0	0	11.47	3	day	8	2011-03-08	Dienstag	83.0677966101695	2011	no	2011-03-08 06:12:54	2011-03-08 19:05:01	female	Adjacent	0	2.19722457733622	4.43162357581325	-1.17576183467128	0.42315867007381	-0.258247593639482
12	432	gamshurst	6	0	0	11.47	3	day	63	2011-03-08	Dienstag	132.311475409836	2011	no	2011-03-08 06:12:54	2011-03-08 19:05:01	female	Adjacent	0	4.15888308335967	4.89268831057493	0.125564230590386	0.782191133414123	-0.258247593639482
12	704	gamshurst	11	0	0	8.48	12	day	2	2011-12-05	Montag	82	2011	no	2011-12-05 07:13:37	2011-12-05 17:22:28	female	Adjacent	0	1.09861228866811	4.4188406077966	-1.90455984027251	0.413204535329168	-1.38403926671747
12	704	gamshurst	2	1	1	8.48	12	night	244	2011-12-05	Montag	4	2011	no	2011-12-05 07:13:37	2011-12-05 17:22:28	female	Adjacent	0	5.50125821054473	1.6094379124341	1.01606975792908	-1.77448559619282	-1.38403926671747
12	699	gamshurst	2	0	0	8.62	11	night	487	2011-11-30	Mittwoch	6	2011	no	2011-11-30 07:07:57	2011-11-30 17:24:11	female	Adjacent	0	6.19031540585315	1.94591014905531	1.47317688741038	-1.51247367714595	-1.33132661312853
12	695	gamshurst	21	0	0	8.75	11	night	68	2011-11-26	Samstag	102	2011	no	2011-11-26 07:03:02	2011-11-26 17:26:20	female	Adjacent	0	4.23410650459726	4.63472898822964	0.175465983863982	0.581317451346243	-1.28237914908166
12	695	gamshurst	23	2	1	8.75	11	night	500	2011-11-26	Samstag	86	2011	no	2011-11-26 07:03:02	2011-11-26 17:26:20	female	Adjacent	0	6.21660610108486	4.46590811865458	1.49061762282576	0.449856144295476	-1.28237914908166
12	700	gamshurst	15	0	0	8.59	12	day	29	2011-12-01	Donnerstag	150	2011	no	2011-12-01 07:09:08	2011-12-01 17:23:45	female	Adjacent	0	3.40119738166216	5.01727983681492	-0.377069714037315	0.879210920885828	-1.34262218175473
12	433	gamshurst	18	0	0	11.53	3	night	106	2011-03-09	Mittwoch	145.983333333333	2011	no	2011-03-09 06:10:52	2011-03-09 19:06:33	female	Adjacent	0	4.67282883446191	4.99031920166608	0.466505836882295	0.858216595098339	-0.235656456387082
12	369	gamshurst	23	0	0	8.44	1	night	19	2011-01-04	Dienstag	39	2011	no	2011-01-04 07:30:04	2011-01-04 17:35:06	female	Adjacent	0	2.99573227355399	3.68887945411394	-0.646047373561192	-0.155218359310332	-1.39910002488573
12	673	gamshurst	11	0	0	9.73	11	day	3	2011-11-04	Freitag	108	2011	no	2011-11-04 06:32:26	2011-11-04 17:49:23	female	Adjacent	0	1.38629436111989	4.69134788222914	-1.71371715371903	0.62540675042212	-0.913390573959112
12	673	gamshurst	18	0	0	9.73	11	night	118	2011-11-04	Freitag	99	2011	no	2011-11-04 06:32:26	2011-11-04 17:49:23	female	Adjacent	0	4.77912349311153	4.60517018598809	0.53701964419081	0.558299925211531	-0.913390573959112
12	673	gamshurst	15	0	0	9.73	11	day	9	2011-11-04	Freitag	185	2011	no	2011-11-04 06:32:26	2011-11-04 17:49:23	female	Adjacent	0	2.30258509299405	5.2257466737132	-1.10586771963855	1.04154465915154	-0.913390573959112
12	695	gamshurst	14	0	0	8.75	11	day	17	2011-11-26	Samstag	312	2011	no	2011-11-26 07:03:02	2011-11-26 17:26:20	female	Adjacent	0	2.89037175789616	5.74620319054015	-0.715941488593924	1.44682567764993	-1.28237914908166
12	372	gamshurst	10	0	0	8.49	1	day	55	2011-01-07	Freitag	82.8730158730159	2011	no	2011-01-07 07:29:39	2011-01-07 17:38:13	female	Adjacent	0	4.02535169073515	4.42930393925068	0.0369821041808155	0.421352362268585	-1.3802740771754
12	433	gamshurst	1	0	0	11.53	3	night	82	2011-03-09	Mittwoch	5.1551724137931	2011	no	2011-03-09 06:10:52	2011-03-09 19:06:33	female	Adjacent	0	4.4188406077966	1.81729277123322	0.298014991704984	-1.61262840707061	-0.235656456387082
12	699	gamshurst	3	0	0	8.62	11	night	18	2011-11-30	Mittwoch	4	2011	no	2011-11-30 07:07:57	2011-11-30 17:24:11	female	Adjacent	0	2.94443897916644	1.6094379124341	-0.680074346530595	-1.77448559619282	-1.33132661312853
12	704	gamshurst	8	0	0	8.48	12	day	30	2011-12-05	Montag	116	2011	no	2011-12-05 07:13:37	2011-12-05 17:22:28	female	Adjacent	0	3.43398720448515	4.76217393479776	-0.355317583896495	0.680559205609403	-1.38403926671747
12	432	gamshurst	22	0	0	11.47	3	night	79	2011-03-08	Dienstag	43.4426229508197	2011	no	2011-03-08 06:12:54	2011-03-08 19:05:01	female	Adjacent	0	4.38202663467388	3.79419898532535	0.273593318593517	-0.073205730979023	-0.258247593639482
12	695	gamshurst	12	0	0	8.75	11	day	16	2011-11-26	Samstag	166	2011	no	2011-11-26 07:03:02	2011-11-26 17:26:20	female	Adjacent	0	2.83321334405622	5.11799381241676	-0.753859267631683	0.957637189535095	-1.28237914908166
12	695	gamshurst	22	0	0	8.75	11	night	29	2011-11-26	Samstag	74	2011	no	2011-11-26 07:03:02	2011-11-26 17:26:20	female	Adjacent	0	3.40119738166216	4.31748811353631	-0.377069714037315	0.334281050324907	-1.28237914908166
12	372	gamshurst	1	0	0	8.49	1	night	68	2011-01-07	Freitag	7.5	2011	no	2011-01-07 07:29:39	2011-01-07 17:38:13	female	Adjacent	0	4.23410650459726	2.14006616349627	0.175465983863982	-1.36128381836591	-1.3802740771754
12	372	gamshurst	17	1	1	8.49	1	night	559	2011-01-07	Freitag	164.65625	2011	no	2011-01-07 07:29:39	2011-01-07 17:38:13	female	Adjacent	0	6.32793678372919	5.10991485818808	1.56447223041601	0.951346084145231	-1.3802740771754
12	369	gamshurst	13	0	0	8.44	1	day	14	2011-01-04	Dienstag	133.241935483871	2011	no	2011-01-04 07:30:04	2011-01-04 17:35:06	female	Adjacent	0	2.70805020110221	4.899643660701	-0.83689006011467	0.787607284988696	-1.39910002488573
12	699	gamshurst	9	0	0	8.62	11	day	297	2011-11-30	Mittwoch	184	2011	no	2011-11-30 07:07:57	2011-11-30 17:24:11	female	Adjacent	0	5.6970934865054	5.22035582507832	1.14598306767327	1.0373467894839	-1.33132661312853
12	673	gamshurst	13	0	0	9.73	11	day	575	2011-11-04	Freitag	183	2011	no	2011-11-04 06:32:26	2011-11-04 17:49:23	female	Adjacent	0	6.35610766069589	5.21493575760899	1.58316024179285	1.03312616702403	-0.913390573959112
12	704	gamshurst	6	0	0	8.48	12	day	1086	2011-12-05	Montag	159	2011	no	2011-12-05 07:13:37	2011-12-05 17:22:28	female	Adjacent	0	6.99117688712121	5.07517381523383	2.00445280370166	0.924293131944659	-1.38403926671747
12	433	gamshurst	15	0	0	11.53	3	day	165	2011-03-09	Mittwoch	149.5	2011	no	2011-03-09 06:10:52	2011-03-09 19:06:33	female	Adjacent	0	5.11198778835654	5.01396308418893	0.757835337782339	0.876628155872979	-0.235656456387082
12	704	gamshurst	23	0	0	8.48	12	night	9	2011-12-05	Montag	39	2011	no	2011-12-05 07:13:37	2011-12-05 17:22:28	female	Adjacent	0	2.30258509299405	3.68887945411394	-1.10586771963855	-0.155218359310332	-1.38403926671747
12	369	gamshurst	4	0	0	8.44	1	night	0	2011-01-04	Dienstag	11.4259259259259	2011	no	2011-01-04 07:30:04	2011-01-04 17:35:06	female	Adjacent	0	0	2.51978509040741	-2.63335784587374	-1.06559557455278	-1.39910002488573
12	432	gamshurst	3	0	0	11.47	3	night	27	2011-03-08	Dienstag	3.42553191489362	2011	no	2011-03-08 06:12:54	2011-03-08 19:05:01	female	Adjacent	0	3.3322045101752	1.48739047799126	-0.422838241896539	-1.86952429190879	-0.258247593639482
12	456	gamshurst	11	0	0	12.9	4	day	12	2011-04-01	Freitag	96.6973684210526	2011	no	2011-04-01 06:22:01	2011-04-01 20:42:15	female	Adjacent	0	2.56494935746154	4.58187462338457	-0.931820374039715	0.540159602181264	0.280174510876075
12	372	gamshurst	5	0	0	8.49	1	night	11	2011-01-07	Freitag	64.6666666666667	2011	no	2011-01-07 07:29:39	2011-01-07 17:38:13	female	Adjacent	0	2.484906649788	4.18459144006988	-0.9849191481178	0.230794020311541	-1.3802740771754
12	695	gamshurst	11	0	0	8.75	11	day	44	2011-11-26	Samstag	264	2011	no	2011-11-26 07:03:02	2011-11-26 17:26:20	female	Adjacent	0	3.80666248977032	5.57972982598622	-0.108092054513439	1.31719237965492	-1.28237914908166
12	372	gamshurst	21	0	0	8.49	1	night	380	2011-01-07	Freitag	47.125	2011	no	2011-01-07 07:29:39	2011-01-07 17:38:13	female	Adjacent	0	5.9427993751267	3.87380179260795	1.30897957102458	-0.0112187911141749	-1.3802740771754
12	372	gamshurst	7	0	0	8.49	1	day	7	2011-01-07	Freitag	162.571428571429	2011	no	2011-01-07 07:29:39	2011-01-07 17:38:13	female	Adjacent	0	2.07944154167984	5.09724976693303	-1.25389680764168	0.941483740381113	-1.3802740771754
12	725	gamshurst	14	1	1	8.3	12	day	833	2011-12-26	Montag	87	2011	no	2011-12-26 07:28:53	2011-12-26 17:27:19	female	Adjacent	0	6.72623340235875	4.47733681447821	1.82869445356886	0.458755703305218	-1.45181267847467
12	369	gamshurst	11	0	0	8.44	1	day	5	2011-01-04	Dienstag	81.1666666666667	2011	no	2011-01-04 07:30:04	2011-01-04 17:35:06	female	Adjacent	0	1.79175946922805	4.40874970481464	-1.44473949419516	0.405346719535004	-1.39910002488573
12	369	gamshurst	8	0	0	8.44	1	day	816	2011-01-04	Dienstag	134.737704918033	2011	no	2011-01-04 07:30:04	2011-01-04 17:35:06	female	Adjacent	0	6.70563909486	4.91072438320599	1.81503259088388	0.796235876153045	-1.39910002488573
12	433	gamshurst	14	0	0	11.53	3	day	193	2011-03-09	Mittwoch	151.377049180328	2011	no	2011-03-09 06:10:52	2011-03-09 19:06:33	female	Adjacent	0	5.26785815906333	5.02635803598223	0.861236707378476	0.886280141244696	-0.235656456387082
12	432	gamshurst	12	0	0	11.47	3	day	1375	2011-03-08	Dienstag	93.8360655737705	2011	no	2011-03-08 06:12:54	2011-03-08 19:05:01	female	Adjacent	0	7.22693601849329	4.55214977545447	2.1608508219275	0.517012775781111	-0.258247593639482
12	369	gamshurst	12	0	0	8.44	1	day	6	2011-01-04	Dienstag	93.8360655737705	2011	no	2011-01-04 07:30:04	2011-01-04 17:35:06	female	Adjacent	0	1.94591014905531	4.55214977545447	-1.34247893405125	0.517012775781111	-1.39910002488573
12	704	gamshurst	10	0	0	8.48	12	day	0	2011-12-05	Montag	73	2011	no	2011-12-05 07:13:37	2011-12-05 17:22:28	female	Adjacent	0	0	4.30406509320417	-2.63335784587374	0.323828504962039	-1.38403926671747
12	699	gamshurst	7	0	0	8.62	11	day	76	2011-11-30	Mittwoch	422	2011	no	2011-11-30 07:07:57	2011-11-30 17:24:11	female	Adjacent	0	4.34380542185368	6.04737217904628	0.248238110061497	1.68134685368599	-1.33132661312853
12	432	gamshurst	23	0	0	11.47	3	night	68	2011-03-08	Dienstag	39	2011	no	2011-03-08 06:12:54	2011-03-08 19:05:01	female	Adjacent	0	4.23410650459726	3.68887945411394	0.175465983863982	-0.155218359310332	-0.258247593639482
12	699	gamshurst	13	0	0	8.62	11	day	46	2011-11-30	Mittwoch	6	2011	no	2011-11-30 07:07:57	2011-11-30 17:24:11	female	Adjacent	0	3.85014760171006	1.94591014905531	-0.0792448777779141	-1.51247367714595	-1.33132661312853
12	456	gamshurst	7	0	0	12.9	4	day	71	2011-04-01	Freitag	162.907894736842	2011	no	2011-04-01 06:22:01	2011-04-01 20:42:15	female	Adjacent	0	4.27666611901606	5.09930465259976	0.203699203560786	0.943083885886043	0.280174510876075
12	700	gamshurst	5	0	0	8.59	12	night	63	2011-12-01	Donnerstag	99	2011	no	2011-12-01 07:09:08	2011-12-01 17:23:45	female	Adjacent	0	4.15888308335967	4.60517018598809	0.125564230590386	0.558299925211531	-1.34262218175473
12	700	gamshurst	9	0	0	8.59	12	day	53	2011-12-01	Donnerstag	103	2011	no	2011-12-01 07:09:08	2011-12-01 17:23:45	female	Adjacent	0	3.98898404656427	4.64439089914137	0.0128565170073081	0.588841209755154	-1.34262218175473
12	369	gamshurst	22	0	0	8.44	1	night	13	2011-01-04	Dienstag	43.4426229508197	2011	no	2011-01-04 07:30:04	2011-01-04 17:35:06	female	Adjacent	0	2.63905732961526	3.79419898532535	-0.882658587973894	-0.073205730979023	-1.39910002488573
12	700	gamshurst	2	0	0	8.59	12	night	47	2011-12-01	Donnerstag	3	2011	no	2011-12-01 07:09:08	2011-12-01 17:23:45	female	Adjacent	0	3.87120101090789	1.38629436111989	-0.0652784559630909	-1.94824813508718	-1.34262218175473
12	433	gamshurst	2	1	1	11.53	3	night	313	2011-03-09	Mittwoch	3.28301886792453	2011	no	2011-03-09 06:10:52	2011-03-09 19:06:33	female	Adjacent	0	5.74939298590825	1.45465810392928	1.18067753746201	-1.89501308774246	-0.235656456387082
12	456	gamshurst	6	0	0	12.9	4	day	24	2011-04-01	Freitag	141.236842105263	2011	no	2011-04-01 06:22:01	2011-04-01 20:42:15	female	Adjacent	0	3.2188758248682	4.95749357034692	-0.498018285558062	0.832655179564553	0.280174510876075
12	456	gamshurst	18	0	0	12.9	4	day	186	2011-04-01	Freitag	135.405063291139	2011	no	2011-04-01 06:22:01	2011-04-01 20:42:15	female	Adjacent	0	5.23110861685459	4.91562886562318	0.836857776481063	0.800055011018263	0.280174510876075
12	369	gamshurst	10	0	0	8.44	1	day	44	2011-01-04	Dienstag	83.0677966101695	2011	no	2011-01-04 07:30:04	2011-01-04 17:35:06	female	Adjacent	0	3.80666248977032	4.43162357581325	-0.108092054513439	0.42315867007381	-1.39910002488573
12	700	gamshurst	21	0	0	8.59	12	night	42	2011-12-01	Donnerstag	49	2011	no	2011-12-01 07:09:08	2011-12-01 17:23:45	female	Adjacent	0	3.76120011569356	3.91202300542815	-0.138250908459271	0.0185441795840356	-1.34262218175473
12	725	gamshurst	5	0	0	8.3	12	night	44	2011-12-26	Montag	10	2011	no	2011-12-26 07:28:53	2011-12-26 17:27:19	female	Adjacent	0	3.80666248977032	2.39789527279837	-0.108092054513439	-1.16051153357727	-1.45181267847467
12	725	gamshurst	1	0	0	8.3	12	night	39	2011-12-26	Montag	7	2011	no	2011-12-26 07:28:53	2011-12-26 17:27:19	female	Adjacent	0	3.68887945411394	2.07944154167984	-0.186227027483838	-1.40849238945969	-1.45181267847467
12	699	gamshurst	15	0	0	8.62	11	day	20	2011-11-30	Mittwoch	148	2011	no	2011-11-30 07:07:57	2011-11-30 17:24:11	female	Adjacent	0	3.04452243772342	5.00394630594546	-0.613680928450017	0.868828061230421	-1.33132661312853
12	704	gamshurst	19	0	0	8.48	12	night	118	2011-12-05	Montag	75	2011	no	2011-12-05 07:13:37	2011-12-05 17:22:28	female	Adjacent	0	4.77912349311153	4.33073334028633	0.53701964419081	0.34459514730311	-1.38403926671747
12	725	gamshurst	4	0	0	8.3	12	night	16	2011-12-26	Montag	7	2011	no	2011-12-26 07:28:53	2011-12-26 17:27:19	female	Adjacent	0	2.83321334405622	2.07944154167984	-0.753859267631683	-1.40849238945969	-1.45181267847467
12	700	gamshurst	12	0	0	8.59	12	day	394	2011-12-01	Donnerstag	100	2011	no	2011-12-01 07:09:08	2011-12-01 17:23:45	female	Adjacent	0	5.97888576490112	4.61512051684126	1.33291857950666	0.566048277076071	-1.34262218175473
12	524	gamshurst	11	0	0	16.03	6	day	87	2011-06-08	Mittwoch	86.2894736842105	2011	no	2011-06-08 04:26:18	2011-06-08 22:27:31	female	Adjacent	0	4.47733681447821	4.46922987922067	0.336820236471068	0.452442809005983	1.45867883754299
12	704	gamshurst	7	0	0	8.48	12	day	81	2011-12-05	Montag	195	2011	no	2011-12-05 07:13:37	2011-12-05 17:22:28	female	Adjacent	0	4.40671924726425	5.27811465923052	0.289973917094526	1.08232376330526	-1.38403926671747
12	369	gamshurst	3	0	0	8.44	1	night	0	2011-01-04	Dienstag	3.42553191489362	2011	no	2011-01-04 07:30:04	2011-01-04 17:35:06	female	Adjacent	0	0	1.48739047799126	-2.63335784587374	-1.86952429190879	-1.39910002488573
12	433	gamshurst	19	0	0	11.53	3	night	57	2011-03-09	Mittwoch	98.3666666666667	2011	no	2011-03-09 06:10:52	2011-03-09 19:06:33	female	Adjacent	0	4.06044301054642	4.59881671201592	0.0602610026203852	0.553352456366017	-0.235656456387082
12	369	gamshurst	0	0	0	8.44	1	night	0	2011-01-04	Dienstag	13.0344827586207	2011	no	2011-01-04 07:30:04	2011-01-04 17:35:06	female	Adjacent	0	0	2.64151735545612	-2.63335784587374	-0.970802302169834	-1.39910002488573
12	432	gamshurst	7	0	0	11.47	3	day	17	2011-03-08	Dienstag	176.27868852459	2011	no	2011-03-08 06:12:54	2011-03-08 19:05:01	female	Adjacent	0	2.89037175789616	5.17772300576864	-0.715941488593924	1.0041484878532	-0.258247593639482
12	699	gamshurst	22	0	0	8.62	11	night	195	2011-11-30	Mittwoch	51	2011	no	2011-11-30 07:07:57	2011-11-30 17:24:11	female	Adjacent	0	5.27811465923052	3.95124371858143	0.868040669925953	0.0490854641276591	-1.33132661312853
12	695	gamshurst	13	0	0	8.75	11	day	32	2011-11-26	Samstag	212	2011	no	2011-11-26 07:03:02	2011-11-26 17:26:20	female	Adjacent	0	3.49650756146648	5.36129216570943	-0.313842796159764	1.14709433193498	-1.28237914908166
12	372	gamshurst	19	0	0	8.49	1	night	34	2011-01-07	Freitag	89.4375	2011	no	2011-01-07 07:29:39	2011-01-07 17:38:13	female	Adjacent	0	3.55534806148941	4.5046590043917	-0.274809153893409	0.480031572850012	-1.3802740771754
12	372	gamshurst	18	0	0	8.49	1	night	34	2011-01-07	Freitag	134.015625	2011	no	2011-01-07 07:29:39	2011-01-07 17:38:13	female	Adjacent	0	3.55534806148941	4.90539051248173	-0.274809153893409	0.79208237535177	-1.3802740771754
12	372	gamshurst	6	0	0	8.49	1	day	295	2011-01-07	Freitag	122.507936507937	2011	no	2011-01-07 07:29:39	2011-01-07 17:38:13	female	Adjacent	0	5.69035945432406	4.8163054172254	1.14151584181567	0.722711549987476	-1.3802740771754
12	369	gamshurst	17	0	0	8.44	1	night	265	2011-01-04	Dienstag	193.491803278689	2011	no	2011-01-04 07:30:04	2011-01-04 17:35:06	female	Adjacent	0	5.5834963087817	5.27039001964446	1.07062491136925	1.0763085637684	-1.39910002488573
12	432	gamshurst	13	0	0	11.47	3	day	59	2011-03-08	Dienstag	133.241935483871	2011	no	2011-03-08 06:12:54	2011-03-08 19:05:01	female	Adjacent	0	4.0943445622221	4.899643660701	0.0827506320400392	0.787607284988696	-0.258247593639482
12	673	gamshurst	20	0	0	9.73	11	night	28	2011-11-04	Freitag	49	2011	no	2011-11-04 06:32:26	2011-11-04 17:49:23	female	Adjacent	0	3.36729582998647	3.91202300542815	-0.399559343456969	0.0185441795840356	-0.913390573959112
12	700	gamshurst	8	0	0	8.59	12	day	1835	2011-12-01	Donnerstag	102	2011	no	2011-12-01 07:09:08	2011-12-01 17:23:45	female	Adjacent	0	7.51534457118044	4.63472898822964	2.35217544132672	0.581317451346243	-1.34262218175473
12	725	gamshurst	7	0	0	8.3	12	day	27	2011-12-26	Montag	15	2011	no	2011-12-26 07:28:53	2011-12-26 17:27:19	female	Adjacent	0	3.3322045101752	2.77258872223978	-0.422838241896539	-0.868736643832194	-1.45181267847467
12	699	gamshurst	5	0	0	8.62	11	night	79	2011-11-30	Mittwoch	192	2011	no	2011-11-30 07:07:57	2011-11-30 17:24:11	female	Adjacent	0	4.38202663467388	5.26269018890489	0.273593318593517	1.07031268295318	-1.33132661312853
12	695	gamshurst	16	0	0	8.75	11	night	353	2011-11-26	Samstag	248	2011	no	2011-11-26 07:03:02	2011-11-26 17:26:20	female	Adjacent	0	5.86929691313377	5.51745289646471	1.26021946861195	1.26869715169753	-1.28237914908166
12	704	gamshurst	4	0	0	8.48	12	night	62	2011-12-05	Montag	11	2011	no	2011-12-05 07:13:37	2011-12-05 17:22:28	female	Adjacent	0	4.14313472639153	2.484906649788	0.115117077151214	-1.09275551871882	-1.38403926671747
12	725	gamshurst	13	0	0	8.3	12	day	14	2011-12-26	Montag	56	2011	no	2011-12-26 07:28:53	2011-12-26 17:27:19	female	Adjacent	0	2.70805020110221	4.04305126783455	-0.83689006011467	0.120576272416486	-1.45181267847467
12	700	gamshurst	7	0	0	8.59	12	day	168	2011-12-01	Donnerstag	213	2011	no	2011-12-01 07:09:08	2011-12-01 17:23:45	female	Adjacent	0	5.12989871492307	5.36597601502185	0.76971709779431	1.15074165915341	-1.34262218175473
12	372	gamshurst	11	0	0	8.49	1	day	45	2011-01-07	Freitag	87.453125	2011	no	2011-01-07 07:29:39	2011-01-07 17:38:13	female	Adjacent	0	3.8286413964891	4.48247275067699	-0.0935116756598955	0.462755071910063	-1.3802740771754
12	673	gamshurst	19	0	0	9.73	11	night	67	2011-11-04	Freitag	86	2011	no	2011-11-04 06:32:26	2011-11-04 17:49:23	female	Adjacent	0	4.21950770517611	4.46590811865458	0.165781424523027	0.449856144295476	-0.913390573959112
12	704	gamshurst	21	0	0	8.48	12	night	2	2011-12-05	Montag	39	2011	no	2011-12-05 07:13:37	2011-12-05 17:22:28	female	Adjacent	0	1.09861228866811	3.68887945411394	-1.90455984027251	-0.155218359310332	-1.38403926671747
12	699	gamshurst	21	0	0	8.62	11	night	41	2011-11-30	Mittwoch	48	2011	no	2011-11-30 07:07:57	2011-11-30 17:24:11	female	Adjacent	0	3.73766961828337	3.89182029811063	-0.153860582372662	0.00281227205026658	-1.33132661312853
12	432	gamshurst	8	0	0	11.47	3	day	14	2011-03-08	Dienstag	134.737704918033	2011	no	2011-03-08 06:12:54	2011-03-08 19:05:01	female	Adjacent	0	2.70805020110221	4.91072438320599	-0.83689006011467	0.796235876153045	-0.258247593639482
12	372	gamshurst	14	0	0	8.49	1	day	12	2011-01-07	Freitag	167.90625	2011	no	2011-01-07 07:29:39	2011-01-07 17:38:13	female	Adjacent	0	2.56494935746154	5.12934382727358	-0.931820374039715	0.966475479444867	-1.3802740771754
12	524	gamshurst	22	0	0	16.03	6	night	83	2011-06-08	Mittwoch	46.3026315789474	2011	no	2011-06-08 04:26:18	2011-06-08 22:27:31	female	Adjacent	0	4.43081679884331	3.85656592986882	0.305959763704692	-0.024640408059624	1.45867883754299
12	695	gamshurst	8	0	0	8.75	11	day	172	2011-11-26	Samstag	90	2011	no	2011-11-26 07:03:02	2011-11-26 17:26:20	female	Adjacent	0	5.15329159449778	4.51085950651685	0.785235478714648	0.484859922068889	-1.28237914908166
12	524	gamshurst	21	0	0	16.03	6	night	26	2011-06-08	Mittwoch	53.4210526315789	2011	no	2011-06-08 04:26:18	2011-06-08 22:27:31	female	Adjacent	0	3.29583686600433	3.99675107590193	-0.446963829070047	0.0845221769513686	1.45867883754299
12	524	gamshurst	12	0	0	16.03	6	day	11	2011-06-08	Mittwoch	104.184210526316	2011	no	2011-06-08 04:26:18	2011-06-08 22:27:31	female	Adjacent	0	2.484906649788	4.65571319898494	-0.9849191481178	0.597657917902686	1.45867883754299
12	725	gamshurst	3	0	0	8.3	12	night	149	2011-12-26	Montag	3	2011	no	2011-12-26 07:28:53	2011-12-26 17:27:19	female	Adjacent	0	5.01063529409626	1.38629436111989	0.690600066120524	-1.94824813508718	-1.45181267847467
12	372	gamshurst	12	0	0	8.49	1	day	133	2011-01-07	Freitag	106.703125	2011	no	2011-01-07 07:29:39	2011-01-07 17:38:13	female	Adjacent	0	4.89783979995091	4.67937859952598	0.615773731096006	0.616086234821302	-1.3802740771754
12	372	gamshurst	15	0	0	8.49	1	day	18	2011-01-07	Freitag	172.578125	2011	no	2011-01-07 07:29:39	2011-01-07 17:38:13	female	Adjacent	0	2.94443897916644	5.15662778622205	-0.680074346530595	0.987721578424889	-1.3802740771754
12	433	gamshurst	10	0	0	11.53	3	day	0	2011-03-09	Mittwoch	83.5833333333333	2011	no	2011-03-09 06:10:52	2011-03-09 19:06:33	female	Adjacent	0	0	4.43773724168789	-2.63335784587374	0.42791939964933	-0.235656456387082
12	372	gamshurst	2	0	0	8.49	1	night	498	2011-01-07	Freitag	4.50847457627119	2011	no	2011-01-07 07:29:39	2011-01-07 17:38:13	female	Adjacent	0	6.21260609575152	1.70628773842402	1.48796409715578	-1.69906835219732	-1.3802740771754
12	699	gamshurst	16	0	0	8.62	11	night	117	2011-11-30	Mittwoch	200	2011	no	2011-11-30 07:07:57	2011-11-30 17:24:11	female	Adjacent	0	4.77068462446567	5.30330490805908	0.53142146301072	1.10193948406462	-1.33132661312853
12	372	gamshurst	9	0	0	8.49	1	day	20	2011-01-07	Freitag	98.1269841269841	2011	no	2011-01-07 07:29:39	2011-01-07 17:38:13	female	Adjacent	0	3.04452243772342	4.59640169616815	-0.613680928450017	0.551471876431229	-1.3802740771754
12	372	gamshurst	8	0	0	8.49	1	day	16	2011-01-07	Freitag	125.349206349206	2011	no	2011-01-07 07:29:39	2011-01-07 17:38:13	female	Adjacent	0	2.83321334405622	4.8390495524469	-0.753859267631683	0.740422474895539	-1.3802740771754
12	433	gamshurst	23	0	0	11.53	3	night	51	2011-03-09	Mittwoch	40.4	2011	no	2011-03-09 06:10:52	2011-03-09 19:06:33	female	Adjacent	0	3.95124371858143	3.72328088083127	-0.0121796818850061	-0.128429867271075	-0.235656456387082
12	695	gamshurst	1	0	0	8.75	11	night	71	2011-11-26	Samstag	28	2011	no	2011-11-26 07:03:02	2011-11-26 17:26:20	female	Adjacent	0	4.27666611901606	3.36729582998647	0.203699203560786	-0.405636472072891	-1.28237914908166
12	695	gamshurst	9	0	0	8.75	11	day	11	2011-11-26	Samstag	192	2011	no	2011-11-26 07:03:02	2011-11-26 17:26:20	female	Adjacent	0	2.484906649788	5.26269018890489	-0.9849191481178	1.07031268295318	-1.28237914908166
12	695	gamshurst	15	0	0	8.75	11	day	162	2011-11-26	Samstag	222	2011	no	2011-11-26 07:03:02	2011-11-26 17:26:20	female	Adjacent	0	5.09375020080676	5.40717177146012	0.745736877233192	1.18282091570476	-1.28237914908166
12	524	gamshurst	9	0	0	16.03	6	day	30	2011-06-08	Mittwoch	88.1052631578947	2011	no	2011-06-08 04:26:18	2011-06-08 22:27:31	female	Adjacent	0	3.43398720448515	4.4898184029667	-0.355317583896495	0.468475152925971	1.45867883754299
12	695	gamshurst	6	0	0	8.75	11	day	0	2011-11-26	Samstag	70	2011	no	2011-11-26 07:03:02	2011-11-26 17:26:20	female	Adjacent	0	0	4.26267987704132	-2.63335784587374	0.291601715566616	-1.28237914908166
12	524	gamshurst	16	0	0	16.03	6	day	26	2011-06-08	Mittwoch	189.486842105263	2011	no	2011-06-08 04:26:18	2011-06-08 22:27:31	female	Adjacent	0	3.29583686600433	5.24958312186771	-0.446963829070047	1.06010617134922	1.45867883754299
12	372	gamshurst	4	0	0	8.49	1	night	7	2011-01-07	Freitag	11.9830508474576	2011	no	2011-01-07 07:29:39	2011-01-07 17:38:13	female	Adjacent	0	2.07944154167984	2.56364472583487	-1.25389680764168	-1.03144194760738	-1.3802740771754
12	372	gamshurst	3	0	0	8.49	1	night	23	2011-01-07	Freitag	3.89285714285714	2011	no	2011-01-07 07:29:39	2011-01-07 17:38:13	female	Adjacent	0	3.17805383034795	1.58777641565292	-0.525098802040446	-1.79135346736714	-1.3802740771754
12	456	gamshurst	9	0	0	12.9	4	day	20	2011-04-01	Freitag	87.48	2011	no	2011-04-01 06:22:01	2011-04-01 20:42:15	female	Adjacent	0	3.04452243772342	4.48277653777402	-0.613680928450017	0.462991631814903	0.280174510876075
14	511	oberbruch	0	0	0	15.7	5	night	54	2011-05-26	Donnerstag	19.5238095238095	2011	no	2011-05-26 04:38:00	2011-05-26 22:12:12	male	Intersect	27.71953367	4.00733318523247	3.02158565238032	0.0250289783968439	-0.674842002901251	1.33442758265479
14	886	oberbruch	7	0	0	15.95	6	day	0	2012-06-04	Montag	230.426829268293	2012	no	2012-06-04 04:28:26	2012-06-04 22:24:19	male	Intersect	27.71953367	0	5.44426375128973	-2.63335784587374	1.21170454935607	1.42855732120646
14	673	oberbruch	20	1	1	9.73	11	night	103	2011-11-04	Freitag	104	2011	no	2011-11-04 06:32:26	2011-11-04 17:49:23	male	Intersect	27.71953367	4.64439089914137	4.65396035015752	0.447640664192348	0.596292969371771	-0.913390573959112
14	1097	oberbruch	22	0	0	8.38	1	night	85	2013-01-01	Dienstag	25	2013	no	2013-01-01 07:30:06	2013-01-01 17:32:43	male	Intersect	27.71953367	4.45434729625351	3.25809653802148	0.321569437618084	-0.490670281499836	-1.42169116213813
14	407	oberbruch	22	0	0	10.02	2	night	22	2011-02-11	Freitag	79.8653846153846	2011	no	2011-02-11 06:57:45	2011-02-11 18:26:44	male	Intersect	27.71953367	3.13549421592915	4.39278585382562	-0.55333202173725	0.392915621875917	-0.804200077239174
14	1154	oberbruch	21	0	0	10.94	2	night	0	2013-02-27	Mittwoch	69	2013	no	2013-02-27 06:29:27	2013-02-27 18:52:02	male	Intersect	27.71953367	0	4.24849524204936	-2.63335784587374	0.280556098630899	-0.457802639369025
14	1070	oberbruch	18	0	0	8.48	12	night	0	2012-12-05	Mittwoch	224	2012	no	2012-12-05 07:14:25	2012-12-05 17:22:19	male	Intersect	27.71953367	0	5.41610040220442	-2.63335784587374	1.18977366669328	-1.38403926671747
14	895	oberbruch	4	0	0	16.11	6	day	25	2012-06-13	Mittwoch	29.0617283950617	2012	no	2012-06-13 04:23:59	2012-06-13 22:31:57	male	Intersect	27.71953367	3.25809653802148	3.40325288084425	-0.472000027962361	-0.377636610945811	1.48880035387953
14	573	oberbruch	6	0	0	15.28	7	day	446	2011-07-27	Mittwoch	184.646341463415	2011	no	2011-07-27 05:00:11	2011-07-27 22:07:13	male	Intersect	27.71953367	6.10255859461357	5.223843473795	1.41496072719715	1.04006263178457	1.17628962188798
14	641	oberbruch	10	0	0	11.54	10	day	9	2011-10-03	Montag	220	2011	no	2011-10-03 06:45:50	2011-10-03 19:46:58	male	Intersect	27.71953367	2.30258509299405	5.39816270151775	-1.10586771963855	1.17580552647643	-0.231891266845015
14	803	oberbruch	18	0	0	11.77	3	night	172	2012-03-13	Dienstag	354	2012	no	2012-03-13 06:01:06	2012-03-13 19:13:50	male	Intersect	27.71953367	5.15329159449778	5.87211778947542	0.785235478714648	1.54487574571597	-0.145291907377478
14	487	oberbruch	19	0	0	14.65	5	day	280	2011-05-02	Montag	160.807228915663	2011	no	2011-05-02 05:16:49	2011-05-02 21:33:41	male	Intersect	27.71953367	5.63835466933375	5.08640568172069	1.10701687983099	0.933039419371675	0.939082680737771
14	429	oberbruch	22	0	0	11.29	3	night	343	2011-03-05	Samstag	63.4901960784314	2011	no	2011-03-05 06:18:52	2011-03-05 19:00:26	male	Intersect	27.71953367	5.8406416573734	4.16651321346473	1.24121012977279	0.216716452149175	-0.326021005396686
14	649	oberbruch	19	0	0	11.07	10	night	17	2011-10-11	Dienstag	140	2011	no	2011-10-11 06:57:25	2011-10-11 19:30:48	male	Intersect	27.71953367	2.89037175789616	4.94875989037817	-0.715941488593924	0.825854237317628	-0.408855175322156
14	909	oberbruch	13	0	0	16.12	6	day	25	2012-06-27	Mittwoch	287	2012	no	2012-06-27 04:26:20	2012-06-27 22:35:04	male	Intersect	27.71953367	3.25809653802148	5.66296048013595	-0.472000027962361	1.38200433453204	1.4925655434216
14	1095	oberbruch	9	0	0	8.35	12	day	5	2012-12-30	Sonntag	53	2012	no	2012-12-30 07:29:57	2012-12-30 17:30:57	male	Intersect	27.71953367	1.79175946922805	3.98898404656427	-1.44473949419516	0.0784739683904216	-1.43298673076434
14	880	oberbruch	19	0	0	15.79	5	day	71	2012-05-29	Dienstag	205	2012	no	2012-05-29 04:33:47	2012-05-29 22:17:15	male	Intersect	27.71953367	4.27666611901606	5.32787616878958	0.203699203560786	1.12107319697374	1.36831428853339
14	1049	oberbruch	11	1	1	9.24	11	day	64	2012-11-14	Mittwoch	189	2012	no	2012-11-14 06:47:53	2012-11-14 17:35:55	male	Intersect	27.71953367	4.17438726989564	5.24702407216049	0.135849406118124	1.05811343182497	-1.09788486152039
14	1097	oberbruch	17	0	0	8.38	1	night	195	2013-01-01	Dienstag	83	2013	no	2013-01-01 07:30:06	2013-01-01 17:32:43	male	Intersect	27.71953367	5.27811465923052	4.43081679884331	0.868040669925953	0.422530430477403	-1.42169116213813
14	553	oberbruch	17	0	0	15.96	7	day	29	2011-07-07	Donnerstag	315.576470588235	2011	no	2011-07-07 04:33:39	2011-07-07 22:30:52	male	Intersect	27.71953367	3.40119738166216	5.75756482563343	-0.377069714037315	1.45567301627195	1.43232251074853
14	1046	oberbruch	11	0	0	9.38	11	day	105	2012-11-11	Sonntag	95	2012	no	2012-11-11 06:43:38	2012-11-11 17:39:17	male	Intersect	27.71953367	4.66343909411207	4.56434819146784	0.460276865924422	0.526511718163668	-1.04517220793145
14	1095	oberbruch	14	0	0	8.35	12	day	42	2012-12-30	Sonntag	168	2012	no	2012-12-30 07:29:57	2012-12-30 17:30:57	male	Intersect	27.71953367	3.76120011569356	5.12989871492307	-0.138250908459271	0.966907572087512	-1.43298673076434
14	380	oberbruch	13	0	0	8.76	1	day	5	2011-01-15	Samstag	218.294117647059	2011	no	2011-01-15 07:26:35	2011-01-15 17:47:43	male	Intersect	27.71953367	1.79175946922805	5.39041383174927	-1.44473949419516	1.16977145882534	-1.2786139595396
14	564	oberbruch	2	0	0	15.63	7	night	10	2011-07-18	Montag	5.61842105263158	2011	no	2011-07-18 04:46:56	2011-07-18 22:20:00	male	Intersect	27.71953367	2.39789527279837	1.88985682981341	-1.042640801761	-1.55612256149671	1.30807125586032
14	1000	oberbruch	19	0	0	11.95	9	night	40	2012-09-26	Mittwoch	172	2012	no	2012-09-26 06:36:46	2012-09-26 20:00:07	male	Intersect	27.71953367	3.71357206670431	5.15329159449778	-0.169846428982829	0.985123676129109	-0.0775184956202748
14	1021	oberbruch	7	0	0	10.72	10	day	168	2012-10-17	Mittwoch	230.611764705882	2012	no	2012-10-17 07:07:14	2012-10-17 19:17:53	male	Intersect	27.71953367	5.12989871492307	5.44506254192977	0.76971709779431	1.21232656997393	-0.540636809294495
14	927	oberbruch	18	0	0	15.73	7	day	163	2012-07-15	Sonntag	173	2012	no	2012-07-15 04:43:55	2012-07-15 22:22:40	male	Intersect	27.71953367	5.0998664278242	5.15905529921453	0.749794263171881	0.989611889922972	1.34572315128099
14	378	oberbruch	10	0	0	8.69	1	day	6	2011-01-13	Donnerstag	187.92	2011	no	2011-01-13 07:27:37	2011-01-13 17:45:12	male	Intersect	27.71953367	1.94591014905531	5.24132364502792	-1.34247893405125	1.05367449247179	-1.30497028633406
14	491	oberbruch	9	0	0	14.85	5	day	270	2011-05-06	Freitag	206.151162790698	2011	no	2011-05-06 05:09:15	2011-05-06 21:40:28	male	Intersect	27.71953367	5.6021188208797	5.33344878178643	1.08297872337036	1.12541260708398	1.01438647157911
14	642	oberbruch	0	0	0	11.48	10	night	86	2011-10-04	Dienstag	12.375	2011	no	2011-10-04 06:47:17	2011-10-04 19:44:54	male	Intersect	27.71953367	4.46590811865458	2.59338729278207	0.329238662144262	-1.00828132335657	-0.254482404097416
14	573	oberbruch	23	0	0	15.28	7	night	85	2011-07-27	Mittwoch	45.609756097561	2011	no	2011-07-27 05:00:11	2011-07-27 22:07:13	male	Intersect	27.71953367	4.45434729625351	3.84180987753597	0.321569437618084	-0.0361309893572382	1.17628962188798
14	1003	oberbruch	17	0	0	11.77	9	day	285	2012-09-29	Samstag	239	2012	no	2012-09-29 06:41:08	2012-09-29 19:53:45	male	Intersect	27.71953367	5.65599181081985	5.48063892334199	1.11871701615038	1.24003000268553	-0.145291907377478
14	542	oberbruch	5	0	0	16.13	6	day	14	2011-06-26	Sonntag	27.8395061728395	2011	no	2011-06-26 04:25:25	2011-06-26 22:35:19	male	Intersect	27.71953367	2.70805020110221	3.36174618927568	-0.83689006011467	-0.409957993596502	1.49633073296366
14	899	oberbruch	1	1	1	16.14	6	night	70	2012-06-17	Sonntag	66	2012	no	2012-06-17 04:23:30	2012-06-17 22:33:59	male	Intersect	27.71953367	4.26267987704132	4.20469261939097	0.194421002905117	0.246446867696249	1.50009592250573
14	417	oberbruch	3	0	0	10.59	2	night	229	2011-02-21	Montag	5.14	2011	no	2011-02-21 06:41:20	2011-02-21 18:42:04	male	Intersect	27.71953367	5.4380793089232	1.81482474215905	0.974158104497944	-1.61455026856052	-0.589584273341364
14	463	oberbruch	13	0	0	13.31	4	day	4	2011-04-08	Freitag	270.43023255814	2011	no	2011-04-08 06:06:47	2011-04-08 20:53:29	male	Intersect	27.71953367	1.6094379124341	5.60370513603153	-1.5656880657159	1.33586202401487	0.434547282100815
14	984	oberbruch	6	0	0	12.89	9	day	61	2012-09-10	Montag	175	2012	no	2012-09-10 06:13:05	2012-09-10 20:34:59	male	Intersect	27.71953367	4.12713438504509	5.17048399503815	0.10450276218086	0.998511448932713	0.276409321334008
14	1017	oberbruch	7	1	1	10.95	10	day	134	2012-10-13	Samstag	85.1566265060241	2012	no	2012-10-13 07:01:25	2012-10-13 19:25:26	male	Intersect	27.71953367	4.90527477843843	4.4561668782518	0.620705951087793	0.442270611778854	-0.454037449826958
14	990	oberbruch	18	2	1	12.54	9	night	128	2012-09-16	Sonntag	245	2012	no	2012-09-16 06:22:04	2012-09-16 20:21:47	male	Intersect	27.71953367	4.85981240436167	5.50533153593236	0.590547097141961	1.2592582126444	0.144627687361668
14	479	oberbruch	12	0	0	14.22	4	day	8	2011-04-24	Sonntag	209.634146341463	2011	no	2011-04-24 05:32:47	2011-04-24 21:20:04	male	Intersect	27.71953367	2.19722457733622	5.35012272493039	-1.17576183467128	1.13839665559003	0.777179530428897
14	573	oberbruch	4	0	0	15.28	7	day	562	2011-07-27	Mittwoch	29.0617283950617	2011	no	2011-07-27 05:00:11	2011-07-27 22:07:13	male	Intersect	27.71953367	6.33327962813969	3.40325288084425	1.5680165693887	-0.377636610945811	1.17628962188798
14	846	oberbruch	23	0	0	14.27	4	night	26	2012-04-25	Mittwoch	63	2012	no	2012-04-25 05:29:12	2012-04-25 21:23:03	male	Intersect	27.71953367	3.29583686600433	4.15888308335967	-0.446963829070047	0.210774847422796	0.796005478139231
14	730	oberbruch	17	0	0	8.36	12	night	27	2011-12-31	Samstag	117	2011	no	2011-12-31 07:29:59	2011-12-31 17:31:09	male	Intersect	27.71953367	3.3322045101752	4.77068462446567	-0.422838241896539	0.687186504654023	-1.42922154122227
14	1044	oberbruch	10	0	0	9.48	11	day	22	2012-11-09	Freitag	189	2012	no	2012-11-09 06:40:46	2012-11-09 17:41:42	male	Intersect	27.71953367	3.13549421592915	5.24702407216049	-0.55333202173725	1.05811343182497	-1.00752031251078
14	1063	oberbruch	14	0	0	8.68	11	day	53	2012-11-28	Mittwoch	177	2012	no	2012-11-28 07:06:27	2012-11-28 17:24:47	male	Intersect	27.71953367	3.98898404656427	5.18178355029209	0.0128565170073081	1.00731044580149	-1.30873547587613
14	1083	oberbruch	8	0	0	8.29	12	day	142	2012-12-18	Dienstag	200	2012	no	2012-12-18 07:25:26	2012-12-18 17:23:30	male	Intersect	27.71953367	4.96284463025991	5.30330490805908	0.658896670073029	1.10193948406462	-1.45557786801674
14	379	oberbruch	7	0	0	8.72	1	day	65	2011-01-14	Freitag	225.433962264151	2011	no	2011-01-14 07:27:07	2011-01-14 17:46:27	male	Intersect	27.71953367	4.18965474202643	5.42245334507932	0.14597754991759	1.19472072197178	-1.29367471770786
14	912	oberbruch	13	0	0	16.08	6	day	0	2012-06-30	Samstag	295	2012	no	2012-06-30 04:28:15	2012-06-30 22:34:14	male	Intersect	27.71953367	0	5.69035945432406	-2.63335784587374	1.40333999621703	1.47750478525333
14	631	oberbruch	6	0	0	12.12	9	day	18	2011-09-23	Freitag	183	2011	no	2011-09-23 06:31:16	2011-09-23 20:08:11	male	Intersect	27.71953367	2.94443897916644	5.21493575760899	-0.680074346530595	1.03312616702403	-0.0135102734051386
14	563	oberbruch	1	0	0	15.67	7	night	187	2011-07-17	Sonntag	39.3086419753086	2011	no	2011-07-17 04:45:34	2011-07-17 22:21:13	male	Intersect	27.71953367	5.23644196282995	3.69656588703809	0.840395814376795	-0.149232911413332	1.32313201402859
14	590	oberbruch	21	0	0	14.46	8	night	26	2011-08-13	Samstag	101.777777777778	2011	no	2011-08-13 05:27:37	2011-08-13 21:36:29	male	Intersect	27.71953367	3.29583686600433	4.63256916017621	-0.446963829070047	0.579635586896525	0.867544079438501
14	595	oberbruch	3	0	0	14.19	8	night	295	2011-08-18	Donnerstag	10.5555555555556	2011	no	2011-08-18 05:35:47	2011-08-18 21:26:20	male	Intersect	27.71953367	5.69035945432406	2.44716632180515	1.14151584181567	-1.12214402298158	0.765883961802696
14	574	oberbruch	11	0	0	15.24	7	day	191	2011-07-28	Donnerstag	211.941176470588	2011	no	2011-07-28 05:01:44	2011-07-28 22:05:37	male	Intersect	27.71953367	5.25749537202778	5.3610159607636	0.854362236191618	1.14687925033231	1.16122886371971
14	1012	oberbruch	11	0	0	11.24	10	day	5	2012-10-08	Montag	450	2012	no	2012-10-08 06:54:10	2012-10-08 19:35:15	male	Intersect	27.71953367	1.79175946922805	6.11146733950268	-1.44473949419516	1.73125794341345	-0.34484695310702
14	1048	oberbruch	13	0	0	9.28	11	day	13	2012-11-13	Dienstag	268	2012	no	2012-11-13 06:46:29	2012-11-13 17:37:00	male	Intersect	27.71953367	2.63905732961526	5.59471137960184	-0.882658587973894	1.32885855946384	-1.08282410335212
14	1097	oberbruch	9	0	0	8.38	1	day	5	2013-01-01	Dienstag	6	2013	no	2013-01-01 07:30:06	2013-01-01 17:32:43	male	Intersect	27.71953367	1.79175946922805	1.94591014905531	-1.44473949419516	-1.51247367714595	-1.42169116213813
14	643	oberbruch	1	0	0	11.42	10	night	14	2011-10-05	Mittwoch	8.875	2011	no	2011-10-05 06:48:44	2011-10-05 19:42:51	male	Intersect	27.71953367	2.70805020110221	2.29000631078719	-0.83689006011467	-1.24452498522008	-0.277073541349817
14	1151	oberbruch	1	0	0	10.76	2	night	105	2013-02-24	Sonntag	27	2013	no	2013-02-24 06:35:02	2013-02-24 18:47:27	male	Intersect	27.71953367	4.66343909411207	3.3322045101752	0.460276865924422	-0.432962185890964	-0.525576051126228
14	526	oberbruch	15	0	0	16.07	6	day	35	2011-06-10	Freitag	307.448275862069	2011	no	2011-06-10 04:25:17	2011-06-10 22:29:15	male	Intersect	27.71953367	3.58351893845611	5.73155416595635	-0.256121142516569	1.43541843917489	1.47373959571126
14	1017	oberbruch	5	0	0	10.95	10	day	6	2012-10-13	Samstag	47.0722891566265	2012	no	2012-10-13 07:01:25	2012-10-13 19:25:26	male	Intersect	27.71953367	1.94591014905531	3.87270590208731	-1.34247893405125	-0.0120721642817823	-0.454037449826958
14	645	oberbruch	12	0	0	11.3	10	day	118	2011-10-07	Freitag	248	2011	no	2011-10-07 06:51:38	2011-10-07 19:38:47	male	Intersect	27.71953367	4.77912349311153	5.51745289646471	0.53701964419081	1.26869715169753	-0.322255815854619
14	501	oberbruch	18	0	0	15.31	5	day	49	2011-05-16	Montag	243.321428571429	2011	no	2011-05-16 04:52:02	2011-05-16 21:57:03	male	Intersect	27.71953367	3.91202300542815	5.49848468858579	-0.0381979394807072	1.25392655250296	1.18758519051418
14	818	oberbruch	20	0	0	12.66	3	night	168	2012-03-28	Mittwoch	84	2012	no	2012-03-28 06:29:04	2012-03-28 20:37:07	male	Intersect	27.71953367	5.12989871492307	4.44265125649032	0.76971709779431	0.43174595741094	0.189809961866471
14	475	oberbruch	6	0	0	14	4	day	66	2011-04-20	Mittwoch	184.646341463415	2011	no	2011-04-20 05:41:05	2011-04-20 21:13:19	male	Intersect	27.71953367	4.20469261939097	5.223843473795	0.155953385018652	1.04006263178457	0.694345360503427
14	1030	oberbruch	17	0	0	10.21	10	night	241	2012-10-26	Freitag	298	2012	no	2012-10-26 07:20:22	2012-10-26 19:02:06	male	Intersect	27.71953367	5.48893772615669	5.70044357339069	1.0078965884291	1.41119252935639	-0.732661475939904
14	1151	oberbruch	22	0	0	10.76	2	night	181	2013-02-24	Sonntag	39	2013	no	2013-02-24 06:35:02	2013-02-24 18:47:27	male	Intersect	27.71953367	5.2040066870768	3.68887945411394	0.818878883860132	-0.155218359310332	-0.525576051126228
14	578	oberbruch	6	0	0	15.06	8	day	101	2011-08-01	Montag	171.79012345679	2011	no	2011-08-01 05:08:05	2011-08-01 21:58:56	male	Intersect	27.71953367	4.62497281328427	5.15207769881514	0.434759084046903	0.98417841199521	1.09345545196251
14	885	oberbruch	11	0	0	15.93	6	day	160	2012-06-03	Sonntag	195.855421686747	2012	no	2012-06-03 04:29:12	2012-06-03 22:23:14	male	Intersect	27.71953367	5.08140436498446	5.28246955923423	0.737546890085242	1.0857149367307	1.42102694212233
14	642	oberbruch	16	0	0	11.48	10	day	9	2011-10-04	Dienstag	327.66265060241	2011	no	2011-10-04 06:47:17	2011-10-04 19:44:54	male	Intersect	27.71953367	2.30258509299405	5.79503184659742	-1.10586771963855	1.4848486955563	-0.254482404097416
14	1020	oberbruch	10	0	0	10.78	10	day	0	2012-10-16	Dienstag	211.428571428571	2012	no	2012-10-16 07:05:47	2012-10-16 19:19:45	male	Intersect	27.71953367	0	5.35860579740484	-2.63335784587374	1.14500244904498	-0.518045672042095
14	918	oberbruch	21	0	0	15.98	7	night	21	2012-07-06	Freitag	109	2012	no	2012-07-06 04:33:25	2012-07-06 22:31:02	male	Intersect	27.71953367	3.09104245335832	4.70048036579242	-0.582820455683641	0.632518242199585	1.43985288983266
14	504	oberbruch	7	0	0	15.44	5	day	48	2011-05-19	Donnerstag	224.845238095238	2011	no	2011-05-19 04:47:26	2011-05-19 22:01:48	male	Intersect	27.71953367	3.89182029811063	5.41984997750923	-0.0516000222287563	1.19269347199754	1.23653265456105
14	1058	oberbruch	12	0	0	8.86	11	day	5	2012-11-23	Freitag	244	2012	no	2012-11-23 07:00:09	2012-11-23 17:27:51	male	Intersect	27.71953367	1.79175946922805	5.50125821054473	-1.44473949419516	1.25608630219963	-1.24096206411893
14	429	oberbruch	0	0	0	11.29	3	night	59	2011-03-05	Samstag	35.2307692307692	2011	no	2011-03-05 06:18:52	2011-03-05 19:00:26	male	Intersect	27.71953367	4.0943445622221	3.58990873655488	0.0827506320400392	-0.232287147800854	-0.326021005396686
14	491	oberbruch	15	0	0	14.85	5	day	43	2011-05-06	Freitag	307.448275862069	2011	no	2011-05-06 05:09:15	2011-05-06 21:40:28	male	Intersect	27.71953367	3.78418963391826	5.73155416595635	-0.123000109606287	1.43541843917489	1.01438647157911
14	617	oberbruch	5	0	0	12.95	9	day	25	2011-09-09	Freitag	88	2011	no	2011-09-09 06:10:26	2011-09-09 20:38:51	male	Intersect	27.71953367	3.25809653802148	4.48863636973214	-0.472000027962361	0.467554700173991	0.299000458586409
14	1034	oberbruch	5	0	0	9.99	10	day	185	2012-10-30	Dienstag	25	2012	no	2012-10-30 06:26:14	2012-10-30 17:55:42	male	Intersect	27.71953367	5.2257466737132	3.25809653802148	0.833300767782092	-0.490670281499836	-0.815495645865374
14	858	oberbruch	16	0	0	14.9	5	day	32	2012-05-07	Montag	422	2012	no	2012-05-07 05:06:03	2012-05-07 21:43:26	male	Intersect	27.71953367	3.49650756146648	6.04737217904628	-0.313842796159764	1.68134685368599	1.03321241928944
14	380	oberbruch	3	1	1	8.76	1	night	56	2011-01-15	Samstag	13.6923076923077	2011	no	2011-01-15 07:26:35	2011-01-15 17:47:43	male	Intersect	27.71953367	4.04305126783455	2.68732407058509	0.0487236590706365	-0.935132478541306	-1.2786139595396
14	1063	oberbruch	8	0	0	8.68	11	day	2	2012-11-28	Mittwoch	194	2012	no	2012-11-28 07:06:27	2012-11-28 17:24:47	male	Intersect	27.71953367	1.09861228866811	5.27299955856375	-1.90455984027251	1.07834061939039	-1.30873547587613
14	945	oberbruch	19	0	0	15.01	8	day	177	2012-08-02	Donnerstag	156	2012	no	2012-08-02 05:10:55	2012-08-02 21:55:51	male	Intersect	27.71953367	5.18178355029209	5.05624580534831	0.804136487535278	0.909553835045623	1.07462950425218
14	479	oberbruch	14	0	0	14.22	4	day	82	2011-04-24	Sonntag	247.864197530864	2011	no	2011-04-24 05:32:47	2011-04-24 21:20:04	male	Intersect	27.71953367	4.4188406077966	5.51690735624238	0.298014991704984	1.26827233792388	0.777179530428897
14	880	oberbruch	18	0	0	15.79	5	day	288	2012-05-29	Dienstag	326	2012	no	2012-05-29 04:33:47	2012-05-29 22:17:15	male	Intersect	27.71953367	5.66642668811243	5.78996017089725	1.12563931061038	1.48089936679049	1.36831428853339
14	922	oberbruch	22	0	0	15.88	7	night	105	2012-07-10	Dienstag	88	2012	no	2012-07-10 04:37:43	2012-07-10 22:27:49	male	Intersect	27.71953367	4.66343909411207	4.48863636973214	0.460276865924422	0.467554700173991	1.40220099441199
14	818	oberbruch	2	0	0	12.66	3	night	126	2012-03-28	Mittwoch	8	2012	no	2012-03-28 06:29:04	2012-03-28 20:37:07	male	Intersect	27.71953367	4.84418708645859	2.19722457733622	0.580181565423345	-1.31677439360544	0.189809961866471
14	772	oberbruch	8	0	0	10.02	2	day	119	2012-02-11	Samstag	135	2012	no	2012-02-11 06:58:07	2012-02-11 18:26:22	male	Intersect	27.71953367	4.78749174278205	4.91265488573605	0.542570978117394	0.797739164144068	-0.804200077239174
14	858	oberbruch	6	0	0	14.9	5	day	50	2012-05-07	Montag	261	2012	no	2012-05-07 05:06:03	2012-05-07 21:43:26	male	Intersect	27.71953367	3.93182563272433	5.5683445037611	-0.0250612620304513	1.30832659579374	1.03321241928944
14	858	oberbruch	19	1	1	14.9	5	day	610	2012-05-07	Montag	230	2012	no	2012-05-07 05:06:03	2012-05-07 21:43:26	male	Intersect	27.71953367	6.4150969591716	5.44241771052179	1.62229259405611	1.21026703198732	1.03321241928944
14	877	oberbruch	3	0	0	15.7	5	day	79	2012-05-26	Samstag	36	2012	no	2012-05-26 04:37:06	2012-05-26 22:13:15	male	Intersect	27.71953367	4.38202663467388	3.61091791264422	0.273593318593517	-0.215927240665457	1.33442758265479
14	380	oberbruch	4	1	1	8.76	1	night	72	2011-01-15	Samstag	14.8653846153846	2011	no	2011-01-15 07:26:35	2011-01-15 17:47:43	male	Intersect	27.71953367	4.29045944114839	2.76413966775325	0.212849424948577	-0.875315947380019	-1.2786139595396
14	1097	oberbruch	3	0	0	8.38	1	night	31	2013-01-01	Dienstag	36	2013	no	2013-01-01 07:30:06	2013-01-01 17:32:43	male	Intersect	27.71953367	3.46573590279973	3.61091791264422	-0.334256115486968	-0.215927240665457	-1.42169116213813
14	528	oberbruch	2	0	0	16.09	6	day	69	2011-06-12	Sonntag	25.5185185185185	2011	no	2011-06-12 04:24:29	2011-06-12 22:30:47	male	Intersect	27.71953367	4.24849524204936	3.27784330095632	0.185011192183946	-0.475293419196204	1.4812699747954
14	909	oberbruch	11	0	0	16.12	6	day	12	2012-06-27	Mittwoch	248	2012	no	2012-06-27 04:26:20	2012-06-27 22:35:04	male	Intersect	27.71953367	2.56494935746154	5.51745289646471	-0.931820374039715	1.26869715169753	1.4925655434216
14	641	oberbruch	21	1	1	11.54	10	night	46	2011-10-03	Montag	81.3950617283951	2011	no	2011-10-03 06:45:50	2011-10-03 19:46:58	male	Intersect	27.71953367	3.85014760171006	4.41152550463888	-0.0792448777779141	0.407508243012078	-0.231891266845015
14	922	oberbruch	13	0	0	15.88	7	day	20	2012-07-10	Dienstag	269	2012	no	2012-07-10 04:37:43	2012-07-10 22:27:49	male	Intersect	27.71953367	3.04452243772342	5.59842195899838	-0.613680928450017	1.33174799853978	1.40220099441199
14	809	oberbruch	19	1	1	12.13	3	night	381	2012-03-19	Montag	224	2012	no	2012-03-19 05:48:28	2012-03-19 19:23:04	male	Intersect	27.71953367	5.94542060860658	5.41610040220442	1.31071844628754	1.18977366669328	-0.00974508386307122
14	1034	oberbruch	16	0	0	9.99	10	day	202	2012-10-30	Dienstag	308	2012	no	2012-10-30 06:26:14	2012-10-30 17:55:42	male	Intersect	27.71953367	5.31320597904179	5.73334127689775	0.891319568365523	1.43681006771461	-0.815495645865374
14	495	oberbruch	15	0	0	15.04	5	day	12	2011-05-10	Dienstag	276.357142857143	2011	no	2011-05-10 05:02:03	2011-05-10 21:47:12	male	Intersect	27.71953367	2.56494935746154	5.62530600011641	-0.931820374039715	1.35268268033048	1.08592507287838
14	542	oberbruch	7	0	0	16.13	6	day	90	2011-06-26	Sonntag	36.1604938271605	2011	no	2011-06-26 04:25:25	2011-06-26 22:35:19	male	Intersect	27.71953367	4.51085950651685	3.61524620307048	0.359058537782777	-0.212556788196141	1.49633073296366
14	564	oberbruch	4	0	0	15.63	7	day	72	2011-07-18	Montag	30.25	2011	no	2011-07-18 04:46:56	2011-07-18 22:20:00	male	Intersect	27.71953367	4.29045944114839	3.44201937618241	0.212849424948577	-0.347449027149092	1.30807125586032
14	504	oberbruch	21	0	0	15.44	5	night	20	2011-05-19	Donnerstag	89.4444444444444	2011	no	2011-05-19 04:47:26	2011-05-19 22:01:48	male	Intersect	27.71953367	3.04452243772342	4.50473578866632	-0.613680928450017	0.480091364990211	1.23653265456105
14	674	oberbruch	17	0	0	9.68	11	night	152	2011-11-05	Samstag	208	2011	no	2011-11-05 06:33:53	2011-11-05 17:47:59	male	Intersect	27.71953367	5.03043792139244	5.34233425196481	0.70373674357078	1.13233174881303	-0.932216521669446
14	451	oberbruch	7	0	0	12.6	3	day	19	2011-03-27	Sonntag	36.1604938271605	2011	no	2011-03-27 06:32:53	2011-03-27 20:34:21	male	Intersect	27.71953367	2.99573227355399	3.61524620307048	-0.646047373561192	-0.212556788196141	0.16721882461407
14	556	oberbruch	5	0	0	15.88	7	day	34	2011-07-10	Sonntag	27.8395061728395	2011	no	2011-07-10 04:36:51	2011-07-10 22:28:30	male	Intersect	27.71953367	3.55534806148941	3.36174618927568	-0.274809153893409	-0.409957993596502	1.40220099441199
14	908	oberbruch	9	0	0	16.13	6	day	27	2012-06-26	Dienstag	243	2012	no	2012-06-26 04:25:48	2012-06-26 22:35:13	male	Intersect	27.71953367	3.3322045101752	5.4971682252932	-0.422838241896539	1.2529014186699	1.49633073296366
14	854	oberbruch	12	0	0	14.7	5	day	11	2012-05-03	Donnerstag	278	2012	no	2012-05-03 05:13:28	2012-05-03 21:36:40	male	Intersect	27.71953367	2.484906649788	5.63121178182137	-0.9849191481178	1.35728152989241	0.957908628448105
14	1016	oberbruch	23	0	0	11.01	10	night	190	2012-10-12	Freitag	64.4047619047619	2012	no	2012-10-12 06:59:58	2012-10-12 19:27:22	male	Intersect	27.71953367	5.25227342804663	4.18059506781191	0.850898100210181	0.227682033494881	-0.431446312574557
14	1054	oberbruch	22	0	0	9.02	11	night	100	2012-11-19	Montag	49	2012	no	2012-11-19 06:54:49	2012-11-19 17:31:03	male	Intersect	27.71953367	4.61512051684126	3.91202300542815	0.428223262381406	0.0185441795840356	-1.18071903144586
14	623	oberbruch	6	0	0	12.6	9	day	135	2011-09-15	Donnerstag	212	2011	no	2011-09-15 06:19:27	2011-09-15 20:25:38	male	Intersect	27.71953367	4.91265488573605	5.36129216570943	0.625601770600381	1.14709433193498	0.16721882461407
14	1000	oberbruch	16	1	1	11.95	9	day	165	2012-09-26	Mittwoch	340	2012	no	2012-09-26 06:36:46	2012-09-26 20:00:07	male	Intersect	27.71953367	5.11198778835654	5.83188247728352	0.757835337782339	1.51354438992059	-0.0775184956202748
14	608	oberbruch	20	1	1	13.47	8	night	204	2011-08-31	Mittwoch	192	2011	no	2011-08-31 05:56:33	2011-08-31 20:58:37	male	Intersect	27.71953367	5.32300997913841	5.26269018890489	0.897823351175011	1.07031268295318	0.494790314773885
14	924	oberbruch	3	0	0	15.83	7	day	5	2012-07-12	Donnerstag	17	2012	no	2012-07-12 04:40:06	2012-07-12 22:25:54	male	Intersect	27.71953367	1.79175946922805	2.89037175789616	-1.44473949419516	-0.777018647977946	1.38337504670166
14	1006	oberbruch	1	0	0	11.59	10	night	7	2012-10-02	Dienstag	8	2012	no	2012-10-02 06:45:29	2012-10-02 19:47:29	male	Intersect	27.71953367	2.07944154167984	2.19722457733622	-1.25389680764168	-1.31677439360544	-0.213065319134681
14	642	oberbruch	18	0	0	11.48	10	night	219	2011-10-04	Dienstag	243.915662650602	2011	no	2011-10-04 06:47:17	2011-10-04 19:44:54	male	Intersect	27.71953367	5.39362754635236	5.5009139172034	0.944669670551553	1.25581819996337	-0.254482404097416
14	463	oberbruch	12	0	0	13.31	4	day	4	2011-04-08	Freitag	245.574712643678	2011	no	2011-04-08 06:06:47	2011-04-08 20:53:29	male	Intersect	27.71953367	1.6094379124341	5.50766504144823	-1.5656880657159	1.2610753202443	0.434547282100815
14	608	oberbruch	10	0	0	13.47	8	day	0	2011-08-31	Mittwoch	229	2011	no	2011-08-31 05:56:33	2011-08-31 20:58:37	male	Intersect	27.71953367	0	5.4380793089232	-2.63335784587374	1.2068887059184	0.494790314773885
14	864	oberbruch	9	0	0	15.18	5	day	10	2012-05-13	Sonntag	152	2012	no	2012-05-13 04:55:40	2012-05-13 21:53:25	male	Intersect	27.71953367	2.39789527279837	5.03043792139244	-1.042640801761	0.889457159998316	1.13863772646731
14	597	oberbruch	0	0	0	14.08	8	night	20	2011-08-20	Samstag	34	2011	no	2011-08-20 05:39:01	2011-08-20 21:22:10	male	Intersect	27.71953367	3.04452243772342	3.55534806148941	-0.613680928450017	-0.259199646996597	0.724466876839961
14	1083	oberbruch	3	0	0	8.29	12	night	3	2012-12-18	Dienstag	3	2012	no	2012-12-18 07:25:26	2012-12-18 17:23:30	male	Intersect	27.71953367	1.38629436111989	1.38629436111989	-1.71371715371903	-1.94824813508718	-1.45557786801674
14	547	oberbruch	0	0	0	16.07	7	night	82	2011-07-01	Freitag	16.2073170731707	2011	no	2011-07-01 04:28:25	2011-07-01 22:34:09	male	Intersect	27.71953367	4.4188406077966	2.84533470458856	0.298014991704984	-0.812089133685286	1.47373959571126
14	1052	oberbruch	1	1	1	9.1	11	night	190	2012-11-17	Samstag	22	2012	no	2012-11-17 06:52:04	2012-11-17 17:32:53	male	Intersect	27.71953367	5.25227342804663	3.13549421592915	0.850898100210181	-0.586141069858451	-1.15059751510932
14	1097	oberbruch	11	0	0	8.38	1	day	29	2013-01-01	Dienstag	42	2013	no	2013-01-01 07:30:06	2013-01-01 17:32:43	male	Intersect	27.71953367	3.40119738166216	3.76120011569356	-0.377069714037315	-0.0989020476957467	-1.42169116213813
14	1034	oberbruch	12	0	0	9.99	10	day	0	2012-10-30	Dienstag	192	2012	no	2012-10-30 06:26:14	2012-10-30 17:55:42	male	Intersect	27.71953367	0	5.26269018890489	-2.63335784587374	1.07031268295318	-0.815495645865374
14	1060	oberbruch	11	0	0	8.78	11	day	17	2012-11-25	Sonntag	111	2012	no	2012-11-25 07:02:43	2012-11-25 17:26:30	male	Intersect	27.71953367	2.89037175789616	4.71849887129509	-0.715941488593924	0.646549305364027	-1.27108358045546
14	739	oberbruch	3	0	0	8.54	1	night	89	2012-01-09	Montag	2	2012	no	2012-01-09 07:29:12	2012-01-09 17:40:10	male	Intersect	27.71953367	4.49980967033027	1.09861228866811	0.351728291563916	-2.17226700997381	-1.36144812946507
14	1069	oberbruch	23	0	0	8.5	12	night	42	2012-12-04	Dienstag	36	2012	no	2012-12-04 07:13:21	2012-12-04 17:22:32	male	Intersect	27.71953367	3.76120011569356	3.61091791264422	-0.138250908459271	-0.215927240665457	-1.37650888763333
14	454	oberbruch	23	0	0	12.78	3	night	50	2011-03-30	Mittwoch	45.609756097561	2011	no	2011-03-30 06:26:22	2011-03-30 20:39:04	male	Intersect	27.71953367	3.93182563272433	3.84180987753597	-0.0250612620304513	-0.0361309893572382	0.234992236371273
14	1033	oberbruch	9	0	0	10.05	10	day	19	2012-10-29	Montag	321	2012	no	2012-10-29 06:24:46	2012-10-29 17:57:16	male	Intersect	27.71953367	2.99573227355399	5.77455154554441	-0.646047373561192	1.46890062496527	-0.792904508612973
14	414	oberbruch	21	2	1	10.41	2	night	493	2011-02-18	Freitag	85.2307692307692	2011	no	2011-02-18 06:46:31	2011-02-18 18:37:28	male	Intersect	27.71953367	6.20253551718792	4.45702706561062	1.48128347138079	0.442940442201978	-0.657357685098567
14	642	oberbruch	2	0	0	11.48	10	night	44	2011-10-04	Dienstag	5.0379746835443	2011	no	2011-10-04 06:47:17	2011-10-04 19:44:54	male	Intersect	27.71953367	3.80666248977032	1.79806863842132	-0.108092054513439	-1.62759829576228	-0.254482404097416
14	454	oberbruch	1	0	0	12.78	3	night	27	2011-03-30	Mittwoch	8.875	2011	no	2011-03-30 06:26:22	2011-03-30 20:39:04	male	Intersect	27.71953367	3.3322045101752	2.29000631078719	-0.422838241896539	-1.24452498522008	0.234992236371273
14	606	oberbruch	17	0	0	13.58	8	day	166	2011-08-29	Montag	336	2011	no	2011-08-29 05:53:25	2011-08-29 21:02:58	male	Intersect	27.71953367	5.11799381241676	5.82008293035236	0.761819617224527	1.50435604806403	0.53620739973662
14	829	oberbruch	9	0	0	13.31	4	day	119	2012-04-08	Sonntag	183	2012	no	2012-04-08 06:05:08	2012-04-08 20:54:43	male	Intersect	27.71953367	4.78749174278205	5.21493575760899	0.542570978117394	1.03312616702403	0.434547282100815
14	1044	oberbruch	7	0	0	9.48	11	day	352	2012-11-09	Freitag	185	2012	no	2012-11-09 06:40:46	2012-11-09 17:41:42	male	Intersect	27.71953367	5.8664680569333	5.2257466737132	1.25834286047794	1.04154465915154	-1.00752031251078
14	600	oberbruch	3	1	1	13.92	8	night	156	2011-08-23	Dienstag	11	2011	no	2011-08-23 05:43:52	2011-08-23 21:15:51	male	Intersect	27.71953367	5.05624580534831	2.484906649788	0.720857191384658	-1.09275551871882	0.664223844166892
14	472	oberbruch	6	0	0	13.83	4	day	19	2011-04-17	Sonntag	35.7407407407407	2011	no	2011-04-17 05:47:25	2011-04-17 21:08:18	male	Intersect	27.71953367	2.99573227355399	3.60388624128054	-0.646047373561192	-0.221402823811947	0.630337138288291
14	573	oberbruch	15	0	0	15.28	7	day	243	2011-07-27	Mittwoch	279.488095238095	2011	no	2011-07-27 05:00:11	2011-07-27 22:07:13	male	Intersect	27.71953367	5.4971682252932	5.63653128284319	1.01335654133302	1.36142384096418	1.17628962188798
14	487	oberbruch	22	0	0	14.65	5	night	102	2011-05-02	Montag	62.4320987654321	2011	no	2011-05-02 05:16:49	2011-05-02 21:33:41	male	Intersect	27.71953367	4.63472898822964	4.14997002299739	0.441231140582061	0.203834221136501	0.939082680737771
14	674	oberbruch	6	0	0	9.68	11	day	82	2011-11-05	Samstag	47	2011	no	2011-11-05 06:33:53	2011-11-05 17:47:59	male	Intersect	27.71953367	4.4188406077966	3.87120101090789	0.298014991704984	-0.0132440274638268	-0.932216521669446
14	1025	oberbruch	4	0	0	10.49	10	night	58	2012-10-21	Sonntag	18.6666666666667	2012	no	2012-10-21 07:13:04	2012-10-21 19:10:39	male	Intersect	27.71953367	4.07753744390572	2.97892515523761	0.0716011169333657	-0.708061857341839	-0.627236168762032
14	674	oberbruch	21	0	0	9.68	11	night	8	2011-11-05	Samstag	73	2011	no	2011-11-05 06:33:53	2011-11-05 17:47:59	male	Intersect	27.71953367	2.19722457733622	4.30406509320417	-1.17576183467128	0.323828504962039	-0.932216521669446
14	854	oberbruch	3	0	0	14.7	5	day	22	2012-05-03	Donnerstag	9	2012	no	2012-05-03 05:13:28	2012-05-03 21:36:40	male	Intersect	27.71953367	3.13549421592915	2.30258509299405	-0.55333202173725	-1.23472985056532	0.957908628448105
14	1044	oberbruch	16	1	1	9.48	11	day	409	2012-11-09	Freitag	302	2012	no	2012-11-09 06:40:46	2012-11-09 17:41:42	male	Intersect	27.71953367	6.01615715969835	5.71373280550937	1.35764369725237	1.42154089344444	-1.00752031251078
14	414	oberbruch	16	0	0	10.41	2	day	38	2011-02-18	Freitag	305.673076923077	2011	no	2011-02-18 06:46:31	2011-02-18 18:37:28	male	Intersect	27.71953367	3.66356164612965	5.72578228416655	-0.203022368438484	1.43092385787022	-0.657357685098567
14	1097	oberbruch	1	0	0	8.38	1	night	11	2013-01-01	Dienstag	50	2013	no	2013-01-01 07:30:06	2013-01-01 17:32:43	male	Intersect	27.71953367	2.484906649788	3.93182563272433	-0.9849191481178	0.0339645436299492	-1.42169116213813
14	501	oberbruch	19	0	0	15.31	5	day	188	2011-05-16	Montag	160.807228915663	2011	no	2011-05-16 04:52:02	2011-05-16 21:57:03	male	Intersect	27.71953367	5.24174701505964	5.08640568172069	0.843915082752446	0.933039419371675	1.18758519051418
14	933	oberbruch	22	0	0	15.52	7	night	117	2012-07-21	Samstag	73	2012	no	2012-07-21 04:52:17	2012-07-21 22:15:02	male	Intersect	27.71953367	4.77068462446567	4.30406509320417	0.53142146301072	0.323828504962039	1.26665417089759
14	851	oberbruch	12	0	0	14.54	4	day	60	2012-04-30	Montag	378	2012	no	2012-04-30 05:19:14	2012-04-30 21:31:34	male	Intersect	27.71953367	4.11087386417331	5.93753620508243	0.0937158491783142	1.59581725811628	0.897665595775035
14	556	oberbruch	7	0	0	15.88	7	day	9	2011-07-10	Sonntag	36.1604938271605	2011	no	2011-07-10 04:36:51	2011-07-10 22:28:30	male	Intersect	27.71953367	2.30258509299405	3.61524620307048	-1.10586771963855	-0.212556788196141	1.40220099441199
14	739	oberbruch	6	0	0	8.54	1	day	116	2012-01-09	Montag	185	2012	no	2012-01-09 07:29:12	2012-01-09 17:40:10	male	Intersect	27.71953367	4.76217393479776	5.2257466737132	0.525775637162748	1.04154465915154	-1.36144812946507
14	674	oberbruch	15	0	0	9.68	11	day	24	2011-11-05	Samstag	255	2011	no	2011-11-05 06:33:53	2011-11-05 17:47:59	male	Intersect	27.71953367	3.2188758248682	5.54517744447956	-0.498018285558062	1.29028633867779	-0.932216521669446
14	598	oberbruch	10	0	0	14.03	8	day	75	2011-08-21	Sonntag	203	2011	no	2011-08-21 05:40:38	2011-08-21 21:20:04	male	Intersect	27.71953367	4.33073334028633	5.31811999384422	0.239566345624114	1.11347603488494	0.705640929129627
14	1012	oberbruch	13	0	0	11.24	10	day	203	2012-10-08	Montag	395	2012	no	2012-10-08 06:54:10	2012-10-08 19:35:15	male	Intersect	27.71953367	5.31811999384422	5.98141421125448	0.894579430124258	1.62998519041446	-0.34484695310702
14	937	oberbruch	20	0	0	15.36	7	night	393	2012-07-25	Mittwoch	170	2012	no	2012-07-25 04:58:17	2012-07-25 22:09:09	male	Intersect	27.71953367	5.97635090929793	5.14166355650266	1.33123700564558	0.976068888784854	1.20641113822452
14	631	oberbruch	12	0	0	12.12	9	day	13	2011-09-23	Freitag	250	2011	no	2011-09-23 06:31:16	2011-09-23 20:08:11	male	Intersect	27.71953367	2.63905732961526	5.52545293913178	-0.882658587973894	1.27492680842258	-0.0135102734051386
14	681	oberbruch	11	0	0	9.33	11	day	23	2011-11-12	Samstag	227	2011	no	2011-11-12 06:43:59	2011-11-12 17:39:00	male	Intersect	27.71953367	3.17805383034795	5.42934562895444	-0.525098802040446	1.20008776367148	-1.06399815564179
14	614	oberbruch	18	0	0	13.12	9	day	369	2011-09-06	Dienstag	258	2011	no	2011-09-06 06:05:51	2011-09-06 20:45:28	male	Intersect	27.71953367	5.91350300563827	5.55682806169954	1.2895449298188	1.29935870853076	0.363008680801545
14	1049	oberbruch	20	1	1	9.24	11	night	268	2012-11-14	Mittwoch	97	2012	no	2012-11-14 06:47:53	2012-11-14 17:35:55	male	Intersect	27.71953367	5.59471137960184	4.58496747867057	1.07806477102739	0.542568017677762	-1.09788486152039
14	629	oberbruch	2	0	0	12.24	9	night	118	2011-09-21	Mittwoch	5	2011	no	2011-09-21 06:28:20	2011-09-21 20:12:31	male	Intersect	27.71953367	4.77912349311153	1.79175946922805	0.53701964419081	-1.63251126434631	0.0316720010996638
14	455	oberbruch	8	0	0	12.84	3	day	26	2011-03-31	Donnerstag	212.542168674699	2011	no	2011-03-31 06:24:12	2011-03-31 20:40:39	male	Intersect	27.71953367	3.29583686600433	5.36383432452278	-0.446963829070047	1.14907391847056	0.257583373623674
14	537	oberbruch	0	1	1	16.15	6	night	166	2011-06-21	Dienstag	12.375	2011	no	2011-06-21 04:23:47	2011-06-21 22:34:59	male	Intersect	27.71953367	5.11799381241676	2.59338729278207	0.761819617224527	-1.00828132335657	1.5038611120478
14	1000	oberbruch	8	0	0	11.95	9	day	109	2012-09-26	Mittwoch	254	2012	no	2012-09-26 06:36:46	2012-09-26 20:00:07	male	Intersect	27.71953367	4.70048036579242	5.54126354515843	0.484849324474199	1.28723857377931	-0.0775184956202748
14	835	oberbruch	18	0	0	13.66	4	day	340	2012-04-14	Samstag	154	2012	no	2012-04-14 05:52:12	2012-04-14 21:04:34	male	Intersect	27.71953367	5.83188247728352	5.04342511691925	1.23539946021625	0.899570327305037	0.566328916073154
14	481	oberbruch	21	0	0	14.33	4	night	234	2011-04-26	Dienstag	83.7654320987654	2011	no	2011-04-26 05:28:42	2011-04-26 21:23:28	male	Intersect	27.71953367	5.45958551414416	4.4398878193452	0.988424902379926	0.429594060788418	0.818596615391632
14	686	oberbruch	13	0	0	9.1	11	day	5	2011-11-17	Donnerstag	261	2011	no	2011-11-17 06:51:02	2011-11-17 17:33:37	male	Intersect	27.71953367	1.79175946922805	5.5683445037611	-1.44473949419516	1.30832659579374	-1.15059751510932
14	813	oberbruch	18	1	1	12.37	3	night	498	2012-03-23	Freitag	361	2012	no	2012-03-23 05:39:54	2012-03-23 19:29:17	male	Intersect	27.71953367	6.21260609575152	5.89164421182577	1.48796409715578	1.56008102815922	0.0806194651465322
14	1067	oberbruch	22	1	1	8.56	12	night	110	2012-12-02	Sonntag	25	2012	no	2012-12-02 07:11:08	2012-12-02 17:23:06	male	Intersect	27.71953367	4.70953020131233	3.25809653802148	0.490852809184834	-0.490670281499836	-1.35391775038093
14	1067	oberbruch	19	0	0	8.56	12	night	470	2012-12-02	Sonntag	87	2012	no	2012-12-02 07:11:08	2012-12-02 17:23:06	male	Intersect	27.71953367	6.15485809401642	4.47733681447821	1.44965519698589	0.458755703305218	-1.35391775038093
14	555	oberbruch	7	0	0	15.91	7	day	17	2011-07-09	Samstag	85.1566265060241	2011	no	2011-07-09 04:35:44	2011-07-09 22:29:20	male	Intersect	27.71953367	2.89037175789616	4.4561668782518	-0.715941488593924	0.442270611778854	1.41349656303819
14	481	oberbruch	9	0	0	14.33	4	day	10	2011-04-26	Dienstag	194.872093023256	2011	no	2011-04-26 05:28:42	2011-04-26 21:23:28	male	Intersect	27.71953367	2.39789527279837	5.27746185958715	-1.042640801761	1.08181542630536	0.818596615391632
14	556	oberbruch	8	0	0	15.88	7	day	0	2011-07-10	Sonntag	61.3086419753086	2011	no	2011-07-10 04:36:51	2011-07-10 22:28:30	male	Intersect	27.71953367	0	4.13210013166782	-2.63335784587374	0.189918884265216	1.40220099441199
14	1068	oberbruch	17	0	0	8.53	12	night	163	2012-12-03	Montag	275	2012	no	2012-12-03 07:12:15	2012-12-03 17:22:48	male	Intersect	27.71953367	5.0998664278242	5.62040086571715	0.749794263171881	1.34886303776491	-1.36521331900713
14	454	oberbruch	7	0	0	12.78	3	day	28	2011-03-30	Mittwoch	230.611764705882	2011	no	2011-03-30 06:26:22	2011-03-30 20:39:04	male	Intersect	27.71953367	3.36729582998647	5.44506254192977	-0.399559343456969	1.21232656997393	0.234992236371273
14	1061	oberbruch	3	0	0	8.75	11	night	12	2012-11-26	Montag	4	2012	no	2012-11-26 07:03:59	2012-11-26 17:25:53	male	Intersect	27.71953367	2.56494935746154	1.6094379124341	-0.931820374039715	-1.77448559619282	-1.28237914908166
14	860	oberbruch	15	0	0	14.99	5	day	24	2012-05-09	Mittwoch	422	2012	no	2012-05-09 05:02:29	2012-05-09 21:46:48	male	Intersect	27.71953367	3.2188758248682	6.04737217904628	-0.498018285558062	1.68134685368599	1.06709912516804
14	899	oberbruch	10	0	0	16.14	6	day	0	2012-06-17	Sonntag	222	2012	no	2012-06-17 04:23:30	2012-06-17 22:33:59	male	Intersect	27.71953367	0	5.40717177146012	-2.63335784587374	1.18282091570476	1.50009592250573
14	906	oberbruch	5	0	0	16.13	6	day	8	2012-06-24	Sonntag	29	2012	no	2012-06-24 04:24:53	2012-06-24 22:35:22	male	Intersect	27.71953367	2.19722457733622	3.40119738166216	-1.17576183467128	-0.379237234196955	1.49633073296366
14	1151	oberbruch	12	0	0	10.76	2	day	17	2013-02-24	Sonntag	167	2013	no	2013-02-24 06:35:02	2013-02-24 18:47:27	male	Intersect	27.71953367	2.89037175789616	5.12396397940326	-0.715941488593924	0.962286176104899	-0.525576051126228
14	693	oberbruch	9	0	0	8.82	11	day	152	2011-11-24	Donnerstag	165	2011	no	2011-11-24 07:00:28	2011-11-24 17:27:40	male	Intersect	27.71953367	5.03043792139244	5.11198778835654	0.70373674357078	0.952960280956663	-1.25602282228719
14	909	oberbruch	7	0	0	16.12	6	day	6	2012-06-27	Mittwoch	377	2012	no	2012-06-27 04:26:20	2012-06-27 22:35:04	male	Intersect	27.71953367	1.94591014905531	5.93489419561959	-1.34247893405125	1.59375991758664	1.4925655434216
14	411	oberbruch	6	0	0	10.25	2	day	39	2011-02-15	Dienstag	155.490196078431	2011	no	2011-02-15 06:51:29	2011-02-15 18:32:52	male	Intersect	27.71953367	3.68887945411394	5.05299336315168	-0.186227027483838	0.907021148753036	-0.717600717771637
14	697	oberbruch	2	0	0	8.68	11	night	103	2011-11-28	Montag	6	2011	no	2011-11-28 07:05:32	2011-11-28 17:25:11	male	Intersect	27.71953367	4.64439089914137	1.94591014905531	0.447640664192348	-1.51247367714595	-1.30873547587613
14	828	oberbruch	16	0	0	13.25	4	day	12	2012-04-07	Samstag	295	2012	no	2012-04-07 06:07:19	2012-04-07 20:53:06	male	Intersect	27.71953367	2.56494935746154	5.69035945432406	-0.931820374039715	1.40333999621703	0.411956144848414
14	854	oberbruch	5	0	0	14.7	5	day	105	2012-05-03	Donnerstag	116	2012	no	2012-05-03 05:13:28	2012-05-03 21:36:40	male	Intersect	27.71953367	4.66343909411207	4.76217393479776	0.460276865924422	0.680559205609403	0.957908628448105
14	727	oberbruch	15	0	0	8.32	12	day	38	2011-12-28	Mittwoch	265	2011	no	2011-12-28 07:29:27	2011-12-28 17:28:45	male	Intersect	27.71953367	3.66356164612965	5.5834963087817	-0.203022368438484	1.32012535087184	-1.44428229939054
14	885	oberbruch	13	0	0	15.93	6	day	57	2012-06-03	Sonntag	215.938271604938	2012	no	2012-06-03 04:29:12	2012-06-03 22:23:14	male	Intersect	27.71953367	4.06044301054642	5.37961285042323	0.0602610026203852	1.16136070293878	1.42102694212233
14	1095	oberbruch	10	0	0	8.35	12	day	0	2012-12-30	Sonntag	89	2012	no	2012-12-30 07:29:57	2012-12-30 17:30:57	male	Intersect	27.71953367	0	4.49980967033027	-2.63335784587374	0.476255382171412	-1.43298673076434
14	510	oberbruch	19	0	0	15.66	5	day	136	2011-05-25	Mittwoch	170.096385542169	2011	no	2011-05-25 04:39:14	2011-05-25 22:10:47	male	Intersect	27.71953367	4.91998092582813	5.14222705584841	0.630461722981335	0.976507687380677	1.31936682448652
14	380	oberbruch	8	0	0	8.76	1	day	32	2011-01-15	Samstag	107.941176470588	2011	no	2011-01-15 07:26:35	2011-01-15 17:47:43	male	Intersect	27.71953367	3.49650756146648	4.69080807114991	-0.313842796159764	0.624986397949021	-1.2786139595396
14	810	oberbruch	2	0	0	12.19	3	night	144	2012-03-20	Dienstag	4	2012	no	2012-03-20 05:46:20	2012-03-20 19:24:37	male	Intersect	27.71953367	4.97673374242057	1.6094379124341	0.66811043670087	-1.77448559619282	0.0128460533893293
14	469	oberbruch	2	0	0	13.66	4	night	12	2011-04-14	Donnerstag	7.37037037037037	2011	no	2011-04-14 05:53:49	2011-04-14 21:03:19	male	Intersect	27.71953367	2.56494935746154	2.12469813326796	-0.931820374039715	-1.37325094864842	0.566328916073154
14	975	oberbruch	6	0	0	13.41	9	day	32	2012-09-01	Samstag	67	2012	no	2012-09-01 05:59:18	2012-09-01 20:54:46	male	Intersect	27.71953367	3.49650756146648	4.21950770517611	-0.313842796159764	0.257983418516573	0.472199177521483
14	1009	oberbruch	15	0	0	11.42	10	day	8	2012-10-05	Freitag	708	2012	no	2012-10-05 06:49:50	2012-10-05 19:41:18	male	Intersect	27.71953367	2.19722457733622	6.56385552653213	-1.17576183467128	2.08353395354725	-0.277073541349817
14	915	oberbruch	19	0	0	16.04	7	day	163	2012-07-03	Dienstag	171	2012	no	2012-07-03 04:30:37	2012-07-03 22:32:53	male	Intersect	27.71953367	5.0998664278242	5.14749447681345	0.749794263171881	0.980609443559244	1.46244402708506
14	1061	oberbruch	22	0	0	8.75	11	night	175	2012-11-26	Montag	31	2012	no	2012-11-26 07:03:59	2012-11-26 17:25:53	male	Intersect	27.71953367	5.17048399503815	3.46573590279973	0.796640582548422	-0.328980898204699	-1.28237914908166
14	609	oberbruch	6	0	0	13.41	9	day	31	2011-09-01	Donnerstag	182	2011	no	2011-09-01 05:58:07	2011-09-01 20:56:26	male	Intersect	27.71953367	3.46573590279973	5.20948615284142	-0.334256115486968	1.02888254378327	0.472199177521483
14	1042	oberbruch	14	0	0	9.58	11	day	34	2012-11-07	Mittwoch	232	2012	no	2012-11-07 06:37:53	2012-11-07 17:44:15	male	Intersect	27.71953367	3.55534806148941	5.4510384535657	-0.274809153893409	1.21698002991911	-0.969868417090115
14	1068	oberbruch	18	0	0	8.53	12	night	6	2012-12-03	Montag	184	2012	no	2012-12-03 07:12:15	2012-12-03 17:22:48	male	Intersect	27.71953367	1.94591014905531	5.22035582507832	-1.34247893405125	1.0373467894839	-1.36521331900713
14	1022	oberbruch	17	0	0	10.66	10	night	311	2012-10-18	Donnerstag	315.576470588235	2012	no	2012-10-18 07:08:41	2012-10-18 19:16:03	male	Intersect	27.71953367	5.74300318780948	5.75756482563343	1.17643866979358	1.45567301627195	-0.563227946546896
14	573	oberbruch	5	0	0	15.28	7	day	65	2011-07-27	Mittwoch	92.2926829268293	2011	no	2011-07-27 05:00:11	2011-07-27 22:07:13	male	Intersect	27.71953367	4.18965474202643	4.53574167955633	0.14597754991759	0.504235743306316	1.17628962188798
14	817	oberbruch	17	0	0	12.6	3	day	74	2012-03-27	Dienstag	328	2012	no	2012-03-27 06:31:15	2012-03-27 20:35:32	male	Intersect	27.71953367	4.31748811353631	5.79605775076537	0.23077972004317	1.48564757014548	0.16721882461407
14	665	oberbruch	18	0	0	10.16	10	night	19	2011-10-27	Donnerstag	297	2011	no	2011-10-27 07:20:44	2011-10-27 19:01:42	male	Intersect	27.71953367	2.99573227355399	5.6970934865054	-0.646047373561192	1.40858380685792	-0.751487423650238
14	1025	oberbruch	23	0	0	10.49	10	night	54	2012-10-21	Sonntag	26.6296296296296	2012	no	2012-10-21 07:13:04	2012-10-21 19:10:39	male	Intersect	27.71953367	4.00733318523247	3.31888873419943	0.0250289783968439	-0.443331219758498	-0.627236168762032
14	692	oberbruch	8	0	0	8.86	11	day	64	2011-11-23	Mittwoch	236	2011	no	2011-11-23 06:59:09	2011-11-23 17:28:24	male	Intersect	27.71953367	4.17438726989564	5.46806014113513	0.135849406118124	1.23023486803077	-1.24096206411893
14	953	oberbruch	9	0	0	14.61	8	day	40	2012-08-10	Freitag	222	2012	no	2012-08-10 05:23:57	2012-08-10 21:40:54	male	Intersect	27.71953367	3.71357206670431	5.40717177146012	-0.169846428982829	1.18282091570476	0.924021922569503
14	876	oberbruch	23	1	1	15.66	5	night	277	2012-05-25	Freitag	100	2012	no	2012-05-25 04:38:18	2012-05-25 22:11:51	male	Intersect	27.71953367	5.62762111369064	4.61512051684126	1.09989644796763	0.566048277076071	1.31936682448652
14	818	oberbruch	0	0	0	12.66	3	night	95	2012-03-28	Mittwoch	12	2012	no	2012-03-28 06:29:04	2012-03-28 20:37:07	male	Intersect	27.71953367	4.56434819146784	2.56494935746154	0.394541890114263	-1.03042602712733	0.189809961866471
14	615	oberbruch	20	0	0	13.06	9	night	32	2011-09-07	Mittwoch	118	2011	no	2011-09-07 06:07:23	2011-09-07 20:43:16	male	Intersect	27.71953367	3.49650756146648	4.77912349311153	-0.313842796159764	0.693757876457803	0.340417543549144
14	968	oberbruch	20	0	0	13.81	8	night	16	2012-08-25	Samstag	110	2012	no	2012-08-25 05:48:16	2012-08-25 21:09:58	male	Intersect	27.71953367	2.83321334405622	4.70953020131233	-0.753859267631683	0.63956537570291	0.622806759204157
14	506	oberbruch	15	0	0	15.51	5	day	16	2011-05-21	Samstag	238.168674698795	2011	no	2011-05-21 04:44:33	2011-05-21 22:04:53	male	Intersect	27.71953367	2.83321334405622	5.47716905488357	-0.753859267631683	1.23732800592419	1.26288898135552
14	480	oberbruch	4	0	0	14.27	4	day	214	2011-04-25	Montag	30.25	2011	no	2011-04-25 05:30:44	2011-04-25 21:21:46	male	Intersect	27.71953367	5.37063802812766	3.44201937618241	0.929418871698569	-0.347449027149092	0.796005478139231
14	987	oberbruch	8	0	0	12.71	9	day	24	2012-09-13	Donnerstag	226	2012	no	2012-09-13 06:17:36	2012-09-13 20:28:22	male	Intersect	27.71953367	3.2188758248682	5.4249500174814	-0.498018285558062	1.19666488810528	0.208635909576805
14	606	oberbruch	5	0	0	13.58	8	day	39	2011-08-29	Montag	99	2011	no	2011-08-29 05:53:25	2011-08-29 21:02:58	male	Intersect	27.71953367	3.68887945411394	4.60517018598809	-0.186227027483838	0.558299925211531	0.53620739973662
14	378	oberbruch	16	0	0	8.69	1	day	170	2011-01-13	Donnerstag	317.11320754717	2011	no	2011-01-13 07:27:37	2011-01-13 17:45:12	male	Intersect	27.71953367	5.14166355650266	5.76240731800372	0.777521664671868	1.45944387930557	-1.30497028633406
14	1010	oberbruch	18	0	0	11.36	10	night	109	2012-10-06	Samstag	464	2012	no	2012-10-06 06:51:17	2012-10-06 19:39:16	male	Intersect	27.71953367	4.70048036579242	6.14203740558736	0.484849324474199	1.7550629436734	-0.299664678602218
14	632	oberbruch	17	0	0	12.07	9	day	16	2011-09-24	Samstag	248	2011	no	2011-09-24 06:32:44	2011-09-24 20:06:02	male	Intersect	27.71953367	2.83321334405622	5.51745289646471	-0.753859267631683	1.26869715169753	-0.0323362211154724
14	1041	oberbruch	7	0	0	9.63	11	day	4	2012-11-06	Dienstag	192	2012	no	2012-11-06 06:36:26	2012-11-06 17:45:35	male	Intersect	27.71953367	1.6094379124341	5.26269018890489	-1.5656880657159	1.07031268295318	-0.95104246937978
14	876	oberbruch	0	0	0	15.66	5	night	7	2012-05-25	Freitag	26	2012	no	2012-05-25 04:38:18	2012-05-25 22:11:51	male	Intersect	27.71953367	2.07944154167984	3.29583686600433	-1.25389680764168	-0.461281777237074	1.31936682448652
14	678	oberbruch	18	0	0	9.48	11	night	62	2011-11-09	Mittwoch	274	2011	no	2011-11-09 06:39:41	2011-11-09 17:42:39	male	Intersect	27.71953367	4.14313472639153	5.61677109766657	0.115117077151214	1.34603652672145	-1.00752031251078
14	927	oberbruch	15	0	0	15.73	7	day	52	2012-07-15	Sonntag	246	2012	no	2012-07-15 04:43:55	2012-07-15 22:22:40	male	Intersect	27.71953367	3.97029191355212	5.50938833662798	0.000456519847067706	1.26241725526296	1.34572315128099
14	417	oberbruch	4	0	0	10.59	2	night	52	2011-02-21	Montag	16.96	2011	no	2011-02-21 06:41:20	2011-02-21 18:42:04	male	Intersect	27.71953367	3.97029191355212	2.88814706287405	0.000456519847067706	-0.778751024526723	-0.589584273341364
14	792	oberbruch	22	0	0	11.11	3	night	117	2012-03-02	Freitag	106	2012	no	2012-03-02 06:23:15	2012-03-02 18:57:00	male	Intersect	27.71953367	4.77068462446567	4.67282883446191	0.53142146301072	0.610985913525919	-0.393794417153889
14	556	oberbruch	9	0	0	15.88	7	day	10	2011-07-10	Sonntag	110.207317073171	2011	no	2011-07-10 04:36:51	2011-07-10 22:28:30	male	Intersect	27.71953367	2.39789527279837	4.71139618066941	-1.042640801761	0.641018419309597	1.40220099441199
14	835	oberbruch	16	0	0	13.66	4	day	7	2012-04-14	Samstag	265	2012	no	2012-04-14 05:52:12	2012-04-14 21:04:34	male	Intersect	27.71953367	2.07944154167984	5.5834963087817	-1.25389680764168	1.32012535087184	0.566328916073154
14	1012	oberbruch	2	0	0	11.24	10	night	0	2012-10-08	Montag	10	2012	no	2012-10-08 06:54:10	2012-10-08 19:35:15	male	Intersect	27.71953367	0	2.39789527279837	-2.63335784587374	-1.16051153357727	-0.34484695310702
14	1001	oberbruch	13	0	0	11.89	9	day	43	2012-09-27	Donnerstag	262	2012	no	2012-09-27 06:38:13	2012-09-27 19:57:59	male	Intersect	27.71953367	3.78418963391826	5.57215403217776	-0.123000109606287	1.31129308676232	-0.100109632872675
14	1009	oberbruch	12	0	0	11.42	10	day	0	2012-10-05	Freitag	538	2012	no	2012-10-05 06:49:50	2012-10-05 19:41:18	male	Intersect	27.71953367	0	6.289715570909	-2.63335784587374	1.87006036481517	-0.277073541349817
14	1071	oberbruch	3	0	0	8.46	12	night	84	2012-12-06	Donnerstag	12	2012	no	2012-12-06 07:15:27	2012-12-06 17:22:08	male	Intersect	27.71953367	4.44265125649032	2.56494935746154	0.313810512526157	-1.03042602712733	-1.3915696458016
14	564	oberbruch	10	0	0	15.63	7	day	10	2011-07-18	Montag	218.421686746988	2011	no	2011-07-18 04:46:56	2011-07-18 22:20:00	male	Intersect	27.71953367	2.39789527279837	5.39099538865807	-1.042640801761	1.17022431889855	1.30807125586032
14	976	oberbruch	16	0	0	13.35	9	day	13	2012-09-02	Sonntag	311	2012	no	2012-09-02 06:00:51	2012-09-02 20:52:35	male	Intersect	27.71953367	2.63905732961526	5.74300318780948	-0.882658587973894	1.44433382612352	0.449608040269082
14	986	oberbruch	23	1	1	12.77	9	night	223	2012-09-12	Mittwoch	38	2012	no	2012-09-12 06:16:06	2012-09-12 20:30:34	male	Intersect	27.71953367	5.41164605185504	3.66356164612965	0.956622796335524	-0.174933410758965	0.231227046829206
14	657	oberbruch	22	2	1	10.61	10	night	235	2011-10-19	Mittwoch	69	2011	no	2011-10-19 07:09:03	2011-10-19 19:15:36	male	Intersect	27.71953367	5.46383180502561	4.24849524204936	0.991241809088075	0.280556098630899	-0.582053894257231
14	847	oberbruch	11	0	0	14.33	4	day	36	2012-04-26	Donnerstag	247	2012	no	2012-04-26 05:27:10	2012-04-26 21:24:45	male	Intersect	27.71953367	3.61091791264422	5.51342874616498	-0.237945196416398	1.26556353403816	0.818596615391632
14	681	oberbruch	20	0	0	9.33	11	night	0	2011-11-12	Samstag	148	2011	no	2011-11-12 06:43:59	2011-11-12 17:39:00	male	Intersect	27.71953367	0	5.00394630594546	-2.63335784587374	0.868828061230421	-1.06399815564179
14	436	oberbruch	9	0	0	11.71	3	day	43	2011-03-12	Samstag	160.705882352941	2011	no	2011-03-12 06:04:44	2011-03-12 19:11:08	male	Intersect	27.71953367	3.78418963391826	5.08577914410903	-0.123000109606287	0.932551532693019	-0.167883044629878
14	643	oberbruch	4	0	0	11.42	10	night	22	2011-10-05	Mittwoch	29.0617283950617	2011	no	2011-10-05 06:48:44	2011-10-05 19:42:51	male	Intersect	27.71953367	3.13549421592915	3.40325288084425	-0.55333202173725	-0.377636610945811	-0.277073541349817
14	543	oberbruch	16	0	0	16.12	6	day	29	2011-06-27	Montag	316.987951807229	2011	no	2011-06-27 04:25:54	2011-06-27 22:35:12	male	Intersect	27.71953367	3.40119738166216	5.76201349466378	-0.377069714037315	1.45913720791389	1.4925655434216
14	837	oberbruch	19	2	1	13.77	4	night	335	2012-04-16	Montag	122	2012	no	2012-04-16 05:47:56	2012-04-16 21:07:54	male	Intersect	27.71953367	5.8171111599632	4.81218435537242	1.2256004558594	0.719502467016907	0.607746001035889
14	898	oberbruch	8	0	0	16.13	6	day	0	2012-06-16	Samstag	221	2012	no	2012-06-16 04:23:32	2012-06-16 22:33:34	male	Intersect	27.71953367	0	5.40267738187228	-2.63335784587374	1.17932112133041	1.49633073296366
14	878	oberbruch	10	0	0	15.73	5	day	30	2012-05-27	Sonntag	278	2012	no	2012-05-27 04:35:57	2012-05-27 22:14:37	male	Intersect	27.71953367	3.43398720448515	5.63121178182137	-0.355317583896495	1.35728152989241	1.34572315128099
14	642	oberbruch	7	0	0	11.48	10	day	70	2011-10-04	Dienstag	247.746987951807	2011	no	2011-10-04 06:47:17	2011-10-04 19:44:54	male	Intersect	27.71953367	4.26267987704132	5.51643626722894	0.194421002905117	1.26790549952528	-0.254482404097416
14	908	oberbruch	12	0	0	16.13	6	day	7	2012-06-26	Dienstag	268	2012	no	2012-06-26 04:25:48	2012-06-26 22:35:13	male	Intersect	27.71953367	2.07944154167984	5.59471137960184	-1.25389680764168	1.32885855946384	1.49633073296366
14	642	oberbruch	3	0	0	11.48	10	night	79	2011-10-04	Dienstag	11.3086419753086	2011	no	2011-10-04 06:47:17	2011-10-04 19:44:54	male	Intersect	27.71953367	4.38202663467388	2.5103016152894	0.273593318593517	-1.07298038448496	-0.254482404097416
14	1062	oberbruch	8	0	0	8.68	11	day	21	2012-11-27	Dienstag	210	2012	no	2012-11-27 07:05:14	2012-11-27 17:25:19	male	Intersect	27.71953367	3.09104245335832	5.35185813347607	-0.582820455683641	1.13974802332232	-1.30873547587613
14	675	oberbruch	16	1	1	9.63	11	day	437	2011-11-06	Sonntag	297	2011	no	2011-11-06 06:35:20	2011-11-06 17:46:36	male	Intersect	27.71953367	6.08221891037645	5.6970934865054	1.40146777662716	1.40858380685792	-0.95104246937978
14	528	oberbruch	15	0	0	16.09	6	day	29	2011-06-12	Sonntag	249.926829268293	2011	no	2011-06-12 04:24:29	2011-06-12 22:30:47	male	Intersect	27.71953367	3.40119738166216	5.52516137977309	-0.377069714037315	1.27469977029351	1.4812699747954
14	997	oberbruch	2	1	1	12.12	9	night	107	2012-09-23	Sonntag	25	2012	no	2012-09-23 06:32:23	2012-09-23 20:06:33	male	Intersect	27.71953367	4.68213122712422	3.25809653802148	0.472676863084663	-0.490670281499836	-0.0135102734051386
14	1024	oberbruch	18	0	0	10.55	10	night	79	2012-10-20	Samstag	219.084337349398	2012	no	2012-10-20 07:11:36	2012-10-20 19:12:26	male	Intersect	27.71953367	4.38202663467388	5.39401082448009	0.273593318593517	1.17257244763102	-0.604645031509631
14	855	oberbruch	10	0	0	14.75	5	day	14	2012-05-04	Freitag	269	2012	no	2012-05-04 05:11:35	2012-05-04 21:38:22	male	Intersect	27.71953367	2.70805020110221	5.59842195899838	-0.83689006011467	1.33174799853978	0.976734576158439
14	1024	oberbruch	14	0	0	10.55	10	day	0	2012-10-20	Samstag	243.831325301205	2012	no	2012-10-20 07:11:36	2012-10-20 19:12:26	male	Intersect	27.71953367	0	5.50056950528335	-2.63335784587374	1.25555000538951	-0.604645031509631
14	936	oberbruch	6	0	0	15.41	7	day	170	2012-07-24	Dienstag	217	2012	no	2012-07-24 04:56:45	2012-07-24 22:10:40	male	Intersect	27.71953367	5.14166355650266	5.38449506278909	0.777521664671868	1.16516249604962	1.22523708593485
14	912	oberbruch	10	0	0	16.08	6	day	0	2012-06-30	Samstag	266	2012	no	2012-06-30 04:28:15	2012-06-30 22:34:14	male	Intersect	27.71953367	0	5.58724865840025	-2.63335784587374	1.32304731654236	1.47750478525333
14	643	oberbruch	13	0	0	11.42	10	day	12	2011-10-05	Mittwoch	237	2011	no	2011-10-05 06:48:44	2011-10-05 19:42:51	male	Intersect	27.71953367	2.56494935746154	5.47227067367148	-0.931820374039715	1.2335136220853	-0.277073541349817
14	573	oberbruch	17	0	0	15.28	7	day	435	2011-07-27	Mittwoch	315.682352941176	2011	no	2011-07-27 05:00:11	2011-07-27 22:07:13	male	Intersect	27.71953367	6.07764224334903	5.75789923030334	1.39843170481522	1.45593341817074	1.17628962188798
14	931	oberbruch	18	0	0	15.6	7	day	109	2012-07-19	Donnerstag	310	2012	no	2012-07-19 04:49:24	2012-07-19 22:17:44	male	Intersect	27.71953367	4.70048036579242	5.73979291217923	0.484849324474199	1.44183397506004	1.29677568723412
14	554	oberbruch	0	0	0	15.93	7	night	9	2011-07-08	Freitag	16.2073170731707	2011	no	2011-07-08 04:34:40	2011-07-08 22:30:08	male	Intersect	27.71953367	2.30258509299405	2.84533470458856	-1.10586771963855	-0.812089133685286	1.42102694212233
14	1061	oberbruch	5	0	0	8.75	11	night	187	2012-11-26	Montag	66	2012	no	2012-11-26 07:03:59	2012-11-26 17:25:53	male	Intersect	27.71953367	5.23644196282995	4.20469261939097	0.840395814376795	0.246446867696249	-1.28237914908166
14	708	oberbruch	22	0	0	8.39	12	night	44	2011-12-09	Freitag	97	2011	no	2011-12-09 07:17:40	2011-12-09 17:21:54	male	Intersect	27.71953367	3.80666248977032	4.58496747867057	-0.108092054513439	0.542568017677762	-1.41792597259607
14	1044	oberbruch	8	0	0	9.48	11	day	10	2012-11-09	Freitag	272	2012	no	2012-11-09 06:40:46	2012-11-09 17:41:42	male	Intersect	27.71953367	2.39789527279837	5.60947179518496	-1.042640801761	1.34035253843726	-1.00752031251078
14	1021	oberbruch	19	1	1	10.72	10	night	152	2012-10-17	Mittwoch	170.096385542169	2012	no	2012-10-17 07:07:14	2012-10-17 19:17:53	male	Intersect	27.71953367	5.03043792139244	5.14222705584841	0.70373674357078	0.976507687380677	-0.540636809294495
14	923	oberbruch	6	0	0	15.85	7	day	17	2012-07-11	Mittwoch	213	2012	no	2012-07-11 04:38:53	2012-07-11 22:26:53	male	Intersect	27.71953367	2.89037175789616	5.36597601502185	-0.715941488593924	1.15074165915341	1.39090542578579
14	481	oberbruch	17	0	0	14.33	4	day	93	2011-04-26	Dienstag	323.204819277108	2011	no	2011-04-26 05:28:42	2011-04-26 21:23:28	male	Intersect	27.71953367	4.54329478227	5.78137547432714	0.380575468299441	1.47421443835373	0.818596615391632
14	636	oberbruch	0	0	0	11.83	9	night	86	2011-09-28	Mittwoch	14	2011	no	2011-09-28 06:38:34	2011-09-28 19:57:28	male	Intersect	27.71953367	4.46590811865458	2.70805020110221	0.329238662144262	-0.91899297982445	-0.122700770125077
14	813	oberbruch	19	0	0	12.37	3	night	20	2012-03-23	Freitag	203	2012	no	2012-03-23 05:39:54	2012-03-23 19:29:17	male	Intersect	27.71953367	3.04452243772342	5.31811999384422	-0.613680928450017	1.11347603488494	0.0806194651465322
14	897	oberbruch	14	0	0	16.13	6	day	195	2012-06-15	Freitag	386	2012	no	2012-06-15 04:23:38	2012-06-15 22:33:05	male	Intersect	27.71953367	5.27811465923052	5.95842469302978	0.868040669925953	1.61208318504099	1.49633073296366
14	877	oberbruch	20	1	1	15.7	5	night	740	2012-05-26	Samstag	174	2012	no	2012-05-26 04:37:06	2012-05-26 22:13:15	male	Intersect	27.71953367	6.60800062529609	5.16478597392351	1.75026113090466	0.994074383152762	1.33442758265479
14	865	oberbruch	19	0	0	15.22	5	day	370	2012-05-14	Montag	202	2012	no	2012-05-14 04:54:02	2012-05-14 21:55:02	male	Intersect	27.71953367	5.91620206260743	5.31320597904179	1.29133543166956	1.10964947712333	1.15369848463558
[truncated: 92,709 more rows]
